# Supplementary material for: ImmCellFie: A user-friendly web-based platform to infer metabolic function from omics data
Source: STAR Protoc. 2023 Jan 25;4(1):102069. doi: 10.1016/j.xpro.2023.102069 (PMC9898792; doi:10.1016/j.xpro.2023.102069)
Supplement: File S1. R code used to process HPA data, related to the “preparing ImmCellFie input files” step [file mmc1.zip]

Archive with 1 entries (1 files):
- Supplementary File 1.Rmd
