# Supplementary material for: ImmCellFie: A user-friendly web-based platform to infer metabolic function from omics data
Source: STAR Protoc. 2023 Jan 25;4(1):102069. doi: 10.1016/j.xpro.2023.102069 (PMC9898792; doi:10.1016/j.xpro.2023.102069)
Supplement: File S1. R code used to process HPA data, related to the “preparing ImmCellFie input files” step [file mmc1.zip › Supplementary File 1.Rmd]

---
title: "R Notebook"
output: html_notebook
---

Load the required library packages
```{r}
library(data.table)
library(dplyr)
library(tidyr)
library(AnnotationDbi)
library(org.Hs.eg.db)
```

Load HPA data: rna_blood_cell_sample.tsv.zip
You can download the data from: https://www.proteinatlas.org/about/download
```{r}
blood.data <- fread(paste('unzip -p', 'Blood_Atlas_Data/rna_blood_cell_sample.tsv.zip'))
```
Note: the downloaded data is located in the Blood_Atlas_Data directory

Generate expression matrix compatible with CellFie
```{r}
# Isolate expression data and reshape the data from long format to wide format (rows=samples, columns=genes)
TPM.matrix <- blood.data[, c("ENSG ID", "Sample ID", "TPM")] %>%
  spread(`Sample ID`, TPM)

# Convert ensemble gene IDs to entrez IDs
gene.map <- AnnotationDbi::select(org.Hs.eg.db, keys=TPM.matrix$`ENSG ID`, columns=c("ENTREZID"), keytype="ENSEMBL") %>% na.omit()
TPM.matrix.entrez <- left_join(gene.map, TPM.matrix, by=c("ENSEMBL"="ENSG ID")) %>%
  dplyr::select(-ENSEMBL)
  
# Aggregate duplicate genes by max value
TPM.entrez.max <- aggregate(TPM.matrix.entrez, by=list((TPM.matrix.entrez[,1])),max) %>%
  dplyr::select(-Group.1) %>% sapply(as.numeric) %>% as.data.frame()

# Add pseudo count
TPM.entrez.pseudo <- cbind(ENTREZID=TPM.entrez.max$ENTREZID, TPM.entrez.max[, 2:ncol(TPM.entrez.max)] + 0.00001)
```

Generate properties data matrix (phenotypic information for the samples)
```{r}
pheno.data <- dplyr::select(blood.data, c("Sample ID", "Donor", "Immune cell")) %>%
  distinct()
```

Save/Export files
```{r}
fwrite(TPM.entrez.pseudo, "Output/demo_expression.csv") #Archive: TPM.entrez.max
fwrite(pheno.data, "Output/demo_pheno.csv")
```
