# Supplementary material for: ImmCellFie: A user-friendly web-based platform to infer metabolic function from omics data
Source: STAR Protoc. 2023 Jan 25;4(1):102069. doi: 10.1016/j.xpro.2023.102069 (PMC9898792; doi:10.1016/j.xpro.2023.102069)
Supplement: File S2. Post-processed version of HPA data compatible with ImmCellFie, related to the “preparing ImmCellFie input files” step — Post-processed version of the HPA expression data that users can use directly with ImmCellFie. Users should use this if they wish to skip the pre-processing step of the protocol. [file mmc2.csv]

Gene	940	941	942	943	944	945	946	947	948	949	950	951	952	953	954	955	956	957	958	959	960	961	962	963	964	965	966	967	968	969	970	971	973	974	975	976	977	978	979	980	981	982	983	984	985	986	987	988	989
1	1.00E-05	1.00E-05	1.00E-05	1.00E-05	1.00E-05	1.00E-05	1.00E-05	0.81541	0.14981	1.00E-05	0.13961	1.00E-05	1.00E-05	1.00E-05	0.28921	1.00E-05	1.00E-05	1.00E-05	0.05231	1.00E-05	1.00E-05	1.00E-05	1.00E-05	0.07611	0.04441	1.00E-05	0.08031	0.37531	1.00E-05	1.00E-05	1.00E-05	1.00E-05	0.43901	0.09111	1.00E-05	1.00E-05	0.08421	1.00E-05	1.00E-05	1.00E-05	0.03511	1.00E-05	1.00E-05	0.21211	0.16761	1.00E-05	0.04171	0.02211	1.00E-05
10	0.02151	1.00E-05	1.00E-05	1.00E-05	1.00E-05	1.00E-05	1.00E-05	1.00E-05	0.11001	1.00E-05	1.00E-05	0.03051	1.00E-05	1.00E-05	1.00E-05	1.00E-05	1.00E-05	1.00E-05	1.00E-05	1.00E-05	1.00E-05	1.00E-05	1.00E-05	1.00E-05	1.00E-05	1.00E-05	1.00E-05	1.00E-05	1.00E-05	1.00E-05	1.00E-05	1.00E-05	1.00E-05	1.00E-05	1.00E-05	0.02731	1.00E-05	1.00E-05	1.00E-05	1.00E-05	1.00E-05	1.00E-05	1.00E-05	1.00E-05	1.00E-05	1.00E-05	1.00E-05	1.00E-05	1.00E-05
100	4.02161	3.14171	159.00181	269.41251	25.66701	30.99631	6.34941	165.77351	11.67671	2.06981	43.85681	61.90291	29.75731	13.07751	6.61831	8.68161	13.39421	0.10951	8.89581	0.05271	44.27911	157.83291	18.66541	3.49111	39.36061	48.10171	23.07901	1.37661	12.26151	24.51941	1.00E-05	113.35941	235.72911	11.80851	15.87531	0.20641	16.30101	0.88421	56.93581	183.75051	39.21871	7.43321	38.07351	49.25781	81.72471	14.65561	50.60091	38.61201	3.55251
1000	1.00E-05	1.00E-05	1.00E-05	1.00E-05	1.04081	0.06011	0.00781	1.00E-05	0.05301	1.00E-05	0.11551	1.00E-05	1.00E-05	1.00E-05	0.00181	1.00E-05	1.00E-05	1.63611	0.02131	1.00E-05	1.00E-05	1.00E-05	1.00E-05	1.00E-05	1.00E-05	0.00481	1.00E-05	1.00E-05	1.00E-05	1.00E-05	1.11441	1.00E-05	1.00E-05	1.00E-05	1.00E-05	2.12141	1.00E-05	1.00E-05	1.00E-05	1.00E-05	1.00E-05	1.00E-05	1.00E-05	1.00E-05	0.00851	1.00E-05	1.00E-05	0.02331	1.23191
10000	0.22901	0.60411	0.17261	0.29181	0.39941	0.94421	0.20831	0.28871	0.57781	1.88371	0.55991	0.83421	0.60321	0.49031	0.68511	0.33581	0.36621	0.46431	0.38811	0.20951	0.47331	0.05861	0.11901	0.63641	0.20631	0.49621	0.10131	0.75511	0.82611	0.66231	0.21081	0.51741	0.43161	0.10211	0.03591	0.54211	0.32411	0.09981	0.17331	0.03571	1.57631	0.09131	0.27231	0.36541	0.35651	0.02351	0.43071	0.66861	0.83391
100008586	1.00E-05	1.00E-05	1.00E-05	1.00E-05	1.00E-05	1.00E-05	1.00E-05	1.00E-05	1.00E-05	1.00E-05	1.00E-05	1.00E-05	1.00E-05	1.00E-05	1.00E-05	1.00E-05	1.00E-05	1.00E-05	1.00E-05	1.00E-05	1.00E-05	1.00E-05	1.00E-05	1.00E-05	1.00E-05	1.00E-05	1.00E-05	1.00E-05	1.00E-05	1.00E-05	1.00E-05	1.00E-05	1.00E-05	1.00E-05	1.00E-05	1.00E-05	1.00E-05	1.00E-05	1.00E-05	1.00E-05	1.00E-05	1.00E-05	1.00E-05	1.00E-05	1.00E-05	1.00E-05	1.00E-05	1.00E-05	1.00E-05
10001	21.15281	6.89941	14.54151	17.50311	20.89021	17.66911	3.04401	12.23341	17.94051	14.82121	18.30891	31.52731	23.45891	22.33901	20.29301	13.33301	26.69261	13.73461	19.14661	30.84931	21.66041	16.79151	22.62951	11.75181	23.02701	23.16561	16.27451	13.96001	19.25101	22.42421	14.58361	15.53811	19.45641	5.47401	27.33401	30.24531	16.02611	15.34461	18.80921	13.01321	17.00101	4.47281	21.73251	18.84681	15.82881	14.21741	21.72791	18.26851	8.67891
10002	1.00E-05	1.00E-05	1.00E-05	1.00E-05	1.00E-05	0.01741	1.00E-05	0.00501	1.00E-05	1.00E-05	1.00E-05	1.00E-05	0.00881	1.00E-05	1.00E-05	1.00E-05	0.02811	1.00E-05	1.00E-05	1.00E-05	1.00E-05	1.00E-05	1.00E-05	1.00E-05	1.00E-05	1.00E-05	1.00E-05	0.00651	0.04671	1.00E-05	1.00E-05	1.00E-05	1.00E-05	1.00E-05	1.00E-05	1.00E-05	1.00E-05	1.00E-05	1.00E-05	1.00E-05	1.00E-05	1.00E-05	0.00941	1.00E-05	1.00E-05	1.00E-05	1.00E-05	0.00801	0.02191
10003	1.00E-05	1.00E-05	0.00491	0.36371	0.01071	0.01861	0.00191	0.05021	0.02741	0.01301	1.00E-05	1.00E-05	0.00891	0.01331	1.00E-05	0.01201	1.00E-05	0.02871	1.00E-05	1.00E-05	0.00751	0.26161	1.00E-05	1.00E-05	0.04921	1.00E-05	0.02261	0.01461	0.01491	1.00E-05	1.00E-05	1.00E-05	0.00261	0.00741	1.00E-05	1.00E-05	1.00E-05	1.00E-05	0.04881	0.00561	0.00231	1.00E-05	0.00601	0.01001	1.00E-05	1.00E-05	0.00691	1.00E-05	1.00E-05
100033411	0.01311	1.00E-05	1.00E-05	1.00E-05	1.00E-05	1.00E-05	1.00E-05	1.00E-05	0.01121	1.00E-05	1.00E-05	1.00E-05	1.00E-05	1.00E-05	1.00E-05	1.00E-05	1.00E-05	1.00E-05	1.00E-05	1.00E-05	1.00E-05	1.00E-05	1.00E-05	1.00E-05	1.00E-05	1.00E-05	1.00E-05	1.00E-05	1.00E-05	1.00E-05	1.00E-05	1.00E-05	1.00E-05	1.00E-05	1.00E-05	1.00E-05	0.02991	1.00E-05	1.00E-05	1.00E-05	1.00E-05	1.00E-05	1.00E-05	1.00E-05	1.00E-05	1.00E-05	1.00E-05	1.00E-05	1.00E-05
100037417	84.23261	39.54371	60.37461	58.42651	40.17121	43.68471	25.97931	108.79711	89.74211	55.41061	46.23321	60.72791	50.46311	41.63541	48.93401	44.06071	72.59831	42.61791	56.68531	36.98981	45.08631	50.93291	49.65281	43.86881	51.39221	41.88971	57.56211	56.14771	30.57611	37.85871	28.24191	63.11931	106.02911	20.23701	44.98401	52.58471	99.19431	80.09141	52.67611	77.66371	56.51171	52.99141	55.58031	53.89531	83.47821	48.94401	52.74111	47.79221	41.87611
10004	43.69501	9.86971	9.51401	12.30131	7.05551	22.24991	5.44551	1.12871	15.02891	16.60931	24.58141	54.17141	22.24201	18.47471	15.54091	12.37101	25.63171	0.30081	20.80951	40.43431	38.91811	9.12871	16.23631	31.97861	25.11971	4.13891	15.79861	24.02931	24.01441	2.75361	1.30331	56.71001	0.10211	8.61591	17.67121	250.16791	22.16501	34.26311	31.07421	18.75711	18.32261	7.41621	21.98341	17.20411	14.86061	20.24821	30.05081	20.90081	3.22531
100049587	1.34921	76.19471	133.89601	96.17801	0.10121	0.16091	27.41981	11.46191	73.03171	19.14031	0.67161	0.80471	0.14211	0.18641	0.17641	16.81401	0.83961	134.59401	89.31891	4.21651	0.53831	74.85891	0.36551	13.75011	0.13381	0.10561	63.74011	16.40721	0.18031	0.16001	144.45001	1.38281	18.18191	14.58451	0.05181	23.38451	67.33601	0.25231	0.12471	120.42701	0.16021	4.80771	0.03911	0.02071	55.61301	4.21341	0.23881	0.11611	136.70401
10005	32.97061	12.32721	28.13441	31.71901	20.05211	16.58871	5.37201	22.00161	28.18671	16.28331	21.69631	17.04991	18.64761	13.96751	15.26771	16.89851	24.88181	20.71941	28.95851	33.73191	20.29041	24.35441	25.40251	21.21641	27.24631	20.20591	28.20461	25.36281	20.05901	14.18301	22.62471	14.54891	20.35511	8.95931	20.40711	0.03441	29.33031	26.74481	54.55811	31.50141	28.57711	16.59801	21.53421	24.71781	30.81521	23.33951	21.83461	25.12121	14.04411
10006	42.89211	19.30061	38.38811	36.67951	46.74421	38.48491	12.77781	31.80531	30.16041	32.37501	46.90091	56.17701	38.10291	37.38041	29.42241	45.75151	68.32051	49.74671	34.80901	80.60721	51.00491	36.01581	40.15691	46.41141	27.07261	50.64691	40.55991	33.74631	25.34301	36.40971	34.29381	31.55081	39.94431	24.00771	73.62541	77.27831	29.30581	82.30371	32.50041	37.48151	29.09891	23.53161	31.58111	33.92621	30.98661	39.84571	25.78471	30.82821	27.04761
10007	0.10201	22.88451	41.62761	47.78301	72.70101	40.68831	8.80311	15.55461	41.73141	3.65281	33.68331	16.62191	24.48701	29.97481	29.27771	11.43551	22.38201	5.12431	52.29331	10.17901	62.48191	50.86711	110.50921	15.61411	28.94331	27.80331	44.97371	8.44461	22.61271	37.55861	18.23021	19.52811	30.85321	20.03231	21.85231	0.08621	45.09451	2.54701	32.55041	59.17411	52.89811	5.57551	23.49451	38.35561	39.03961	13.37361	26.16991	35.99711	7.57911
10008	10.02741	22.27471	29.68141	33.25311	0.08671	0.14571	4.42491	0.13651	19.67391	0.65461	0.35771	0.90631	0.09581	0.06161	0.05781	0.31651	0.22611	52.54621	33.66061	17.60211	0.13121	25.29171	0.07381	0.09141	0.15571	0.08111	14.36721	0.20451	0.17181	0.18571	47.01441	0.01261	1.56061	7.04941	0.03621	21.81011	19.56251	14.99271	0.22571	36.14161	0.07231	0.06541	0.06071	0.06601	14.86811	0.09821	0.03411	0.10671	21.99361
10009	0.57941	2.56731	7.12121	5.55921	9.90181	4.17171	1.04391	11.43631	5.28061	3.41711	5.40411	9.74851	5.12841	6.02361	4.13191	2.97401	3.92831	0.74931	3.65491	3.80561	2.43211	4.15241	3.29131	1.34481	0.96731	3.36251	6.38081	1.18211	2.24291	2.43921	0.52911	2.19791	5.60931	1.70681	3.26741	13.06321	3.15261	4.89511	1.63041	5.02271	2.02401	0.82631	2.88711	2.31831	4.17961	0.34011	1.94301	3.26141	0.08081
1001	0.00411	0.01031	0.00761	1.00E-05	0.03501	0.01471	0.00851	0.00951	0.01371	0.10981	0.01621	0.02581	0.05591	0.06341	0.13681	0.15081	0.00931	0.07521	0.02121	0.02191	0.07271	1.00E-05	0.02051	0.00641	0.03531	0.01671	1.00E-05	0.03451	0.03211	0.01481	0.05811	0.00431	0.04111	1.00E-05	0.00441	0.07431	0.01131	0.04931	0.01001	0.01011	0.01591	0.03001	0.00421	0.05281	1.00E-05	0.00831	0.01441	0.02061	0.08021
10010	51.58451	39.58361	78.69881	93.75571	43.94681	31.50531	15.74541	40.51351	60.43481	48.90281	67.65481	61.26821	56.39621	38.57441	25.07831	53.62271	78.69411	157.69981	66.98901	75.99201	41.57111	57.75391	61.30331	57.49721	43.16111	52.04501	59.71961	46.97381	31.91481	25.83991	121.54551	30.41461	38.90921	21.11071	94.75961	101.57691	58.04401	76.77141	22.34431	68.99141	43.02561	19.74971	52.78621	47.39471	61.27341	41.13131	29.00611	41.46601	80.41771
100101267	0.10231	0.36781	1.70451	0.34911	2.64311	2.08961	0.42121	2.74451	0.56301	2.06801	0.93481	1.32591	1.37081	1.06101	1.21141	0.84171	0.06051	2.61131	0.23811	0.59511	0.37301	0.16661	0.53111	0.39701	1.23891	0.11901	0.22241	0.95491	0.18881	0.00701	0.98421	0.90591	0.40601	0.30741	1.00E-05	0.66321	0.11361	0.31971	0.11671	0.11651	0.14081	1.00E-05	0.94591	0.47551	0.40311	0.00441	0.35301	0.65401	0.26871
100101467	2.43821	0.63821	1.22891	0.28971	1.10771	3.95521	0.40811	3.97271	1.34311	5.70561	2.81131	5.26481	2.06751	2.47471	2.26231	3.55661	0.82291	1.21191	0.29691	3.92201	2.22991	1.46301	0.18381	2.14871	1.86231	0.45721	0.71071	3.23811	1.72161	2.16581	0.99091	2.78751	4.39221	0.39241	2.73541	1.79971	0.26621	0.28691	0.33571	0.14981	3.32141	0.55631	2.17171	1.20061	0.25191	0.03491	3.58921	1.68761	1.19171
100101490	0.02421	0.36091	1.00E-05	0.07551	1.23551	0.29491	1.00E-05	0.24571	0.54751	0.70601	1.00E-05	2.24211	0.19011	0.98551	1.15871	0.14621	0.53981	1.00E-05	0.28351	0.06701	0.44241	1.00E-05	1.00E-05	0.16591	0.34341	0.22971	0.37901	0.22751	1.33881	0.04331	1.00E-05	0.76671	0.20701	0.01881	0.14011	1.00E-05	0.13291	1.00E-05	0.10391	0.13161	0.78801	0.00581	0.87821	0.46831	0.16801	0.03501	0.34861	0.75161	1.00E-05
100101629	1.00E-05	1.00E-05	1.00E-05	1.00E-05	1.00E-05	1.00E-05	1.00E-05	1.00E-05	1.00E-05	1.00E-05	1.00E-05	1.00E-05	1.00E-05	1.00E-05	1.00E-05	1.00E-05	1.00E-05	1.00E-05	1.00E-05	1.00E-05	1.00E-05	1.00E-05	1.00E-05	1.00E-05	1.00E-05	1.00E-05	1.00E-05	1.00E-05	1.00E-05	1.00E-05	1.00E-05	1.00E-05	1.00E-05	1.00E-05	1.00E-05	1.00E-05	1.00E-05	1.00E-05	1.00E-05	1.00E-05	1.00E-05	1.00E-05	1.00E-05	1.00E-05	1.00E-05	1.00E-05	1.00E-05	1.00E-05	1.00E-05
10011	16.83881	9.29691	16.42031	14.15591	4.87351	6.18301	4.20841	9.03671	12.89681	2.72141	5.31921	3.76991	4.06501	2.64061	3.50471	5.04561	7.95031	16.51011	22.36681	15.99061	11.97131	19.72641	10.60551	9.05771	12.71411	15.13641	24.21051	7.63631	7.50161	9.60711	35.47871	18.54751	13.20581	10.01461	14.16341	15.69381	29.29681	11.47321	15.68541	19.74671	9.12001	19.75741	10.73111	9.22791	17.62821	17.75901	8.59331	9.14951	22.60101
100113407	0.08601	0.35941	0.67681	0.21631	0.01721	0.03231	0.05511	1.42351	0.49191	0.03011	0.02131	0.07741	0.02251	0.09381	0.01611	0.04681	0.01531	0.11911	0.58291	0.15341	0.04941	0.17931	0.00191	0.02211	0.01851	0.00291	0.37611	0.02171	0.12721	0.00931	0.15211	0.00201	0.76111	0.06981	0.00191	0.76271	0.60781	0.57171	0.16051	0.44521	0.00951	0.01141	0.04321	0.08051	0.30081	0.13891	0.05941	0.04681	0.14531
100125288	1.00E-05	1.00E-05	0.01841	1.00E-05	0.00531	0.02841	1.00E-05	1.00E-05	0.01371	0.00631	1.00E-05	1.00E-05	1.00E-05	0.06851	0.00291	0.00351	1.00E-05	0.00881	1.00E-05	1.00E-05	1.00E-05	1.00E-05	1.00E-05	1.00E-05	0.01731	0.00721	0.05891	0.11011	1.00E-05	1.00E-05	1.00E-05	1.00E-05	0.14101	1.00E-05	1.00E-05	1.00E-05	0.04651	1.00E-05	1.00E-05	1.00E-05	0.26981	1.00E-05	1.00E-05	1.00E-05	1.00E-05	1.00E-05	0.00521	1.00E-05	0.02331
100126572	1.00E-05	1.00E-05	1.00E-05	1.00E-05	1.00E-05	1.00E-05	1.00E-05	1.00E-05	1.00E-05	1.00E-05	1.00E-05	1.00E-05	1.00E-05	1.00E-05	1.00E-05	1.00E-05	1.00E-05	1.00E-05	1.00E-05	1.00E-05	1.00E-05	1.00E-05	1.00E-05	1.00E-05	1.00E-05	1.00E-05	1.00E-05	1.00E-05	1.00E-05	1.00E-05	1.00E-05	1.00E-05	1.00E-05	1.00E-05	1.00E-05	1.00E-05	1.00E-05	1.00E-05	1.00E-05	1.00E-05	1.00E-05	1.00E-05	1.00E-05	1.00E-05	1.00E-05	1.00E-05	1.00E-05	1.00E-05	1.00E-05
100127206	0.10931	0.05721	0.02201	0.10401	0.11541	0.31151	1.00E-05	0.38591	0.10001	0.53841	0.05171	0.10841	0.13491	0.11231	0.07631	0.13431	0.10651	0.21611	0.18801	0.09751	0.16231	1.00E-05	0.07551	0.05581	0.15921	0.17271	0.03501	0.40121	0.14571	0.18841	0.30811	0.03851	0.59301	0.00721	0.07501	0.62171	0.17951	0.12541	0.10431	0.06051	0.30031	0.05611	0.11061	0.10041	0.09921	0.05541	0.05401	0.30971	1.13041
100127983	1.00E-05	0.01821	1.00E-05	1.00E-05	0.53071	1.33351	0.03531	1.19791	0.01211	0.67161	0.76051	1.10631	1.13811	0.87781	0.67821	0.15741	1.00E-05	1.00E-05	0.12311	0.41741	2.69111	1.00E-05	0.75861	1.02101	0.41671	2.35431	0.38251	1.36111	0.57851	1.64611	0.09231	1.83411	5.04791	0.16231	1.00E-05	0.01801	1.00E-05	1.00E-05	1.00E-05	1.00E-05	0.68811	1.92361	0.48801	0.76461	0.62071	1.00E-05	0.67301	0.60251	0.23681
100128071	1.00E-05	1.00E-05	1.00E-05	1.00E-05	1.00E-05	0.05811	0.03661	1.00E-05	1.00E-05	0.29101	1.00E-05	1.00E-05	1.00E-05	0.06671	1.00E-05	0.05071	1.00E-05	0.10841	1.00E-05	0.76091	1.00E-05	1.00E-05	1.00E-05	1.00E-05	1.00E-05	1.00E-05	1.00E-05	0.22791	0.43441	1.00E-05	0.43711	1.00E-05	1.00E-05	0.03341	1.00E-05	1.00E-05	1.00E-05	1.00E-05	1.00E-05	1.00E-05	1.00E-05	1.00E-05	1.00E-05	0.10431	1.00E-05	1.00E-05	1.00E-05	1.00E-05	1.00E-05
100128327	0.25351	0.02971	0.05971	0.06401	0.17551	0.28101	0.10641	0.20211	0.08101	0.33661	0.18841	0.32421	0.20531	0.38431	0.17391	0.16131	0.17091	0.69091	0.31771	0.28521	0.32471	0.41871	0.10681	0.07321	0.17751	0.24181	0.47791	0.18371	0.23521	0.27801	0.57341	0.09581	1.01981	2.26211	0.04291	0.78321	0.02641	0.07201	0.01631	0.03751	0.15831	0.05861	0.06861	0.10981	0.02701	1.00E-05	0.11451	0.13661	1.32691
100128553	1.00E-05	1.00E-05	1.00E-05	1.00E-05	1.00E-05	0.10481	1.00E-05	1.00E-05	1.00E-05	1.00E-05	1.00E-05	0.03801	1.00E-05	1.00E-05	1.00E-05	1.00E-05	0.09651	1.00E-05	1.00E-05	1.00E-05	0.20181	1.00E-05	1.00E-05	0.04701	1.00E-05	1.00E-05	1.00E-05	1.00E-05	1.00E-05	1.00E-05	1.00E-05	1.00E-05	1.00E-05	1.00E-05	1.00E-05	1.00E-05	1.00E-05	1.00E-05	0.60841	1.00E-05	1.00E-05	1.00E-05	1.00E-05	1.00E-05	1.00E-05	1.00E-05	0.07341	1.00E-05	1.00E-05
100128569	1.00E-05	0.08911	1.00E-05	0.07651	1.00E-05	1.00E-05	0.01911	0.01611	0.05891	1.00E-05	1.00E-05	1.00E-05	0.05051	1.00E-05	0.08141	1.00E-05	1.00E-05	1.00E-05	1.00E-05	1.00E-05	1.00E-05	1.00E-05	1.00E-05	1.00E-05	1.00E-05	1.00E-05	1.00E-05	1.00E-05	1.00E-05	1.00E-05	1.00E-05	1.00E-05	1.00E-05	1.00E-05	1.00E-05	1.00E-05	1.00E-05	1.00E-05	1.00E-05	1.00E-05	1.00E-05	1.00E-05	1.00E-05	1.00E-05	1.00E-05	1.00E-05	1.00E-05	0.19471	1.00E-05
100128731	1473.41261	753.88771	729.85161	826.97171	1098.57841	1270.84431	1191.19131	2023.95971	1050.16531	779.89321	1212.15601	972.94481	1294.84911	1148.34391	1240.48811	942.41631	1387.91941	748.10781	1145.45041	1713.16851	1296.47581	1016.44901	1556.88941	1135.81381	1813.04611	1503.32641	1175.12431	1061.50781	1660.99421	1601.75401	817.93761	1296.61111	2121.32341	2733.13531	1689.37341	2224.13091	1045.46591	2055.59221	1542.11051	988.27551	1730.75311	1137.12921	1569.28721	1543.90121	1127.04661	1006.82581	1357.31141	1422.60841	776.17541
100128908	0.03671	0.01621	0.00761	0.00581	0.01651	0.02461	0.00881	0.00741	0.01361	0.09851	0.02661	0.04651	0.00601	0.01031	0.02251	0.00921	0.00911	0.04221	0.01821	0.00731	0.01241	1.00E-05	1.00E-05	0.00441	0.00501	1.00E-05	1.00E-05	0.02881	0.04511	0.05111	0.00691	1.00E-05	1.00E-05	0.00571	1.00E-05	0.02671	0.01811	0.00621	0.00951	0.00471	0.04171	0.01381	1.00E-05	0.02631	0.05701	0.00511	0.02321	0.01181	0.04851
100128927	4.82661	0.20271	0.03681	0.20351	0.54481	0.58181	0.14691	0.08821	0.00661	0.77301	0.44961	0.20111	0.69181	0.44731	0.42051	0.51631	0.34231	0.02171	0.17681	4.85861	0.35871	1.00E-05	0.01411	0.38131	0.51601	0.00911	0.01081	0.29881	1.00E-05	0.79821	0.04941	0.00491	0.21941	0.05791	1.54551	0.00971	1.00E-05	1.70241	0.01391	0.00341	0.01141	0.03601	0.37251	0.09161	0.39791	0.66741	0.55211	0.71921	0.00591
100128966	0.22441	5.71951	4.93231	7.74951	4.44991	3.84191	2.10831	5.68011	6.23411	5.55871	4.29281	4.12901	3.06421	4.64691	6.08851	4.45521	7.25041	40.33771	3.71191	7.15941	1.92271	2.97801	1.72611	1.44171	1.51901	0.01791	4.20421	1.56371	1.40241	1.30721	16.43501	0.27451	2.19051	1.19701	3.06031	1.37021	1.43241	3.31401	1.21941	3.07011	1.34861	1.45241	2.37571	2.15691	2.14471	0.01301	1.14191	1.52491	7.00181
100129053	1.00E-05	1.00E-05	1.00E-05	1.00E-05	1.00E-05	1.00E-05	1.00E-05	1.00E-05	1.00E-05	1.00E-05	1.00E-05	1.00E-05	1.00E-05	1.00E-05	1.00E-05	1.00E-05	1.00E-05	1.00E-05	1.00E-05	1.00E-05	1.00E-05	1.00E-05	1.00E-05	1.00E-05	1.00E-05	1.00E-05	1.00E-05	1.00E-05	1.00E-05	1.00E-05	1.00E-05	1.00E-05	1.00E-05	1.00E-05	1.00E-05	1.00E-05	1.00E-05	1.00E-05	1.00E-05	1.00E-05	1.00E-05	1.00E-05	1.00E-05	1.00E-05	1.00E-05	1.00E-05	1.00E-05	1.00E-05	1.00E-05
100129128	1.00E-05	1.00E-05	1.00E-05	1.00E-05	1.00E-05	1.00E-05	1.00E-05	1.00E-05	1.00E-05	1.00E-05	1.00E-05	0.03201	1.00E-05	1.00E-05	1.00E-05	1.00E-05	1.00E-05	1.00E-05	1.00E-05	1.00E-05	1.00E-05	1.00E-05	1.00E-05	1.00E-05	1.00E-05	1.00E-05	1.00E-05	1.00E-05	1.00E-05	1.00E-05	1.00E-05	1.00E-05	1.00E-05	1.00E-05	1.00E-05	1.00E-05	1.00E-05	1.00E-05	1.00E-05	1.00E-05	1.00E-05	1.00E-05	1.00E-05	1.00E-05	1.00E-05	1.00E-05	1.00E-05	1.00E-05	1.00E-05
100129216	1.00E-05	0.14031	1.00E-05	1.00E-05	1.00E-05	0.38201	0.04211	1.00E-05	0.08831	0.15511	1.00E-05	1.00E-05	1.00E-05	0.47111	1.00E-05	1.00E-05	1.00E-05	1.00E-05	1.00E-05	1.00E-05	0.13501	1.00E-05	1.00E-05	1.00E-05	0.52791	1.00E-05	1.00E-05	1.00E-05	1.00E-05	1.00E-05	1.00E-05	1.00E-05	1.92571	1.00E-05	1.00E-05	0.67871	1.00E-05	1.00E-05	1.18441	1.00E-05	1.00E-05	1.00E-05	0.31641	1.00E-05	1.00E-05	1.00E-05	1.00E-05	0.71161	1.00E-05
100129239	1.00E-05	1.00E-05	1.00E-05	1.00E-05	1.00E-05	1.00E-05	1.00E-05	1.00E-05	1.00E-05	1.00E-05	1.00E-05	1.00E-05	1.00E-05	1.00E-05	1.00E-05	1.00E-05	1.00E-05	1.00E-05	1.00E-05	1.00E-05	1.00E-05	1.00E-05	1.00E-05	1.00E-05	1.00E-05	1.00E-05	1.00E-05	1.00E-05	0.04311	1.00E-05	1.00E-05	1.00E-05	1.00E-05	1.00E-05	1.00E-05	1.00E-05	1.00E-05	1.00E-05	1.00E-05	1.00E-05	1.00E-05	1.00E-05	1.00E-05	1.00E-05	1.00E-05	1.00E-05	1.00E-05	1.00E-05	1.00E-05
100129250	179.80221	8.82321	28.44751	34.89581	66.98461	69.15941	9.83661	40.37101	27.99431	63.62341	74.53621	63.32901	83.09721	93.16781	94.34051	49.11871	90.71391	363.94361	34.05561	239.75671	64.50131	56.36521	83.06031	67.93821	99.56921	97.15271	27.54651	76.73161	104.94341	110.95291	454.24211	79.29731	35.51741	14.28571	93.38331	63.88671	50.61921	312.04361	69.81651	45.85601	110.26481	101.12721	97.73241	85.86261	38.74451	104.32361	145.07661	87.61711	429.34131
100129271	1.00E-05	1.00E-05	1.00E-05	1.00E-05	1.00E-05	1.00E-05	1.00E-05	1.00E-05	1.00E-05	1.00E-05	1.00E-05	1.00E-05	1.00E-05	1.00E-05	1.00E-05	1.00E-05	1.00E-05	1.00E-05	1.00E-05	1.00E-05	1.00E-05	1.00E-05	1.00E-05	1.00E-05	1.00E-05	1.00E-05	1.00E-05	1.00E-05	1.00E-05	1.00E-05	1.00E-05	1.00E-05	1.00E-05	1.00E-05	1.00E-05	1.00E-05	1.00E-05	1.00E-05	1.00E-05	1.00E-05	1.00E-05	1.00E-05	1.00E-05	1.00E-05	1.00E-05	1.00E-05	1.00E-05	1.00E-05	1.00E-05
100129278	1.00E-05	1.00E-05	1.00E-05	1.00E-05	0.00731	0.00661	1.00E-05	1.00E-05	1.00E-05	1.00E-05	1.00E-05	0.01951	1.00E-05	1.00E-05	1.00E-05	1.00E-05	1.00E-05	1.00E-05	1.00E-05	1.00E-05	1.00E-05	1.00E-05	1.00E-05	1.00E-05	1.00E-05	1.00E-05	1.00E-05	1.00E-05	1.00E-05	1.00E-05	1.00E-05	1.00E-05	1.00E-05	1.00E-05	1.00E-05	1.00E-05	1.00E-05	1.00E-05	1.00E-05	1.00E-05	1.00E-05	1.00E-05	0.00501	1.00E-05	1.00E-05	0.20591	1.00E-05	1.00E-05	1.00E-05
100129361	6.27551	3.31551	5.67911	6.12721	7.97851	8.04401	2.14041	7.93181	7.34931	5.81811	8.75451	11.20171	7.78371	7.95421	6.61021	3.83531	11.54551	0.68051	7.62001	7.72381	9.64051	5.89141	8.76501	3.81021	8.50731	7.84291	7.41611	5.75391	8.50641	6.55041	0.38571	8.30071	6.08831	3.47711	7.96741	17.98421	7.90851	9.43381	5.78101	4.71221	9.25541	1.59691	7.81271	9.53661	6.11281	3.22041	7.97061	8.79071	1.03281
100129407	1.00E-05	1.00E-05	1.00E-05	1.00E-05	1.00E-05	1.00E-05	1.00E-05	1.00E-05	1.00E-05	1.00E-05	1.00E-05	1.00E-05	1.00E-05	0.12641	1.00E-05	1.00E-05	0.04421	1.00E-05	1.00E-05	1.00E-05	1.00E-05	1.00E-05	1.00E-05	1.00E-05	1.00E-05	1.00E-05	1.00E-05	1.00E-05	1.00E-05	1.00E-05	1.00E-05	1.00E-05	1.00E-05	1.00E-05	1.00E-05	1.00E-05	1.00E-05	1.00E-05	1.00E-05	1.00E-05	1.00E-05	1.00E-05	1.00E-05	1.00E-05	1.00E-05	1.00E-05	1.00E-05	1.00E-05	1.00E-05
100129480	1.00E-05	1.00E-05	1.00E-05	1.00E-05	1.00E-05	1.00E-05	1.00E-05	1.00E-05	1.00E-05	1.00E-05	1.00E-05	1.00E-05	1.00E-05	1.00E-05	1.00E-05	1.00E-05	1.00E-05	1.00E-05	1.00E-05	1.00E-05	1.00E-05	1.00E-05	1.00E-05	1.00E-05	1.00E-05	1.00E-05	1.00E-05	1.00E-05	1.00E-05	1.00E-05	1.00E-05	1.00E-05	1.00E-05	1.00E-05	1.00E-05	1.00E-05	1.00E-05	1.00E-05	1.00E-05	1.00E-05	1.00E-05	1.00E-05	1.00E-05	1.00E-05	1.00E-05	1.00E-05	1.00E-05	1.00E-05	1.00E-05
100129515	1.00E-05	1.00E-05	1.00E-05	1.00E-05	1.00E-05	1.00E-05	1.00E-05	1.00E-05	1.00E-05	1.00E-05	1.00E-05	1.00E-05	1.00E-05	1.00E-05	1.00E-05	1.00E-05	1.00E-05	1.00E-05	1.00E-05	1.00E-05	1.00E-05	1.00E-05	1.00E-05	1.00E-05	1.00E-05	1.00E-05	1.00E-05	1.00E-05	1.00E-05	1.00E-05	1.00E-05	1.00E-05	1.00E-05	1.00E-05	1.00E-05	1.00E-05	1.00E-05	1.00E-05	1.00E-05	1.00E-05	1.00E-05	1.00E-05	1.00E-05	1.00E-05	1.00E-05	1.00E-05	1.00E-05	1.00E-05	1.00E-05
100129520	1.00E-05	0.01041	0.00961	1.00E-05	0.01051	0.01571	1.00E-05	0.00571	1.00E-05	0.02261	0.00301	1.00E-05	0.00321	0.00381	0.00771	1.00E-05	0.00461	0.03441	1.00E-05	0.00371	0.00331	1.00E-05	0.00661	0.00221	0.00281	1.00E-05	1.00E-05	0.00981	0.00571	0.00271	0.01751	1.00E-05	1.00E-05	1.00E-05	1.00E-05	1.00E-05	0.00921	0.05871	0.00241	1.00E-05	0.00571	0.00311	0.01061	0.00271	1.00E-05	0.01051	0.00461	1.00E-05	0.05021
100129543	0.17711	1.00E-05	1.00E-05	1.00E-05	1.00E-05	1.00E-05	0.01281	0.38521	0.05231	0.03591	0.16351	0.02671	1.00E-05	0.00431	0.09401	0.01071	0.01391	0.02051	1.00E-05	1.00E-05	0.06531	1.00E-05	0.01501	0.00501	0.18851	0.00541	0.05331	0.31021	1.00E-05	1.00E-05	1.00E-05	1.00E-05	0.04181	1.00E-05	1.00E-05	0.05371	0.00691	1.00E-05	1.00E-05	0.01641	0.01811	0.01391	1.00E-05	1.00E-05	1.00E-05	0.00901	1.00E-05	0.00681	1.00E-05
100129583	0.08591	0.05291	0.01661	0.04071	0.01131	0.06961	0.03741	0.60201	0.09751	0.07091	0.01551	0.00671	0.02711	0.03251	0.05561	0.01921	0.04101	0.05731	0.07181	0.00901	0.05781	1.00E-05	0.01071	0.21211	0.06301	0.04341	0.00621	0.03421	0.00931	0.00211	0.01791	1.00E-05	0.02701	1.00E-05	0.01231	0.00551	0.00751	0.02341	1.00E-05	0.02171	0.01331	0.00981	0.03791	0.00881	0.01371	3.17841	0.46391	0.04901	0.01341
100129631	1.00E-05	1.00E-05	1.00E-05	1.00E-05	1.00E-05	1.00E-05	1.00E-05	1.00E-05	1.00E-05	0.10851	1.00E-05	1.00E-05	1.00E-05	1.00E-05	1.00E-05	1.00E-05	1.00E-05	1.00E-05	1.00E-05	1.00E-05	1.00E-05	1.00E-05	1.00E-05	1.00E-05	1.00E-05	1.00E-05	1.00E-05	0.05021	1.00E-05	1.00E-05	1.00E-05	1.00E-05	1.00E-05	1.00E-05	1.00E-05	1.00E-05	1.00E-05	1.00E-05	1.00E-05	1.00E-05	1.00E-05	1.00E-05	1.00E-05	1.00E-05	1.00E-05	1.00E-05	1.00E-05	1.00E-05	1.00E-05
100129654	0.01141	1.00E-05	0.01831	0.01261	1.00E-05	0.01331	1.00E-05	0.02391	0.00491	0.01171	1.00E-05	1.00E-05	1.00E-05	0.01201	0.00541	0.00331	0.00321	1.00E-05	1.00E-05	0.00781	1.00E-05	1.00E-05	1.00E-05	0.00471	1.00E-05	0.01521	1.00E-05	1.00E-05	1.00E-05	1.00E-05	1.00E-05	1.00E-05	1.00E-05	1.00E-05	1.00E-05	1.00E-05	1.00E-05	1.00E-05	0.00521	1.00E-05	1.00E-05	1.00E-05	1.00E-05	1.00E-05	1.00E-05	1.00E-05	0.00491	0.00641	0.01761
100129669	1.00E-05	1.00E-05	1.00E-05	1.00E-05	1.00E-05	1.00E-05	1.00E-05	1.00E-05	1.00E-05	1.00E-05	1.00E-05	1.00E-05	1.00E-05	1.00E-05	1.00E-05	1.00E-05	1.00E-05	1.00E-05	1.00E-05	1.00E-05	1.00E-05	1.00E-05	1.00E-05	1.00E-05	1.00E-05	1.00E-05	1.00E-05	1.00E-05	1.00E-05	1.00E-05	1.00E-05	1.00E-05	1.00E-05	1.00E-05	1.00E-05	1.00E-05	1.00E-05	1.00E-05	1.00E-05	1.00E-05	1.00E-05	1.00E-05	1.00E-05	1.00E-05	1.00E-05	1.00E-05	1.00E-05	1.00E-05	1.00E-05
100129792	0.04971	0.03591	0.18371	0.66331	5.55941	2.36241	0.17611	4.94321	0.38921	2.52901	5.09671	10.03041	1.53061	4.12861	5.06601	0.58581	1.68321	0.06911	0.12231	0.24281	4.26121	0.59331	2.28181	0.83411	2.17811	3.86031	1.16431	2.37451	2.87681	5.34261	0.01071	2.56441	6.23781	0.34341	0.42241	0.03581	0.16091	0.02401	2.98741	0.02311	1.75331	2.24301	1.31271	1.26101	0.11021	0.39211	1.43391	2.71111	0.30961
100129842	4.40761	0.10641	0.86411	2.07781	8.63621	5.26531	0.53531	3.30991	1.01751	9.54551	8.14851	7.48091	7.05251	7.37281	8.22041	4.66571	7.86601	10.12321	0.18781	1.79291	5.35621	1.54921	5.03011	3.13001	5.73091	8.03971	1.03331	9.17881	4.20481	2.21121	1.27741	0.57011	2.39411	0.51571	2.64591	6.72211	0.30361	1.08791	3.02891	0.30991	1.05871	9.97251	4.88061	4.94721	0.37501	2.68691	4.90201	2.83821	5.40201
100129924	0.06341	0.03351	0.07411	0.03251	0.03791	0.09851	0.02911	0.52671	0.07131	0.33581	0.08621	0.08541	0.05181	0.09911	0.05961	0.04521	0.07231	0.36191	0.04201	0.06301	0.05871	0.01341	0.01071	0.01521	0.03171	0.08001	0.03401	0.15181	0.19641	0.08421	0.43651	1.00E-05	1.32821	0.02211	0.01841	0.11701	0.10491	0.08651	0.03601	0.00861	0.07401	0.12191	0.05221	0.02941	0.04281	0.01861	0.02581	0.09191	1.04271
100129969	1.00E-05	1.00E-05	1.00E-05	1.00E-05	1.00E-05	1.00E-05	1.00E-05	1.00E-05	1.00E-05	1.00E-05	1.00E-05	1.00E-05	1.00E-05	1.00E-05	0.01361	1.00E-05	1.00E-05	1.00E-05	1.00E-05	1.00E-05	1.00E-05	1.00E-05	1.00E-05	1.00E-05	1.00E-05	1.00E-05	1.00E-05	1.00E-05	1.00E-05	1.00E-05	1.00E-05	1.00E-05	1.00E-05	1.00E-05	1.00E-05	1.00E-05	1.00E-05	1.00E-05	1.00E-05	1.00E-05	1.00E-05	1.00E-05	1.00E-05	1.00E-05	1.00E-05	1.00E-05	1.00E-05	1.00E-05	1.00E-05
10013	3.37541	3.62981	13.75521	13.21641	6.26141	4.61241	1.66861	12.30481	8.05801	7.19841	4.26351	9.45141	3.11591	2.18951	2.22751	2.99131	4.00321	1.54361	4.97611	4.43351	5.94851	5.54071	3.40591	2.04901	2.27591	3.59261	4.38191	2.88211	3.07821	0.90141	1.30111	3.24691	6.32931	2.21301	3.94271	0.07561	1.31111	3.48121	5.44221	3.46121	1.51081	1.85091	4.05881	2.46151	9.12721	5.70551	2.05231	3.82881	1.86751
100130086	1.00E-05	0.00071	1.00E-05	0.00511	0.00361	0.15371	0.00411	0.11991	0.11701	0.00661	1.00E-05	0.22901	1.00E-05	0.09201	0.02031	1.00E-05	1.00E-05	0.02221	0.11171	1.00E-05	1.00E-05	1.00E-05	1.00E-05	1.00E-05	1.00E-05	1.00E-05	1.00E-05	0.00151	1.00E-05	1.00E-05	1.00E-05	1.00E-05	1.00E-05	0.00531	1.00E-05	0.75501	1.00E-05	1.00E-05	0.04161	1.00E-05	1.00E-05	0.00021	1.00E-05	1.00E-05	1.00E-05	1.00E-05	0.03901	1.00E-05	1.00E-05
100130207	40.99401	39.65321	65.47551	50.31921	16.73891	25.19421	15.24891	34.75321	44.70771	14.98251	19.97801	25.91981	16.31921	16.49221	16.27781	10.75351	13.85761	19.91921	100.08951	29.50611	55.51731	72.08211	44.19211	18.72841	32.57781	39.72711	84.60481	26.66171	38.66971	29.37531	18.68851	38.92421	67.47701	40.09861	14.29141	20.69061	93.28131	26.83421	48.42141	68.76191	43.86351	6.09771	28.81151	32.15431	80.69201	24.46611	38.43011	30.26631	28.96561
100130274	1.00E-05	1.00E-05	1.00E-05	1.00E-05	1.00E-05	1.00E-05	1.00E-05	1.00E-05	1.00E-05	1.00E-05	1.00E-05	1.00E-05	1.00E-05	1.00E-05	1.00E-05	1.00E-05	1.00E-05	1.00E-05	1.00E-05	1.00E-05	1.00E-05	1.00E-05	1.00E-05	1.00E-05	1.00E-05	1.00E-05	1.00E-05	1.00E-05	1.00E-05	1.00E-05	1.00E-05	1.00E-05	1.00E-05	1.00E-05	1.00E-05	1.00E-05	1.00E-05	1.00E-05	1.00E-05	1.00E-05	1.00E-05	1.00E-05	1.00E-05	1.00E-05	1.00E-05	1.00E-05	1.00E-05	1.00E-05	1.00E-05
100130301	1.00E-05	1.00E-05	1.00E-05	1.00E-05	1.00E-05	1.00E-05	1.00E-05	1.00E-05	0.32471	3.00351	1.00E-05	1.00E-05	1.00E-05	0.45781	0.27431	0.42061	0.01831	1.00E-05	0.05861	1.00E-05	1.00E-05	0.65481	1.00E-05	1.00E-05	0.28701	1.00E-05	0.61061	3.77791	1.00E-05	0.45061	1.00E-05	1.00E-05	1.00E-05	1.00E-05	1.00E-05	1.00E-05	0.03801	1.00E-05	1.00E-05	0.22781	0.09971	7.56991	1.00E-05	1.00E-05	0.40991	1.00E-05	0.15441	1.00E-05	1.00E-05
100130311	1.00E-05	0.08741	0.00461	0.01001	0.29191	0.22121	0.10831	1.00E-05	0.05571	0.00951	1.00E-05	0.06231	1.00E-05	0.01941	0.27761	1.00E-05	1.00E-05	1.22901	0.01931	0.75561	0.42731	0.12901	1.00E-05	1.00E-05	1.00E-05	0.14181	0.05151	0.01391	0.63931	0.58151	0.79051	1.00E-05	1.00E-05	0.04521	1.00E-05	0.09891	0.06191	1.00E-05	1.00E-05	0.03101	1.00E-05	1.00E-05	1.00E-05	0.04131	1.00E-05	1.00E-05	1.00E-05	0.31331	3.64061
100130348	1.00E-05	1.00E-05	0.04581	1.00E-05	1.00E-05	0.09411	1.00E-05	0.64571	1.00E-05	1.00E-05	1.00E-05	1.00E-05	1.00E-05	0.20811	1.00E-05	0.02931	1.00E-05	1.00E-05	1.00E-05	1.00E-05	1.00E-05	1.00E-05	1.00E-05	0.03301	1.00E-05	1.00E-05	1.00E-05	1.00E-05	1.00E-05	1.00E-05	0.32791	1.00E-05	1.00E-05	1.00E-05	1.00E-05	1.00E-05	1.00E-05	1.00E-05	1.00E-05	1.00E-05	1.00E-05	1.00E-05	1.00E-05	1.00E-05	1.00E-05	1.00E-05	1.00E-05	1.00E-05	1.00E-05
100130361	1.00E-05	1.00E-05	1.00E-05	1.00E-05	1.00E-05	1.00E-05	1.00E-05	1.00E-05	0.00361	1.00E-05	1.00E-05	1.00E-05	1.00E-05	1.00E-05	1.00E-05	1.00E-05	1.00E-05	1.00E-05	1.00E-05	1.00E-05	1.00E-05	1.00E-05	1.00E-05	1.00E-05	1.00E-05	1.00E-05	1.00E-05	1.00E-05	1.00E-05	1.00E-05	1.00E-05	1.00E-05	1.00E-05	1.00E-05	1.00E-05	1.00E-05	1.00E-05	1.00E-05	1.00E-05	1.00E-05	1.00E-05	1.00E-05	1.00E-05	1.00E-05	1.00E-05	1.00E-05	1.00E-05	1.00E-05	1.00E-05
100130519	1.00E-05	1.00E-05	1.00E-05	1.00E-05	0.20531	0.10511	0.01161	0.36871	1.00E-05	1.00E-05	1.00E-05	1.00E-05	0.07701	0.05851	1.00E-05	1.00E-05	1.00E-05	1.00E-05	1.00E-05	1.00E-05	1.00E-05	1.00E-05	1.00E-05	1.00E-05	1.00E-05	1.00E-05	1.00E-05	1.00E-05	0.14851	0.00671	1.00E-05	1.00E-05	1.00E-05	1.00E-05	1.00E-05	1.00E-05	0.02381	1.00E-05	1.00E-05	1.00E-05	0.00691	1.00E-05	1.00E-05	1.00E-05	1.00E-05	1.00E-05	1.00E-05	1.00E-05	1.00E-05
100130613	1.00E-05	1.00E-05	1.00E-05	1.00E-05	1.00E-05	1.00E-05	1.00E-05	1.00E-05	1.00E-05	1.00E-05	1.00E-05	1.00E-05	1.00E-05	1.00E-05	1.00E-05	1.00E-05	1.00E-05	1.00E-05	1.00E-05	1.00E-05	1.00E-05	1.00E-05	1.00E-05	1.00E-05	1.00E-05	1.00E-05	1.00E-05	1.00E-05	1.00E-05	1.00E-05	1.00E-05	1.00E-05	1.00E-05	1.00E-05	1.00E-05	1.00E-05	1.00E-05	1.00E-05	1.00E-05	1.00E-05	1.00E-05	1.00E-05	1.00E-05	1.00E-05	1.00E-05	1.00E-05	1.00E-05	1.00E-05	1.00E-05
100130705	1.00E-05	1.00E-05	1.00E-05	1.00E-05	1.00E-05	1.00E-05	0.00301	1.00E-05	1.00E-05	1.00E-05	1.00E-05	1.00E-05	1.00E-05	1.00E-05	0.02211	1.00E-05	0.00611	1.00E-05	1.00E-05	1.00E-05	0.02721	1.00E-05	1.00E-05	1.00E-05	1.00E-05	1.00E-05	0.06031	1.00E-05	1.00E-05	1.00E-05	1.00E-05	1.00E-05	1.00E-05	1.00E-05	1.00E-05	1.00E-05	1.00E-05	1.00E-05	1.00E-05	1.00E-05	1.00E-05	1.00E-05	1.00E-05	0.01911	1.00E-05	1.00E-05	1.00E-05	0.01301	1.00E-05
100130733	1.00E-05	1.00E-05	1.00E-05	0.02801	1.00E-05	1.00E-05	0.01681	1.00E-05	1.00E-05	1.00E-05	0.19201	1.30971	1.00E-05	1.00E-05	1.00E-05	0.02261	1.00E-05	0.01411	1.00E-05	1.00E-05	1.00E-05	1.00E-05	1.00E-05	1.00E-05	0.02391	0.55541	1.00E-05	1.00E-05	1.00E-05	1.00E-05	0.09331	1.52951	1.00E-05	0.01611	1.00E-05	1.00E-05	0.02941	1.00E-05	1.00E-05	1.00E-05	1.00E-05	0.00421	1.00E-05	1.00E-05	1.00E-05	1.00E-05	0.21421	1.00E-05	0.01981
100130742	0.71611	1.00E-05	0.07911	0.14741	0.32811	0.62401	0.04611	0.36731	0.06511	0.34521	0.06081	1.00E-05	0.25951	0.35141	0.19251	0.16311	0.06311	1.00E-05	0.05341	0.25271	0.07621	0.15821	1.00E-05	0.05151	0.26261	0.10591	1.00E-05	0.39381	0.99271	0.17981	1.00E-05	0.20011	0.18701	1.00E-05	0.36531	1.00E-05	0.09101	1.00E-05	1.00E-05	1.00E-05	0.10261	0.25781	0.39871	0.23941	0.04411	0.26531	0.25461	0.11761	0.05051
100130771	0.04761	0.08271	0.22371	0.15701	0.40281	0.53041	0.06341	0.31641	0.24921	0.46901	0.62951	0.92441	0.44641	0.63251	0.33761	0.29231	0.31901	0.35891	0.22371	0.27201	0.48291	0.04591	0.58771	0.17191	0.57211	0.40651	0.21421	0.75131	0.79141	0.36101	0.12111	0.30001	0.33661	0.12071	0.40351	2.05471	0.23171	0.21931	0.47361	0.22381	0.37061	0.07881	0.36431	0.29961	0.24091	0.12531	0.53001	0.62781	0.27601
100130827	1.00E-05	1.00E-05	1.00E-05	1.00E-05	1.00E-05	1.00E-05	1.00E-05	1.00E-05	1.00E-05	1.00E-05	1.00E-05	1.00E-05	1.00E-05	1.00E-05	1.00E-05	1.00E-05	1.00E-05	1.00E-05	1.00E-05	1.00E-05	1.00E-05	1.00E-05	1.00E-05	1.00E-05	1.00E-05	1.00E-05	1.00E-05	1.00E-05	1.00E-05	1.00E-05	1.00E-05	1.00E-05	1.00E-05	1.00E-05	1.00E-05	1.00E-05	1.00E-05	1.00E-05	1.00E-05	1.00E-05	1.00E-05	1.00E-05	1.00E-05	1.00E-05	1.00E-05	1.00E-05	1.00E-05	1.00E-05	1.00E-05
100130890	0.35431	0.27461	0.19451	0.05951	0.40121	0.63601	0.07761	0.27901	0.35271	1.10931	0.22551	0.93291	0.13221	0.27371	0.22701	0.72841	0.20861	0.70321	0.09951	0.04691	0.13271	0.03451	0.24821	0.15701	0.14151	0.31901	0.24341	0.60071	0.21331	0.11051	0.22721	0.55511	0.27821	0.08821	0.04731	0.31071	0.32641	4.05881	0.37551	0.20231	1.13771	1.06011	0.48781	0.34201	0.02381	2.75971	0.53601	0.32171	1.16071
100130933	0.01731	1.00E-05	1.00E-05	1.00E-05	1.00E-05	1.00E-05	0.01441	24.92651	0.02961	1.00E-05	1.00E-05	1.00E-05	1.00E-05	1.00E-05	0.00811	1.00E-05	0.01951	0.23381	1.00E-05	1.00E-05	1.00E-05	1.00E-05	1.00E-05	0.01451	1.00E-05	1.00E-05	0.18271	1.00E-05	1.00E-05	1.00E-05	1.00E-05	1.95301	37.31871	0.07531	0.04321	0.02201	1.00E-05	1.00E-05	0.01581	1.00E-05	0.03451	1.00E-05	1.00E-05	0.01761	1.00E-05	1.00E-05	1.00E-05	1.00E-05	0.05421
100130958	9.72781	0.09521	1.14951	1.62001	2.86121	3.37421	0.25291	6.93181	1.21871	2.52011	4.14511	1.03341	3.49781	2.99431	3.85131	1.36451	7.13111	0.34051	0.58811	12.63241	8.94031	1.21221	7.10281	2.78481	9.29091	7.55591	2.25801	3.97711	8.99401	14.79331	1.00E-05	9.22361	13.71251	0.40861	8.67531	1.68051	2.14481	11.90071	8.01841	2.98451	9.75831	3.22571	5.25251	10.01121	0.68861	1.00E-05	9.16391	4.51061	3.79961
100130988	1.00E-05	1.00E-05	1.00E-05	1.00E-05	1.00E-05	1.00E-05	1.00E-05	1.00E-05	1.00E-05	0.05461	1.00E-05	1.00E-05	1.00E-05	1.00E-05	1.00E-05	0.09261	1.00E-05	1.00E-05	1.00E-05	1.00E-05	1.00E-05	0.21421	1.00E-05	1.00E-05	1.00E-05	1.00E-05	1.00E-05	0.20311	1.00E-05	1.00E-05	1.00E-05	1.00E-05	1.00E-05	1.00E-05	1.00E-05	1.00E-05	1.00E-05	1.00E-05	1.00E-05	1.00E-05	1.00E-05	1.00E-05	1.00E-05	0.05351	1.00E-05	1.00E-05	1.00E-05	1.00E-05	1.00E-05
100131017	0.84491	0.07731	0.11991	0.04211	0.05781	0.24081	0.05401	0.28571	0.15171	0.50401	0.26881	0.34081	0.06811	0.14161	0.14891	0.19511	0.21441	0.30121	0.14201	0.02111	0.10271	0.12661	0.57851	0.09191	0.04211	0.37011	0.15011	0.18851	0.24741	0.24731	0.45631	0.02561	1.15381	0.06971	0.13891	0.13721	0.22291	0.19761	0.25741	0.06211	0.30981	0.07081	0.18401	0.44731	0.35821	0.01651	0.09401	0.24131	0.40321
100131137	1.00E-05	1.00E-05	1.00E-05	1.00E-05	1.00E-05	1.00E-05	1.00E-05	1.00E-05	0.02031	1.00E-05	1.00E-05	1.00E-05	1.00E-05	1.00E-05	1.00E-05	1.00E-05	1.00E-05	1.00E-05	1.00E-05	1.00E-05	1.00E-05	1.00E-05	1.00E-05	1.00E-05	1.00E-05	1.00E-05	1.00E-05	1.00E-05	1.00E-05	1.00E-05	1.00E-05	1.00E-05	1.00E-05	1.00E-05	1.00E-05	1.00E-05	1.00E-05	1.00E-05	1.00E-05	1.00E-05	1.00E-05	1.00E-05	1.00E-05	1.00E-05	1.00E-05	1.00E-05	1.00E-05	1.00E-05	1.00E-05
100131187	148.38781	11.66161	70.44211	86.70091	167.64321	206.55691	52.11491	231.08361	74.33001	377.18751	194.22741	234.68821	233.47531	190.46491	232.06821	230.84891	295.35031	141.99091	26.97981	303.46081	251.40841	71.51151	231.95561	337.71131	277.96421	205.31591	57.10741	485.48321	328.13031	309.30681	268.14191	356.44841	200.06961	56.46411	367.19251	359.71441	18.99911	354.87861	255.25761	61.81301	246.89121	541.14751	310.71141	273.86831	74.44711	309.96361	392.18641	274.15721	242.35571
100131211	0.00221	0.18561	0.27301	0.81701	1.74891	1.94741	0.31441	1.72071	0.63051	1.49921	1.32371	4.20391	2.50921	2.93441	1.81861	1.15071	3.45471	0.04601	0.85881	0.25951	2.43511	0.37811	1.91421	1.83361	0.95901	0.48691	0.46641	0.92211	1.82991	3.21451	0.09521	0.37301	1.84831	0.29431	3.05631	0.22721	0.12301	0.00311	1.56381	0.34411	2.36671	0.13451	1.46831	1.82021	0.39961	1.21631	1.97511	2.21331	0.25921
100131244	1.00E-05	1.00E-05	1.00E-05	1.00E-05	1.00E-05	1.00E-05	1.00E-05	1.00E-05	1.00E-05	1.00E-05	1.00E-05	1.00E-05	1.00E-05	1.00E-05	1.00E-05	1.00E-05	1.00E-05	1.00E-05	1.00E-05	1.00E-05	1.00E-05	1.00E-05	1.00E-05	1.00E-05	1.00E-05	1.00E-05	1.00E-05	1.00E-05	1.00E-05	1.00E-05	1.00E-05	1.00E-05	1.00E-05	1.00E-05	1.00E-05	1.00E-05	1.00E-05	1.00E-05	1.00E-05	1.00E-05	1.00E-05	1.00E-05	1.00E-05	1.00E-05	1.00E-05	1.00E-05	1.00E-05	1.00E-05	1.00E-05
100131303	1.00E-05	1.00E-05	1.00E-05	1.00E-05	1.00E-05	0.17211	0.02051	1.00E-05	1.00E-05	1.00E-05	1.00E-05	1.00E-05	1.00E-05	1.00E-05	1.00E-05	1.00E-05	1.00E-05	0.51301	1.00E-05	1.13641	1.00E-05	1.00E-05	1.00E-05	1.00E-05	1.00E-05	1.00E-05	1.00E-05	1.00E-05	1.00E-05	1.00E-05	0.78461	1.00E-05	1.00E-05	1.00E-05	1.00E-05	1.00E-05	1.00E-05	2.71121	1.00E-05	1.00E-05	1.00E-05	1.00E-05	1.00E-05	1.00E-05	1.00E-05	1.00E-05	1.00E-05	1.00E-05	1.00E-05
100131378	1.00E-05	1.00E-05	1.00E-05	1.00E-05	1.00E-05	1.00E-05	1.00E-05	1.00E-05	1.00E-05	1.00E-05	1.00E-05	1.00E-05	1.00E-05	0.04431	1.00E-05	1.00E-05	1.00E-05	1.00E-05	1.00E-05	1.00E-05	1.00E-05	1.00E-05	1.00E-05	1.00E-05	1.00E-05	1.00E-05	1.00E-05	1.00E-05	1.00E-05	1.00E-05	1.00E-05	1.00E-05	1.00E-05	1.00E-05	1.00E-05	1.00E-05	1.00E-05	1.00E-05	1.00E-05	1.00E-05	1.00E-05	1.00E-05	1.00E-05	1.00E-05	1.00E-05	1.00E-05	1.00E-05	1.00E-05	1.00E-05
100131390	0.00551	1.00E-05	1.00E-05	1.00E-05	1.00E-05	1.00E-05	1.00E-05	1.00E-05	1.00E-05	1.00E-05	1.00E-05	1.00E-05	1.00E-05	1.00E-05	1.00E-05	1.00E-05	1.00E-05	1.00E-05	1.00E-05	1.00E-05	0.00641	1.00E-05	1.00E-05	1.00E-05	1.00E-05	1.00E-05	1.00E-05	1.00E-05	1.00E-05	1.00E-05	1.00E-05	1.00E-05	1.00E-05	1.00E-05	1.00E-05	1.00E-05	1.00E-05	1.00E-05	1.00E-05	1.00E-05	1.00E-05	1.00E-05	1.00E-05	1.00E-05	1.00E-05	1.00E-05	1.00E-05	1.00E-05	1.00E-05
100131439	0.08711	0.10011	0.45561	0.13811	0.08011	0.25661	0.04641	0.18271	0.30931	0.51581	0.04831	0.18681	0.08471	0.24121	0.12741	0.08741	0.08191	1.24541	0.24041	0.13661	0.02691	0.07081	0.07551	0.08461	0.13441	0.14281	0.44131	0.20701	0.30831	0.29961	0.80701	1.00E-05	0.19611	0.08681	0.02751	0.65331	0.09681	0.37821	0.39471	0.09371	0.11711	0.14981	0.18231	0.14071	0.99211	0.03751	0.20291	0.24131	1.04951
100131539	1.00E-05	0.00511	1.00E-05	1.00E-05	1.00E-05	0.00941	1.00E-05	1.00E-05	1.00E-05	1.00E-05	1.00E-05	1.00E-05	0.02031	0.07361	0.01681	1.00E-05	1.00E-05	1.00E-05	1.00E-05	1.00E-05	1.00E-05	1.00E-05	1.00E-05	1.00E-05	0.04211	1.00E-05	1.00E-05	0.02891	1.00E-05	1.00E-05	1.00E-05	1.00E-05	1.00E-05	0.00981	1.00E-05	1.00E-05	1.00E-05	1.00E-05	0.35501	1.00E-05	1.00E-05	1.00E-05	1.00E-05	1.00E-05	1.00E-05	1.00E-05	0.04891	1.00E-05	1.00E-05
100131608	1.00E-05	1.00E-05	1.00E-05	1.00E-05	1.00E-05	0.03671	1.00E-05	1.00E-05	1.00E-05	1.00E-05	1.00E-05	1.00E-05	1.00E-05	1.00E-05	1.00E-05	1.00E-05	1.00E-05	1.00E-05	1.00E-05	1.00E-05	1.00E-05	1.00E-05	1.00E-05	1.00E-05	1.00E-05	1.00E-05	1.00E-05	1.00E-05	1.00E-05	1.00E-05	1.00E-05	1.00E-05	1.00E-05	1.00E-05	1.00E-05	1.00E-05	1.00E-05	1.00E-05	1.00E-05	1.00E-05	1.00E-05	1.00E-05	1.00E-05	1.00E-05	1.00E-05	1.00E-05	1.00E-05	1.00E-05	1.00E-05
100131755	1.00E-05	1.00E-05	1.00E-05	1.00E-05	1.00E-05	1.00E-05	1.00E-05	1.00E-05	1.00E-05	0.00951	1.00E-05	1.00E-05	0.01811	0.00291	1.00E-05	0.00961	0.12281	1.00E-05	1.00E-05	1.00E-05	1.00E-05	1.00E-05	1.00E-05	1.00E-05	1.00E-05	1.00E-05	1.00E-05	1.00E-05	1.00E-05	1.00E-05	1.00E-05	1.00E-05	1.00E-05	1.00E-05	1.00E-05	1.00E-05	1.00E-05	1.00E-05	1.00E-05	1.00E-05	1.00E-05	1.00E-05	1.00E-05	1.00E-05	1.00E-05	1.00E-05	1.00E-05	1.00E-05	1.00E-05
100131801	448.33201	118.36801	198.60601	176.70611	122.26031	181.92811	96.28861	298.48001	194.88691	162.71541	164.39521	158.73781	173.41281	129.79801	139.04461	122.78431	227.93231	128.06371	298.17161	430.93501	173.52561	276.32141	172.44821	177.59721	233.15761	259.22591	245.13321	185.61271	209.59741	219.11531	292.61041	268.14491	379.04501	118.74681	327.02651	583.58501	411.45401	464.15481	254.50881	305.76301	219.41241	325.99901	186.12011	221.70441	247.45721	284.91001	271.86441	241.00981	365.85961
100131827	4.28061	1.28451	2.51101	2.78481	1.04951	2.77251	0.53581	2.02601	1.69471	5.18871	4.07241	5.24671	2.97601	3.38721	5.04911	4.18851	1.82741	0.74241	2.66311	5.19311	3.19991	2.94401	1.92031	5.11421	2.95411	1.59601	2.70601	5.36771	12.43011	3.85411	0.15081	4.88981	3.73761	0.77211	0.46321	0.52211	2.16321	1.46411	1.51471	4.92211	2.01331	1.93101	4.38121	2.05691	3.81611	1.83231	1.69261	1.44601	0.31551
100131897	1.00E-05	0.06401	0.05641	0.10351	1.00E-05	0.06691	0.01001	0.00331	0.01811	0.09651	0.00531	0.02331	0.01331	0.05411	0.02291	0.03901	0.06291	0.22581	0.00411	1.00E-05	0.01961	1.00E-05	1.00E-05	1.00E-05	1.00E-05	1.00E-05	1.00E-05	0.04631	1.00E-05	1.00E-05	0.31201	1.00E-05	1.00E-05	1.00E-05	1.00E-05	1.00E-05	0.01911	1.00E-05	1.00E-05	0.02391	1.00E-05	1.00E-05	0.07921	0.03581	0.01551	1.00E-05	0.00661	0.06571	0.12141
100131902	1.00E-05	1.00E-05	1.00E-05	1.00E-05	1.00E-05	1.00E-05	1.00E-05	1.00E-05	1.00E-05	1.00E-05	1.00E-05	1.00E-05	1.00E-05	1.00E-05	1.00E-05	1.00E-05	1.00E-05	1.00E-05	1.00E-05	1.00E-05	1.00E-05	1.00E-05	1.00E-05	1.00E-05	1.00E-05	1.00E-05	1.00E-05	1.00E-05	1.00E-05	1.00E-05	1.00E-05	1.00E-05	1.00E-05	1.00E-05	1.00E-05	1.00E-05	1.00E-05	1.00E-05	1.00E-05	1.00E-05	1.00E-05	1.00E-05	1.00E-05	1.00E-05	1.00E-05	1.00E-05	1.00E-05	1.00E-05	1.00E-05
100131980	1.00E-05	1.00E-05	1.00E-05	1.00E-05	1.00E-05	1.00E-05	1.00E-05	1.00E-05	1.00E-05	1.00E-05	1.00E-05	1.00E-05	1.00E-05	1.00E-05	1.00E-05	1.00E-05	1.00E-05	1.00E-05	1.00E-05	1.00E-05	1.00E-05	1.00E-05	1.00E-05	1.00E-05	0.00821	1.00E-05	1.00E-05	1.00E-05	1.00E-05	1.00E-05	1.00E-05	1.00E-05	1.00E-05	1.00E-05	1.00E-05	1.00E-05	1.00E-05	1.00E-05	1.00E-05	1.00E-05	1.00E-05	1.00E-05	1.00E-05	1.00E-05	1.00E-05	1.00E-05	1.00E-05	1.00E-05	1.00E-05
100132015	1.00E-05	1.00E-05	1.00E-05	1.00E-05	1.00E-05	1.00E-05	1.00E-05	1.00E-05	1.00E-05	1.00E-05	1.00E-05	1.00E-05	1.00E-05	1.00E-05	0.00161	1.00E-05	1.00E-05	1.00E-05	1.00E-05	1.00E-05	1.00E-05	1.00E-05	1.00E-05	1.00E-05	1.00E-05	1.00E-05	1.00E-05	1.00E-05	1.00E-05	1.00E-05	1.00E-05	1.00E-05	1.00E-05	1.00E-05	1.00E-05	1.00E-05	1.00E-05	1.00E-05	1.00E-05	1.00E-05	1.00E-05	1.00E-05	1.00E-05	1.00E-05	1.00E-05	1.00E-05	1.00E-05	1.00E-05	1.00E-05
100132074	1.00E-05	1.00E-05	1.00E-05	1.00E-05	1.00E-05	1.00E-05	1.00E-05	1.00E-05	1.00E-05	1.00E-05	1.00E-05	1.00E-05	1.00E-05	1.00E-05	1.00E-05	1.00E-05	1.00E-05	1.00E-05	1.00E-05	1.00E-05	1.00E-05	1.00E-05	1.00E-05	1.00E-05	1.00E-05	1.00E-05	1.00E-05	1.00E-05	1.00E-05	1.00E-05	0.00421	1.00E-05	1.00E-05	1.00E-05	1.00E-05	1.00E-05	1.00E-05	1.00E-05	1.00E-05	1.00E-05	1.00E-05	1.00E-05	1.00E-05	1.00E-05	1.00E-05	1.00E-05	1.00E-05	1.00E-05	1.00E-05
100132146	1.00E-05	1.00E-05	1.00E-05	0.01811	0.01911	1.00E-05	1.00E-05	0.01141	0.02101	1.00E-05	1.00E-05	0.03551	1.00E-05	0.00571	1.00E-05	1.00E-05	1.00E-05	0.00931	1.00E-05	1.00E-05	0.04871	1.00E-05	1.00E-05	1.00E-05	1.00E-05	1.00E-05	1.00E-05	0.01501	1.00E-05	0.00791	1.00E-05	1.00E-05	1.00E-05	1.00E-05	1.00E-05	1.00E-05	1.00E-05	1.00E-05	1.00E-05	1.00E-05	1.00E-05	1.00E-05	1.00E-05	1.00E-05	1.00E-05	1.00E-05	1.00E-05	1.00E-05	1.00E-05
100132247	1.89691	1.01011	1.15561	3.37521	2.19591	3.79861	0.88981	5.38761	1.97141	16.71311	2.13601	5.72551	2.89731	6.75011	3.12631	6.90571	3.02891	4.69741	1.43411	2.04431	3.88311	0.97291	1.35891	3.32751	6.13031	3.05401	0.50861	5.72541	3.83161	3.24381	3.89061	1.45761	3.95701	0.36751	0.62111	0.93031	0.52021	0.49811	3.33081	0.50111	3.11281	4.42681	1.05811	1.51781	0.57041	0.01941	1.94921	2.73681	6.40201
100132304	1.00E-05	1.00E-05	1.00E-05	1.00E-05	1.00E-05	1.00E-05	1.00E-05	1.00E-05	1.00E-05	1.00E-05	1.00E-05	1.00E-05	1.00E-05	1.00E-05	1.00E-05	1.00E-05	1.00E-05	1.00E-05	1.00E-05	1.00E-05	1.00E-05	1.00E-05	1.00E-05	1.00E-05	1.00E-05	1.00E-05	1.00E-05	1.00E-05	1.00E-05	1.00E-05	1.00E-05	1.00E-05	1.00E-05	1.00E-05	1.00E-05	1.00E-05	1.00E-05	1.00E-05	1.00E-05	1.00E-05	1.00E-05	1.00E-05	1.00E-05	1.00E-05	1.00E-05	1.00E-05	1.00E-05	1.00E-05	1.00E-05
100132386	1.00E-05	1.00E-05	1.00E-05	1.00E-05	1.00E-05	1.00E-05	1.00E-05	1.00E-05	1.00E-05	1.00E-05	1.00E-05	1.00E-05	1.00E-05	1.00E-05	1.00E-05	1.00E-05	1.00E-05	1.00E-05	1.00E-05	1.00E-05	1.00E-05	1.00E-05	1.00E-05	1.00E-05	1.00E-05	1.00E-05	1.00E-05	1.00E-05	1.00E-05	1.00E-05	1.00E-05	1.00E-05	1.00E-05	1.00E-05	1.00E-05	1.00E-05	1.00E-05	1.00E-05	1.00E-05	1.00E-05	1.00E-05	1.00E-05	1.00E-05	1.00E-05	1.00E-05	1.00E-05	1.00E-05	1.00E-05	1.00E-05
100132396	1.00E-05	1.00E-05	1.00E-05	1.00E-05	1.00E-05	1.00E-05	1.00E-05	1.00E-05	1.00E-05	1.00E-05	1.00E-05	1.00E-05	1.00E-05	1.00E-05	0.00811	1.00E-05	1.00E-05	1.00E-05	1.00E-05	1.00E-05	1.00E-05	1.00E-05	1.00E-05	1.00E-05	1.00E-05	1.00E-05	1.00E-05	1.00E-05	1.00E-05	1.00E-05	1.00E-05	1.00E-05	1.00E-05	1.00E-05	1.00E-05	1.00E-05	1.00E-05	1.00E-05	0.02871	1.00E-05	1.00E-05	1.00E-05	1.00E-05	1.00E-05	1.00E-05	1.00E-05	0.02431	1.00E-05	1.00E-05
100132399	1.00E-05	1.00E-05	1.00E-05	1.00E-05	1.00E-05	1.00E-05	1.00E-05	1.00E-05	1.00E-05	1.00E-05	1.00E-05	1.00E-05	1.00E-05	1.00E-05	1.00E-05	1.00E-05	1.00E-05	1.00E-05	1.00E-05	1.00E-05	1.00E-05	1.00E-05	1.00E-05	1.00E-05	1.00E-05	1.00E-05	1.00E-05	1.00E-05	1.00E-05	1.00E-05	1.00E-05	1.00E-05	1.00E-05	1.00E-05	1.00E-05	1.00E-05	1.00E-05	1.00E-05	1.00E-05	1.00E-05	1.00E-05	1.00E-05	1.00E-05	1.00E-05	1.00E-05	1.00E-05	1.00E-05	1.00E-05	1.00E-05
100132406	2.60901	0.56051	1.08051	1.08251	0.13701	0.66091	0.05731	1.41661	0.70371	1.60361	0.19001	0.38261	0.48961	0.23151	0.22951	0.89531	0.25811	4.73381	1.53381	2.58321	0.15131	0.36291	0.06781	0.68931	0.10861	0.47391	0.52741	1.97441	0.52221	0.49261	3.04291	0.43851	1.24131	0.07301	0.02701	0.46151	0.99841	1.54281	0.03481	0.35671	0.42161	1.35711	0.31431	0.12541	0.62471	0.22671	0.36641	0.19791	3.69281
100132463	1.00E-05	1.00E-05	1.00E-05	1.00E-05	1.00E-05	1.00E-05	0.01941	1.00E-05	1.00E-05	1.00E-05	1.00E-05	1.00E-05	1.00E-05	0.00501	1.00E-05	1.00E-05	1.00E-05	1.00E-05	1.00E-05	1.00E-05	1.00E-05	1.00E-05	1.00E-05	1.00E-05	1.00E-05	1.00E-05	1.00E-05	1.00E-05	1.00E-05	1.00E-05	1.00E-05	1.00E-05	1.00E-05	1.00E-05	1.00E-05	1.00E-05	1.00E-05	1.00E-05	1.00E-05	1.00E-05	1.00E-05	1.00E-05	1.00E-05	1.00E-05	1.00E-05	1.00E-05	1.00E-05	1.00E-05	1.00E-05
100132476	1.00E-05	1.00E-05	1.00E-05	1.00E-05	1.00E-05	1.00E-05	1.00E-05	1.00E-05	1.00E-05	0.04251	1.00E-05	1.00E-05	1.00E-05	1.00E-05	1.00E-05	1.00E-05	1.00E-05	1.00E-05	1.00E-05	1.00E-05	1.00E-05	1.00E-05	1.00E-05	1.00E-05	1.00E-05	1.00E-05	1.00E-05	1.00E-05	1.00E-05	1.00E-05	1.00E-05	1.00E-05	1.00E-05	1.00E-05	1.00E-05	1.00E-05	1.00E-05	1.00E-05	1.00E-05	1.00E-05	1.00E-05	0.00661	1.00E-05	1.00E-05	1.00E-05	1.00E-05	1.00E-05	1.00E-05	1.00E-05
100132565	1.00E-05	1.00E-05	1.00E-05	1.00E-05	1.00E-05	1.00E-05	1.00E-05	1.00E-05	1.00E-05	1.00E-05	1.00E-05	0.00491	1.00E-05	1.00E-05	1.00E-05	1.00E-05	1.00E-05	1.00E-05	1.00E-05	1.00E-05	1.00E-05	1.00E-05	1.00E-05	1.00E-05	1.00E-05	1.00E-05	1.00E-05	1.00E-05	1.00E-05	1.00E-05	1.00E-05	1.00E-05	1.00E-05	1.00E-05	1.00E-05	1.00E-05	1.00E-05	1.00E-05	1.00E-05	1.00E-05	1.00E-05	1.00E-05	1.00E-05	1.00E-05	1.00E-05	1.00E-05	1.00E-05	1.00E-05	1.00E-05
100132596	1.00E-05	1.00E-05	1.00E-05	0.04381	1.00E-05	0.02311	1.00E-05	1.00E-05	1.00E-05	0.14021	1.00E-05	1.00E-05	1.00E-05	1.00E-05	1.00E-05	0.18881	1.00E-05	1.00E-05	1.00E-05	1.00E-05	1.00E-05	1.00E-05	1.00E-05	0.53831	1.00E-05	1.00E-05	1.00E-05	0.38261	1.00E-05	1.00E-05	1.00E-05	1.00E-05	1.00E-05	0.04291	1.00E-05	1.00E-05	1.00E-05	1.00E-05	1.00E-05	1.00E-05	1.00E-05	1.00E-05	1.00E-05	1.00E-05	1.00E-05	1.00E-05	1.00E-05	1.00E-05	1.00E-05
100132916	1.00E-05	1.00E-05	1.00E-05	1.00E-05	1.00E-05	0.02311	1.00E-05	1.00E-05	1.00E-05	1.00E-05	1.00E-05	1.00E-05	1.00E-05	0.01851	1.00E-05	1.00E-05	1.00E-05	1.00E-05	1.00E-05	1.00E-05	1.00E-05	1.00E-05	1.00E-05	1.00E-05	1.00E-05	1.00E-05	1.00E-05	1.00E-05	1.00E-05	1.00E-05	1.00E-05	1.00E-05	1.00E-05	1.00E-05	1.00E-05	1.00E-05	0.04511	1.00E-05	1.00E-05	1.00E-05	1.00E-05	1.00E-05	1.00E-05	1.00E-05	1.00E-05	1.00E-05	1.00E-05	1.00E-05	1.00E-05
100132963	1.00E-05	1.00E-05	1.00E-05	1.00E-05	1.00E-05	1.00E-05	1.00E-05	1.00E-05	1.00E-05	1.00E-05	1.00E-05	1.00E-05	1.00E-05	1.00E-05	1.00E-05	1.00E-05	1.00E-05	1.00E-05	1.00E-05	1.00E-05	1.00E-05	1.00E-05	1.00E-05	1.00E-05	1.00E-05	1.00E-05	1.00E-05	1.00E-05	1.00E-05	1.00E-05	1.00E-05	1.00E-05	1.00E-05	1.00E-05	1.00E-05	1.00E-05	1.00E-05	1.00E-05	1.00E-05	1.00E-05	1.00E-05	1.00E-05	1.00E-05	1.00E-05	1.00E-05	1.00E-05	1.00E-05	1.00E-05	1.00E-05
100132994	1.00E-05	1.00E-05	1.00E-05	1.00E-05	1.00E-05	1.00E-05	1.00E-05	1.00E-05	0.00361	1.00E-05	1.00E-05	1.00E-05	1.00E-05	1.00E-05	1.00E-05	1.00E-05	1.00E-05	1.00E-05	1.00E-05	1.00E-05	1.00E-05	1.00E-05	1.00E-05	1.00E-05	1.00E-05	1.00E-05	1.00E-05	1.00E-05	1.00E-05	1.00E-05	1.00E-05	1.00E-05	1.00E-05	1.00E-05	1.00E-05	1.00E-05	1.00E-05	1.00E-05	1.00E-05	1.00E-05	1.00E-05	1.00E-05	1.00E-05	1.00E-05	1.00E-05	1.00E-05	1.00E-05	1.00E-05	1.00E-05
100133053	1.00E-05	1.00E-05	1.00E-05	1.00E-05	1.00E-05	1.00E-05	1.00E-05	1.00E-05	1.00E-05	1.00E-05	1.00E-05	1.00E-05	1.00E-05	1.00E-05	1.00E-05	1.00E-05	1.00E-05	1.00E-05	1.00E-05	1.00E-05	1.00E-05	1.00E-05	1.00E-05	1.00E-05	1.00E-05	1.00E-05	1.00E-05	1.00E-05	1.00E-05	1.00E-05	1.00E-05	1.00E-05	1.00E-05	1.00E-05	1.00E-05	1.00E-05	1.00E-05	1.00E-05	1.00E-05	1.00E-05	1.00E-05	1.00E-05	1.00E-05	1.00E-05	1.00E-05	1.00E-05	1.00E-05	1.00E-05	1.00E-05
100133093	1.00E-05	1.00E-05	1.00E-05	1.00E-05	1.00E-05	1.00E-05	1.00E-05	1.00E-05	1.00E-05	1.00E-05	1.00E-05	1.00E-05	1.00E-05	1.00E-05	1.00E-05	1.00E-05	1.00E-05	1.00E-05	1.00E-05	1.00E-05	1.00E-05	1.00E-05	1.00E-05	1.00E-05	1.00E-05	1.00E-05	1.00E-05	1.00E-05	1.00E-05	1.00E-05	1.00E-05	1.00E-05	1.00E-05	1.00E-05	1.00E-05	1.00E-05	1.00E-05	1.00E-05	1.00E-05	1.00E-05	1.00E-05	1.00E-05	1.00E-05	1.00E-05	1.00E-05	1.00E-05	1.00E-05	1.00E-05	1.00E-05
100133251	1.00E-05	1.00E-05	1.00E-05	1.00E-05	1.00E-05	0.03671	1.00E-05	1.00E-05	1.00E-05	1.00E-05	1.00E-05	1.00E-05	1.00E-05	1.00E-05	1.00E-05	1.00E-05	1.00E-05	1.00E-05	1.00E-05	1.00E-05	1.00E-05	1.00E-05	1.00E-05	1.00E-05	1.00E-05	1.00E-05	1.00E-05	1.00E-05	1.00E-05	1.00E-05	1.00E-05	1.00E-05	1.00E-05	1.00E-05	1.00E-05	1.00E-05	1.00E-05	1.00E-05	1.00E-05	1.00E-05	1.00E-05	1.00E-05	1.00E-05	1.00E-05	1.00E-05	1.00E-05	1.00E-05	1.00E-05	1.00E-05
100133267	1.00E-05	1.00E-05	1.00E-05	1.00E-05	1.00E-05	1.00E-05	1.00E-05	1.00E-05	1.00E-05	1.00E-05	1.00E-05	1.00E-05	1.00E-05	1.00E-05	1.00E-05	1.00E-05	1.00E-05	1.00E-05	1.00E-05	1.00E-05	1.00E-05	1.00E-05	1.00E-05	1.00E-05	1.00E-05	1.00E-05	1.00E-05	1.00E-05	1.00E-05	1.00E-05	1.00E-05	1.00E-05	1.00E-05	1.00E-05	1.00E-05	1.00E-05	1.00E-05	1.00E-05	1.00E-05	1.00E-05	1.00E-05	1.00E-05	1.00E-05	1.00E-05	1.00E-05	1.00E-05	1.00E-05	1.00E-05	1.00E-05
100133315	0.24161	0.60831	3.05281	0.33471	3.83771	1.77521	0.32611	2.68571	1.39821	3.55041	3.82841	1.44521	3.70851	4.16211	3.52591	1.21351	1.68661	1.54771	1.89471	1.98511	1.89671	4.18711	1.90901	1.24471	7.52421	5.86181	2.76211	4.63991	4.53951	4.05781	0.62161	0.10611	6.79501	0.63111	2.12891	4.66941	1.14921	0.49051	5.86241	1.61151	2.27141	0.46581	2.86291	4.33321	0.98641	0.07811	4.23711	7.13001	1.65041
100133941	49.05701	0.09241	0.03631	1.14801	0.02081	0.13071	0.86241	0.08221	0.06421	44.42261	0.02921	0.08971	0.06641	0.03851	0.04051	65.94151	0.05451	2.82481	0.04111	57.51221	0.05921	0.05761	0.06881	39.64751	0.08241	0.04541	0.04641	30.66621	0.03031	0.16311	0.14711	1.00E-05	0.14211	0.80001	0.03391	0.22331	0.19111	85.76491	0.03361	0.03241	0.09811	18.87191	0.03841	0.03991	0.04431	23.00461	0.06721	0.04351	1.21051
100134444	1.00E-05	1.00E-05	1.00E-05	1.00E-05	1.00E-05	1.00E-05	1.00E-05	1.00E-05	1.00E-05	1.00E-05	1.00E-05	1.00E-05	1.00E-05	1.00E-05	1.00E-05	1.00E-05	1.00E-05	1.00E-05	1.00E-05	1.00E-05	1.00E-05	1.00E-05	1.00E-05	1.00E-05	1.00E-05	1.00E-05	1.00E-05	0.00581	1.00E-05	1.00E-05	1.00E-05	1.00E-05	1.00E-05	1.00E-05	1.00E-05	1.00E-05	1.00E-05	1.00E-05	1.00E-05	1.00E-05	1.00E-05	1.00E-05	1.00E-05	1.00E-05	1.00E-05	1.00E-05	1.00E-05	1.00E-05	1.00E-05
100134934	40.15021	15.84131	37.98811	24.28591	22.35311	33.40961	7.08911	37.27751	37.73851	28.93731	19.16721	24.30971	20.61621	15.86061	18.26371	22.90981	24.77681	14.64321	41.58301	23.67751	43.79751	55.06381	38.30981	28.03881	37.79601	39.51861	44.77441	36.88271	19.33481	14.83831	23.60911	55.96781	66.10331	12.60371	31.31601	60.20651	58.39701	32.37851	66.79291	47.40401	29.38131	77.58191	31.80461	43.13611	35.74271	37.77501	24.01831	33.64321	32.42281
100134938	4.27981	0.88661	1.37361	0.21771	0.23511	1.51361	1.25091	6.56291	1.38231	4.68431	1.54171	4.25341	3.89241	0.57741	3.01361	2.29531	0.93371	1.52331	0.00011	4.28441	2.06571	0.07881	0.13911	0.73351	0.12051	0.91721	0.19491	1.03561	3.15331	1.48491	0.38771	0.90361	0.67991	0.57121	1.00E-05	2.12421	1.68851	1.00E-05	2.96181	1.56811	0.49021	1.00E-05	0.73371	1.50841	2.05111	0.01541	2.51031	1.96441	8.57091
100137047	6.86361	4.94551	8.24781	11.90191	11.38981	11.46381	2.23521	1.68481	7.07801	2.53471	23.10251	9.16191	12.78131	11.58821	9.90961	3.21581	12.44701	2.22641	14.53541	14.57781	17.78841	14.75751	15.60391	10.59471	14.37891	18.27501	9.17191	5.48461	19.99551	18.96671	2.54941	8.10941	6.41851	4.43331	14.77431	7.59081	15.75441	1.00E-05	15.46301	15.34211	20.23561	4.94301	15.49441	21.87911	12.72431	12.75581	20.49991	15.96551	2.20471
100137049	1.00E-05	0.15251	0.07111	0.10661	0.04211	0.37191	0.05741	0.09541	0.07671	1.00E-05	0.28221	0.18311	0.11551	0.10621	0.18691	0.06241	0.52461	0.01291	0.00091	1.00E-05	0.10631	0.36711	1.00E-05	0.02181	1.00E-05	1.00E-05	0.14231	0.01391	0.19551	1.00E-05	1.00E-05	1.00E-05	0.00911	0.03331	0.33761	0.00691	0.06031	0.00891	0.02371	1.00E-05	0.36891	1.00E-05	0.07111	0.02971	0.06981	3.54921	1.00E-05	0.47951	1.00E-05
10014	10.80171	8.80021	25.66371	33.22121	10.37501	6.88021	5.13811	23.12751	14.86041	17.73151	13.80181	9.29871	7.48181	6.05341	6.12611	10.07431	8.02961	32.15051	7.64751	10.55471	6.13741	7.55511	3.93801	4.86991	4.70921	1.11491	6.86671	5.35971	5.48021	1.41651	14.60941	7.05301	6.94121	3.39001	4.43021	6.05981	3.65161	7.45251	3.96771	7.27001	2.68051	0.63141	2.98581	4.73461	9.81571	0.27561	2.61601	4.01741	8.67481
100141515	1.00E-05	1.00E-05	1.00E-05	0.39411	1.00E-05	1.00E-05	0.01841	1.00E-05	1.00E-05	0.27591	1.00E-05	1.00E-05	1.00E-05	1.00E-05	1.00E-05	1.00E-05	1.00E-05	1.00E-05	1.00E-05	1.00E-05	1.00E-05	1.00E-05	1.00E-05	1.00E-05	1.00E-05	1.00E-05	1.00E-05	0.34541	1.00E-05	0.03411	1.00E-05	1.00E-05	1.00E-05	0.03061	1.00E-05	1.00E-05	1.00E-05	1.00E-05	1.00E-05	1.00E-05	1.00E-05	1.00E-05	1.00E-05	1.00E-05	1.00E-05	1.00E-05	1.00E-05	1.00E-05	1.00E-05
100142659	1.00E-05	1.00E-05	1.00E-05	1.00E-05	1.00E-05	0.10481	1.00E-05	0.33161	1.00E-05	0.17711	1.00E-05	0.03801	0.06131	0.09901	1.00E-05	1.00E-05	0.09651	1.00E-05	1.00E-05	1.00E-05	1.00E-05	1.00E-05	1.00E-05	0.04701	1.00E-05	1.00E-05	1.00E-05	0.09531	1.00E-05	1.00E-05	1.00E-05	1.00E-05	1.00E-05	1.00E-05	1.00E-05	1.00E-05	1.00E-05	1.00E-05	1.00E-05	1.00E-05	1.00E-05	1.00E-05	1.00E-05	1.00E-05	1.00E-05	1.00E-05	0.04371	1.00E-05	1.00E-05
100144748	0.29971	0.11861	0.32141	0.29941	0.36131	0.27941	0.06501	0.55451	0.33161	0.68171	0.52071	1.20991	0.25731	0.58991	0.28781	0.41001	0.41451	1.01421	0.16601	0.12621	0.08481	0.10021	0.12591	0.17171	0.08901	0.16201	0.23171	0.38021	0.16011	0.16961	0.99361	0.04881	0.15481	0.03161	0.04751	0.52681	0.13201	0.23601	0.18271	0.56821	0.19821	0.12841	0.22251	0.17561	0.18921	0.07081	0.10941	0.25451	1.86341
10015	6.02711	8.43561	19.74691	16.21441	10.56171	7.76311	3.07571	4.16151	11.93211	7.88511	9.13121	13.08821	9.34721	7.88471	5.23071	10.20301	10.08251	5.04471	10.63181	8.76881	11.36501	10.18791	7.94211	5.16901	6.15111	6.97921	9.37971	6.65741	5.80521	7.27471	3.89691	5.80621	6.23501	3.55961	4.79611	8.02321	10.51311	7.71881	6.34581	14.64291	7.78751	10.15511	7.37601	6.27341	11.87231	11.37241	6.79701	6.21701	2.15661
100151643	1.00E-05	1.00E-05	1.00E-05	1.00E-05	1.00E-05	1.00E-05	1.00E-05	1.00E-05	1.00E-05	1.00E-05	1.00E-05	1.00E-05	1.00E-05	1.00E-05	1.00E-05	1.00E-05	1.00E-05	1.00E-05	1.00E-05	1.00E-05	1.00E-05	1.00E-05	1.00E-05	1.00E-05	1.00E-05	1.00E-05	1.00E-05	1.00E-05	1.00E-05	1.00E-05	1.00E-05	1.00E-05	1.00E-05	1.00E-05	1.00E-05	1.00E-05	1.00E-05	1.00E-05	1.00E-05	1.00E-05	1.00E-05	1.00E-05	1.00E-05	1.00E-05	1.00E-05	1.00E-05	1.00E-05	1.00E-05	1.00E-05
10016	228.73231	80.73411	150.46411	138.72151	122.20881	123.77341	64.36001	120.34331	129.63581	102.46811	130.83011	159.64361	130.15021	112.21371	111.79091	84.58601	144.73921	115.90621	183.92451	227.10191	182.34531	174.82371	233.37321	161.13981	186.18311	183.27501	218.37941	159.39231	188.37951	162.76411	175.61531	304.69481	183.72131	122.82031	221.18201	121.85921	234.96821	214.52611	187.65801	160.61681	212.70071	267.56771	213.27431	187.62331	211.66041	213.79731	252.52151	198.82191	130.76381
100169851	1.00E-05	1.00E-05	1.00E-05	1.00E-05	1.00E-05	1.00E-05	1.00E-05	1.00E-05	1.00E-05	1.00E-05	1.00E-05	1.00E-05	1.00E-05	1.00E-05	1.00E-05	1.00E-05	1.00E-05	1.00E-05	1.00E-05	1.00E-05	1.00E-05	1.00E-05	1.00E-05	1.00E-05	1.00E-05	1.00E-05	1.00E-05	1.00E-05	1.00E-05	1.00E-05	1.00E-05	1.00E-05	1.00E-05	1.00E-05	1.00E-05	1.00E-05	1.00E-05	1.00E-05	1.00E-05	1.00E-05	1.00E-05	1.00E-05	1.00E-05	1.00E-05	1.00E-05	1.00E-05	1.00E-05	1.00E-05	1.00E-05
10017	1.00E-05	1.00E-05	1.00E-05	1.00E-05	1.00E-05	1.00E-05	1.00E-05	1.00E-05	0.01561	1.00E-05	1.00E-05	1.00E-05	0.03851	1.00E-05	1.00E-05	1.15031	1.00E-05	1.00E-05	1.00E-05	1.00E-05	1.00E-05	1.00E-05	1.00E-05	1.00E-05	1.00E-05	1.00E-05	0.18191	0.01691	1.00E-05	1.00E-05	1.00E-05	1.00E-05	1.42121	1.00E-05	1.00E-05	1.00E-05	1.00E-05	1.00E-05	1.00E-05	1.00E-05	1.00E-05	1.00E-05	1.00E-05	1.00E-05	0.30891	1.00E-05	1.00E-05	1.00E-05	1.00E-05
100170229	0.00671	1.00E-05	1.00E-05	0.17001	0.00491	0.22411	0.01051	1.00E-05	1.00E-05	1.00E-05	0.00771	1.00E-05	1.00E-05	0.10701	1.00E-05	1.00E-05	0.00401	1.00E-05	1.00E-05	1.00E-05	0.03051	1.00E-05	0.00791	1.00E-05	0.01241	1.00E-05	1.00E-05	0.00581	1.00E-05	1.00E-05	1.00E-05	1.00E-05	1.00E-05	1.00E-05	1.00E-05	1.00E-05	1.00E-05	1.00E-05	1.00E-05	1.00E-05	1.00E-05	0.00261	1.00E-05	0.02011	1.00E-05	1.00E-05	0.00581	1.00E-05	1.00E-05
100170765	1.00E-05	1.00E-05	1.00E-05	0.03481	1.00E-05	1.00E-05	1.00E-05	1.00E-05	1.00E-05	1.00E-05	1.00E-05	1.00E-05	1.00E-05	1.00E-05	1.00E-05	1.00E-05	1.00E-05	1.00E-05	1.00E-05	1.00E-05	1.00E-05	1.00E-05	1.00E-05	1.00E-05	1.00E-05	1.00E-05	1.00E-05	1.00E-05	1.00E-05	1.00E-05	1.00E-05	1.00E-05	1.00E-05	1.00E-05	1.00E-05	1.00E-05	1.00E-05	1.00E-05	1.00E-05	1.00E-05	1.00E-05	1.00E-05	1.00E-05	1.00E-05	1.00E-05	1.00E-05	1.00E-05	1.00E-05	1.00E-05
100170841	1.00E-05	0.01091	0.11391	1.00E-05	0.42411	0.04951	1.00E-05	1.00E-05	0.01101	1.00E-05	0.13151	1.00E-05	1.00E-05	0.13191	0.00201	1.00E-05	1.00E-05	1.00E-05	1.00E-05	1.00E-05	1.00E-05	1.00E-05	1.00E-05	1.00E-05	1.00E-05	1.00E-05	1.00E-05	1.00E-05	1.00E-05	1.00E-05	1.00E-05	1.00E-05	1.00E-05	1.00E-05	1.00E-05	1.00E-05	1.00E-05	1.00E-05	1.00E-05	1.00E-05	0.46811	1.00E-05	1.00E-05	1.00E-05	1.00E-05	1.00E-05	1.00E-05	0.05271	1.00E-05
10018	0.56661	4.00631	3.18781	7.81671	3.68871	1.29661	1.14221	0.83811	1.70501	3.07491	1.96231	4.90411	2.53221	1.71431	1.81221	2.67101	10.36301	8.74051	2.30681	0.47941	1.31371	0.18561	0.92191	0.27071	0.95351	0.97021	1.67761	2.40481	0.24341	1.87051	2.24111	0.58811	0.17081	0.60381	2.94011	5.96961	1.16201	0.67061	1.63621	2.44571	2.35501	3.92201	2.39281	1.75131	1.83561	0.30681	1.89851	1.88251	1.88851
100188893	263.13201	249.37401	309.72001	375.76901	225.96501	276.01101	197.41071	362.37401	379.70801	246.87401	232.18941	227.97861	243.83801	243.36301	271.29701	208.23761	214.37391	27.95641	359.65701	191.85181	289.94101	407.94601	292.24201	300.29901	270.92501	314.73701	379.35901	314.01801	325.09901	333.75001	22.28551	276.31101	459.00501	230.86301	314.53101	107.23021	378.51001	195.40041	361.98401	348.00101	302.76401	292.47101	282.92101	287.84501	420.13801	207.58441	334.21301	312.23001	59.37001
10019	1.03921	1.52591	8.11111	7.70061	1.00391	2.06681	0.64381	9.76721	3.74461	0.84701	1.48861	0.56261	1.30681	0.36991	0.43021	0.62861	0.17901	2.46431	3.60601	1.13411	1.76801	5.97891	0.16741	1.07081	0.54181	1.61511	4.50011	0.42521	0.71141	1.83691	1.14661	0.04811	4.95831	0.89281	0.48771	2.09581	2.47401	2.37681	0.04881	6.01421	1.32561	1.54191	1.09151	1.00331	4.40651	0.03001	0.97871	0.92811	2.34301
100190949	1.00E-05	1.00E-05	1.00E-05	1.00E-05	1.00E-05	1.00E-05	1.00E-05	1.00E-05	1.00E-05	1.00E-05	1.00E-05	1.00E-05	1.00E-05	1.00E-05	1.00E-05	1.00E-05	1.00E-05	1.00E-05	1.00E-05	1.00E-05	1.00E-05	1.00E-05	1.00E-05	1.00E-05	1.00E-05	1.00E-05	1.00E-05	1.00E-05	1.00E-05	1.00E-05	1.00E-05	1.00E-05	1.00E-05	1.00E-05	1.00E-05	1.00E-05	1.00E-05	1.00E-05	1.00E-05	1.00E-05	1.00E-05	1.00E-05	1.00E-05	1.00E-05	1.00E-05	1.00E-05	1.00E-05	1.00E-05	1.00E-05
100191040	1.00E-05	1.00E-05	1.00E-05	1.00E-05	0.45301	0.00941	1.00E-05	1.00E-05	1.00E-05	1.00E-05	0.08001	1.00E-05	0.15221	1.00E-05	0.01911	0.03281	0.01831	1.00E-05	1.00E-05	1.00E-05	0.13331	1.00E-05	0.66891	1.00E-05	0.38211	1.00E-05	1.00E-05	1.00E-05	1.00E-05	1.00E-05	1.00E-05	1.00E-05	1.00E-05	0.00871	1.00E-05	1.00E-05	1.00E-05	1.00E-05	0.24911	1.00E-05	0.09621	1.00E-05	0.17121	0.46181	1.00E-05	1.00E-05	0.01391	1.00E-05	1.00E-05
1002	1.00E-05	1.00E-05	0.00951	1.00E-05	1.00E-05	1.00E-05	0.01891	1.00E-05	1.00E-05	1.00E-05	1.00E-05	1.00E-05	0.00901	0.03131	0.00211	1.00E-05	1.00E-05	1.00E-05	1.00E-05	1.00E-05	1.00E-05	0.00311	1.00E-05	1.00E-05	1.00E-05	1.00E-05	1.00E-05	1.00E-05	0.52321	1.00E-05	1.00E-05	1.00E-05	1.00E-05	0.00961	1.00E-05	1.00E-05	1.00E-05	0.00471	1.00E-05	0.00371	0.09351	1.00E-05	1.00E-05	0.00411	1.00E-05	1.00E-05	1.00E-05	1.00E-05	1.00E-05
10020	0.04531	0.48121	1.58481	2.09131	1.75101	1.55861	0.29571	1.71381	0.59301	1.62171	1.44641	1.36321	1.63091	2.09221	2.39541	1.55601	2.03171	0.32181	0.08421	0.01891	0.17351	0.03201	0.04091	0.14631	0.24871	0.09231	0.21991	0.68481	0.22601	1.31601	0.14491	1.38211	0.28531	0.17281	0.05581	0.11691	0.67861	0.06511	0.37171	0.97321	0.14401	0.04921	0.10491	0.89071	0.51041	0.13931	0.27971	0.79381	0.18011
10021	1.00E-05	1.00E-05	1.00E-05	1.00E-05	1.00E-05	1.00E-05	1.00E-05	1.00E-05	1.00E-05	1.00E-05	1.00E-05	1.00E-05	0.00221	1.00E-05	1.00E-05	1.00E-05	1.00E-05	1.00E-05	1.00E-05	1.00E-05	1.00E-05	1.00E-05	1.00E-05	1.00E-05	1.00E-05	1.00E-05	1.00E-05	1.00E-05	1.00E-05	1.00E-05	1.00E-05	1.00E-05	1.00E-05	1.00E-05	1.00E-05	1.00E-05	1.00E-05	1.00E-05	1.00E-05	1.00E-05	1.00E-05	1.00E-05	1.00E-05	1.00E-05	1.00E-05	1.00E-05	1.00E-05	1.00E-05	1.00E-05
10022	1.00E-05	1.00E-05	1.00E-05	1.00E-05	1.00E-05	1.00E-05	1.00E-05	1.00E-05	1.00E-05	1.00E-05	1.00E-05	1.00E-05	1.00E-05	1.00E-05	1.00E-05	1.00E-05	1.00E-05	1.00E-05	1.00E-05	1.00E-05	1.00E-05	1.00E-05	1.00E-05	1.00E-05	1.00E-05	1.00E-05	1.00E-05	1.00E-05	1.00E-05	1.00E-05	1.00E-05	1.00E-05	1.00E-05	1.00E-05	1.00E-05	1.00E-05	1.00E-05	1.00E-05	1.00E-05	1.00E-05	1.00E-05	1.00E-05	1.00E-05	1.00E-05	1.00E-05	1.00E-05	1.00E-05	1.00E-05	1.00E-05
10023	8.61771	0.57581	0.72521	1.23231	0.26051	0.27391	0.15431	0.77251	0.50771	0.85571	0.63711	0.22691	0.25391	0.48431	0.29901	0.01561	0.75551	6.55461	1.51961	4.77941	0.30341	1.44231	0.54021	0.29831	0.78661	0.88721	0.68291	0.15881	0.74951	0.45681	5.81651	0.37311	0.75081	0.23941	0.39781	3.43491	1.83251	5.26151	1.42881	1.06261	1.04031	0.32681	0.43811	0.74291	1.41691	0.01281	0.93431	0.70311	5.70311
10024	0.10451	1.00E-05	1.00E-05	1.00E-05	0.86191	0.15321	0.02881	1.00E-05	0.35491	0.30751	0.29281	0.81691	2.35621	0.38621	0.53601	3.28261	9.23311	1.00E-05	0.09331	0.22371	1.00E-05	1.00E-05	1.00E-05	1.00E-05	1.74151	7.83191	1.00E-05	0.20311	1.00E-05	0.11071	0.07041	0.98121	0.10941	0.25721	7.06631	0.03511	1.00E-05	0.19491	1.00E-05	1.00E-05	1.00E-05	1.00E-05	1.00551	1.26731	1.00E-05	1.70121	0.09771	0.06011	1.00E-05
10025	44.11571	23.07601	47.10791	50.80951	67.36401	57.90381	34.32141	31.42901	36.12601	50.42481	81.40581	46.97341	63.49801	43.64951	43.13591	56.90231	105.73421	46.54561	27.48781	45.58161	49.25321	21.62861	32.29161	33.74701	63.48301	56.48041	35.14101	33.41521	34.84811	42.48981	33.91871	35.59391	33.43081	17.46221	37.51171	45.63131	16.44501	15.92351	42.42911	18.56811	43.24861	3.78491	37.08491	34.26551	33.94011	21.10851	31.30741	37.12711	18.42871
10026	3.24271	1.21891	2.75181	3.17831	8.97591	5.85601	0.62751	3.47171	4.29711	2.03561	4.88191	11.95301	5.48771	9.29281	6.45241	2.67501	10.97141	1.18761	3.55011	4.25671	7.24601	2.91641	6.39141	2.20591	4.37921	3.66341	6.76301	2.44061	3.50171	5.48941	0.35821	4.25701	7.47241	1.43911	13.13311	6.22221	2.57301	4.55651	4.47981	3.37451	3.96951	1.56731	4.38111	3.89421	5.02951	2.29461	4.85951	5.54361	0.83181
100271374	0.63511	0.71631	0.83191	0.62821	2.59381	2.31811	2.74571	1.67491	1.86561	2.83791	2.49771	8.40761	4.21521	6.57461	8.56501	2.87601	3.69241	0.25781	0.59121	0.23841	1.50551	0.98591	1.08861	1.24401	1.98491	1.88081	0.36271	1.17841	1.51741	2.99101	0.05861	0.99761	0.39111	1.15871	1.55641	0.70991	0.39081	0.51841	1.41631	1.39471	2.27471	3.79441	1.57691	1.44571	1.26831	2.09001	1.53121	2.57011	1.00E-05
100271715	11.96361	0.03791	0.20421	0.18631	1.00E-05	0.25991	0.02941	1.00E-05	0.10851	0.03311	0.49681	1.00E-05	0.01071	0.09201	0.30301	1.00E-05	1.00E-05	1.00E-05	0.23161	0.27301	0.01121	0.69111	1.00E-05	0.28271	1.00E-05	1.00E-05	0.08371	0.30301	0.00341	0.25881	1.00E-05	1.00E-05	1.00E-05	0.01851	1.00E-05	1.00E-05	0.30731	1.00E-05	1.00E-05	1.00E-05	0.12401	1.00E-05	1.00E-05	1.00E-05	0.07141	1.00E-05	1.00E-05	1.00E-05	1.00E-05
100271846	0.01861	0.03001	0.00991	0.01021	0.02871	0.02691	0.00391	0.03821	0.00831	0.14891	0.02031	0.07771	0.02901	0.04791	0.04661	0.02161	0.00531	0.15531	0.03161	0.02551	0.01611	0.01511	1.00E-05	0.01521	0.05781	0.02471	0.02601	0.04061	0.05521	0.04061	0.10431	0.01171	0.09891	0.01491	0.00571	0.11471	0.06301	0.05391	0.04621	0.01241	0.03181	0.04441	0.02031	0.02311	0.00711	0.00231	0.03241	0.02581	0.45771
100271849	0.02631	1.00E-05	0.04351	1.00E-05	0.14801	0.04101	1.00E-05	1.00E-05	0.02731	0.04151	1.00E-05	1.00E-05	0.03471	0.02231	0.04121	0.08901	0.38251	0.38101	0.05431	0.02951	1.00E-05	0.01231	1.00E-05	1.00E-05	1.00E-05	0.00041	0.10821	0.00771	1.00E-05	1.00E-05	0.56321	1.00E-05	0.39661	0.01831	1.00E-05	1.00E-05	1.00E-05	1.00E-05	1.00E-05	1.00E-05	1.00E-05	1.00E-05	0.02241	0.08701	0.10131	1.00E-05	1.00E-05	1.00E-05	0.75331
100271927	0.01801	2.61861	2.68701	1.07811	0.38191	0.35681	1.24791	5.37061	6.58631	0.67811	0.20191	0.21301	0.58651	0.71371	0.32911	0.07021	0.17941	0.40421	1.26131	0.08861	0.29911	0.69441	0.03951	0.07451	0.41621	0.20291	1.59181	0.06221	0.18811	0.84461	0.11781	1.00E-05	2.56321	0.44461	0.87831	0.10861	0.43541	0.01581	0.31031	1.65881	0.33351	0.01941	0.14921	0.04591	2.14411	1.00E-05	0.19401	0.40441	0.05171
100272147	12.16291	3.71691	4.35931	2.41101	14.05341	12.99641	1.59391	2.95551	16.03851	16.81381	13.49201	25.73551	8.47231	3.13091	4.89231	13.41001	11.81471	0.14341	11.34431	23.17411	10.74501	6.53181	15.08511	11.70781	20.21911	12.09451	19.44381	14.89871	1.29941	1.94331	1.14221	18.28541	4.43241	2.37791	11.64901	0.02161	13.93101	23.30301	14.00731	5.08181	20.79521	10.53601	9.19811	12.39291	14.74201	7.76661	2.51491	8.46111	1.58521
100287045	1.00E-05	1.00E-05	1.00E-05	1.00E-05	1.00E-05	0.00651	1.00E-05	0.00391	1.00E-05	1.00E-05	1.00E-05	1.00E-05	1.00E-05	0.00461	1.00E-05	1.00E-05	1.00E-05	1.00E-05	1.00E-05	1.00E-05	0.01321	1.00E-05	1.00E-05	1.00E-05	1.00E-05	1.00E-05	1.00E-05	1.00E-05	1.00E-05	1.00E-05	1.00E-05	1.00E-05	1.00E-05	1.00E-05	1.00E-05	1.00E-05	0.00681	1.00E-05	1.00E-05	1.00E-05	1.00E-05	1.00E-05	1.00E-05	1.00E-05	1.00E-05	1.00E-05	1.00E-05	1.00E-05	1.00E-05
100287144	1.00E-05	1.00E-05	1.00E-05	1.00E-05	1.00E-05	1.00E-05	1.00E-05	1.00E-05	1.00E-05	1.00E-05	1.00E-05	1.00E-05	1.00E-05	1.00E-05	1.00E-05	1.00E-05	1.00E-05	1.00E-05	1.00E-05	1.00E-05	1.00E-05	1.00E-05	1.00E-05	1.00E-05	1.00E-05	1.00E-05	1.00E-05	1.00E-05	1.00E-05	1.00E-05	1.00E-05	1.00E-05	1.00E-05	1.00E-05	1.00E-05	1.00E-05	1.00E-05	0.00051	1.00E-05	1.00E-05	1.00E-05	1.00E-05	1.00E-05	1.00E-05	1.00E-05	1.00E-05	1.00E-05	1.00E-05	1.00E-05
100287171	1.54161	1.49131	3.05391	4.30911	1.80041	2.47031	0.59391	2.98751	2.96321	1.80011	2.13291	2.16131	2.18151	1.55811	1.11411	1.90281	3.01111	1.77921	1.42941	0.78451	1.49621	1.85641	1.25871	0.65641	0.94081	0.85901	1.07341	0.69081	1.90371	0.91241	0.71141	1.62551	1.20091	0.39661	1.13871	0.55881	1.80971	3.01491	1.43771	2.10111	0.92681	0.27871	1.66561	1.91851	2.65551	0.38961	0.93111	1.37321	0.43191
100287178	1.00E-05	1.00E-05	1.00E-05	1.00E-05	0.00171	1.00E-05	1.00E-05	0.18951	1.00E-05	1.00E-05	1.00E-05	1.00E-05	1.00E-05	1.00E-05	1.00E-05	1.00E-05	1.00E-05	1.00E-05	1.00E-05	0.00151	1.00E-05	1.00E-05	1.00E-05	1.00E-05	1.00E-05	1.00E-05	1.00E-05	1.00E-05	1.00E-05	1.00E-05	1.00E-05	1.00E-05	0.00101	1.00E-05	0.00281	1.00E-05	1.00E-05	0.00051	1.00E-05	1.00E-05	1.00E-05	1.00E-05	1.00E-05	1.00E-05	1.00E-05	1.00E-05	1.00E-05	1.00E-05	1.00E-05
100287205	1.00E-05	1.00E-05	1.00E-05	1.00E-05	1.00E-05	1.00E-05	1.00E-05	1.00E-05	1.00E-05	1.00E-05	1.00E-05	1.00E-05	1.00E-05	1.00E-05	1.00E-05	1.00E-05	1.00E-05	1.00E-05	1.00E-05	0.00151	1.00E-05	1.00E-05	1.00E-05	1.00E-05	1.00E-05	1.00E-05	1.00E-05	1.00E-05	1.00E-05	1.00E-05	1.00E-05	1.00E-05	0.00101	1.00E-05	1.00E-05	1.00E-05	1.00E-05	0.00051	1.00E-05	1.00E-05	1.00E-05	1.00E-05	1.00E-05	1.00E-05	1.00E-05	1.00E-05	1.00E-05	1.00E-05	1.00E-05
100287226	1.00E-05	1.00E-05	0.00391	0.00401	0.00561	0.00441	1.00E-05	1.00E-05	1.00E-05	1.00E-05	1.00E-05	0.01801	1.00E-05	0.01611	0.00981	0.00891	0.00761	0.00431	1.00E-05	1.00E-05	0.00501	1.00E-05	0.00891	0.01371	1.00E-05	0.01061	0.00511	0.00331	0.00851	0.02171	1.00E-05	1.00E-05	1.00E-05	0.00401	1.00E-05	0.00941	1.00E-05	1.00E-05	1.00E-05	1.00E-05	0.02261	0.00431	0.00481	0.00401	1.00E-05	0.00231	0.00651	0.02331	1.00E-05
100287238	1.00E-05	1.00E-05	1.00E-05	1.00E-05	1.00E-05	1.00E-05	1.00E-05	1.00E-05	1.00E-05	1.00E-05	1.00E-05	1.00E-05	1.00E-05	1.00E-05	1.00E-05	1.00E-05	1.00E-05	1.00E-05	1.00E-05	1.00E-05	1.00E-05	1.00E-05	1.00E-05	1.00E-05	1.00E-05	1.00E-05	1.00E-05	1.00E-05	1.00E-05	1.00E-05	1.00E-05	1.00E-05	0.00101	1.00E-05	0.00281	1.00E-05	1.00E-05	0.00051	1.00E-05	1.00E-05	1.00E-05	1.00E-05	1.00E-05	1.00E-05	1.00E-05	1.00E-05	1.00E-05	1.00E-05	1.00E-05
100287284	1.00E-05	0.01391	0.01161	0.02251	0.07091	0.08041	1.00E-05	0.06081	0.04721	0.18091	0.03741	0.11891	0.10681	0.09251	0.04141	0.06671	0.01571	0.05451	1.00E-05	0.01521	0.03051	1.00E-05	1.00E-05	0.09171	0.01601	0.21271	0.02761	0.10711	0.01101	0.02861	0.01261	0.10591	0.08141	1.00E-05	0.01191	1.00E-05	0.03041	0.02851	0.01471	0.00791	0.03721	0.01281	0.30381	0.03411	1.00E-05	1.00E-05	0.83761	0.04301	0.04631
100287327	1.00E-05	1.00E-05	1.00E-05	1.00E-05	1.00E-05	1.00E-05	1.00E-05	1.00E-05	1.00E-05	1.00E-05	1.00E-05	1.00E-05	1.00E-05	1.00E-05	1.00E-05	1.00E-05	1.00E-05	1.00E-05	1.00E-05	1.00E-05	1.00E-05	1.00E-05	1.00E-05	1.00E-05	1.00E-05	1.00E-05	1.00E-05	1.00E-05	1.00E-05	1.00E-05	1.00E-05	1.00E-05	0.00101	1.00E-05	0.00281	1.00E-05	1.00E-05	0.00051	1.00E-05	1.00E-05	1.00E-05	1.00E-05	1.00E-05	1.00E-05	1.00E-05	1.00E-05	1.00E-05	1.00E-05	1.00E-05
100287364	1.00E-05	1.00E-05	1.00E-05	1.00E-05	0.00171	1.00E-05	1.00E-05	1.00E-05	1.00E-05	1.00E-05	1.00E-05	1.00E-05	1.00E-05	1.00E-05	1.00E-05	1.00E-05	1.00E-05	1.00E-05	1.00E-05	0.00151	1.00E-05	1.00E-05	1.00E-05	1.00E-05	1.00E-05	1.00E-05	1.00E-05	1.00E-05	1.00E-05	1.00E-05	1.00E-05	1.00E-05	1.00E-05	1.00E-05	1.00E-05	1.00E-05	1.00E-05	0.00051	1.00E-05	1.00E-05	1.00E-05	1.00E-05	1.00E-05	1.00E-05	1.00E-05	1.00E-05	1.00E-05	1.00E-05	1.00E-05
100287399	1.00E-05	1.00E-05	1.00E-05	1.00E-05	1.00E-05	1.00E-05	1.00E-05	1.00E-05	1.00E-05	1.00E-05	1.00E-05	1.00E-05	1.00E-05	1.00E-05	1.00E-05	1.00E-05	1.00E-05	1.00E-05	1.00E-05	1.00E-05	1.00E-05	1.00E-05	1.00E-05	1.00E-05	1.00E-05	1.00E-05	1.00E-05	1.00E-05	1.00E-05	1.00E-05	1.00E-05	1.00E-05	1.00E-05	1.00E-05	1.00E-05	1.00E-05	1.00E-05	1.00E-05	1.00E-05	1.00E-05	1.00E-05	1.00E-05	1.00E-05	1.00E-05	1.00E-05	1.00E-05	1.00E-05	1.00E-05	1.00E-05
100287404	1.00E-05	1.00E-05	1.00E-05	1.00E-05	1.00E-05	1.00E-05	1.00E-05	1.00E-05	1.00E-05	1.00E-05	1.00E-05	1.00E-05	1.00E-05	1.00E-05	1.00E-05	1.00E-05	1.00E-05	1.00E-05	1.00E-05	0.00151	1.00E-05	1.00E-05	1.00E-05	1.00E-05	1.00E-05	1.00E-05	1.00E-05	1.00E-05	1.00E-05	1.00E-05	1.00E-05	1.00E-05	0.00101	1.00E-05	1.00E-05	1.00E-05	1.00E-05	0.00051	1.00E-05	1.00E-05	1.00E-05	1.00E-05	1.00E-05	1.00E-05	1.00E-05	1.00E-05	1.00E-05	1.00E-05	1.00E-05
100287441	1.00E-05	1.00E-05	1.00E-05	1.00E-05	0.00171	1.00E-05	1.00E-05	1.00E-05	1.00E-05	1.00E-05	1.00E-05	1.00E-05	1.00E-05	1.00E-05	1.00E-05	1.00E-05	1.00E-05	1.00E-05	1.00E-05	0.00151	1.00E-05	1.00E-05	1.00E-05	1.00E-05	1.00E-05	1.00E-05	1.00E-05	1.00E-05	1.00E-05	1.00E-05	1.00E-05	1.00E-05	0.00101	1.00E-05	1.00E-05	1.00E-05	1.00E-05	0.00051	1.00E-05	1.00E-05	1.00E-05	1.00E-05	1.00E-05	1.00E-05	1.00E-05	1.00E-05	1.00E-05	1.00E-05	1.00E-05
100287478	1.00E-05	1.00E-05	1.00E-05	1.00E-05	1.00E-05	1.00E-05	1.00E-05	1.00E-05	1.00E-05	1.00E-05	1.00E-05	1.00E-05	1.00E-05	1.00E-05	1.00E-05	1.00E-05	1.00E-05	1.00E-05	1.00E-05	0.00151	1.00E-05	1.00E-05	1.00E-05	1.00E-05	1.00E-05	1.00E-05	1.00E-05	1.00E-05	1.00E-05	1.00E-05	1.00E-05	1.00E-05	0.00101	1.00E-05	1.00E-05	1.00E-05	1.00E-05	0.00051	1.00E-05	1.00E-05	1.00E-05	1.00E-05	1.00E-05	1.00E-05	1.00E-05	1.00E-05	1.00E-05	1.00E-05	1.00E-05
100287482	1.00E-05	1.00E-05	0.01641	1.00E-05	0.26931	2.27161	1.00E-05	1.00E-05	1.00E-05	0.03121	1.17731	2.20401	0.30381	0.13871	0.00721	0.31731	1.00E-05	1.00E-05	1.00E-05	1.00E-05	1.03971	1.00E-05	1.00E-05	0.34671	0.01461	0.98891	0.02191	0.28151	1.64811	1.61521	1.00E-05	1.00E-05	1.00E-05	0.01661	1.00E-05	1.00E-05	1.00E-05	1.00E-05	0.55881	1.00E-05	1.81031	0.00941	0.38851	1.15411	1.00E-05	1.42651	0.88891	0.19501	1.00E-05
100287513	1.00E-05	1.00E-05	1.00E-05	1.00E-05	1.00E-05	1.00E-05	1.00E-05	1.00E-05	1.00E-05	1.00E-05	1.00E-05	1.00E-05	1.00E-05	1.00E-05	1.00E-05	1.00E-05	1.00E-05	1.00E-05	1.00E-05	0.00151	1.00E-05	1.00E-05	1.00E-05	1.00E-05	1.00E-05	1.00E-05	1.00E-05	1.00E-05	1.00E-05	1.00E-05	1.00E-05	1.00E-05	0.00101	1.00E-05	1.00E-05	1.00E-05	1.00E-05	0.00051	1.00E-05	1.00E-05	1.00E-05	1.00E-05	1.00E-05	1.00E-05	1.00E-05	1.00E-05	1.00E-05	1.00E-05	1.00E-05
100287520	1.00E-05	1.00E-05	0.36961	1.00E-05	1.00E-05	1.00E-05	1.00E-05	1.00E-05	0.01401	2.84481	1.00E-05	1.00E-05	1.00E-05	1.00E-05	1.00E-05	0.57751	1.00E-05	1.00E-05	1.00E-05	1.00E-05	1.00E-05	1.00E-05	1.00E-05	0.78581	1.00E-05	1.00E-05	0.02351	1.67811	1.00E-05	1.00E-05	1.00E-05	1.00E-05	1.00E-05	1.00E-05	1.00E-05	1.00E-05	1.00E-05	1.00E-05	1.00E-05	1.00E-05	1.00E-05	1.00E-05	1.00E-05	1.00E-05	1.00E-05	1.00E-05	1.00E-05	1.00E-05	1.00E-05
100287718	1.00E-05	0.02781	1.00E-05	1.00E-05	1.00E-05	1.00E-05	1.00E-05	1.00E-05	0.07941	1.00E-05	1.00E-05	1.00E-05	1.00E-05	1.00E-05	1.00E-05	1.00E-05	1.00E-05	1.00E-05	0.01861	1.00E-05	1.00E-05	1.00E-05	1.00E-05	1.00E-05	1.00E-05	1.00E-05	0.27801	1.00E-05	1.00E-05	1.00E-05	1.00E-05	1.00E-05	1.00E-05	1.00E-05	1.00E-05	1.00E-05	0.02451	1.00E-05	1.00E-05	1.00E-05	1.00E-05	1.00E-05	0.00721	1.00E-05	1.00E-05	1.00E-05	1.00E-05	1.00E-05	1.00E-05
100287898	1.00E-05	1.00E-05	1.00E-05	1.00E-05	1.00E-05	0.03401	1.00E-05	0.10211	0.00461	0.03851	1.00E-05	1.00E-05	1.00E-05	0.00551	0.02581	1.00E-05	0.00301	1.00E-05	0.00911	1.00E-05	0.01551	0.03041	1.00E-05	1.00E-05	1.00E-05	0.35171	1.00E-05	1.00E-05	1.00E-05	0.00261	1.00E-05	1.00E-05	1.00E-05	1.00E-05	1.00E-05	1.00E-05	1.00E-05	1.00E-05	1.00E-05	1.00E-05	1.00E-05	1.00E-05	0.00641	1.00E-05	1.00E-05	1.00E-05	0.00231	0.00301	1.00E-05
100287932	49.68471	36.84321	99.11351	82.52261	60.16831	64.28471	26.62091	86.10121	74.30591	49.79001	60.99051	72.56281	59.01191	43.17521	45.48421	49.87411	62.93831	10.57691	85.56021	37.28271	72.50151	106.22901	70.98101	62.34221	47.55411	84.27511	100.85801	54.55791	42.51821	53.54031	14.17521	72.09571	79.36721	39.78951	94.78571	49.44651	96.52511	42.75491	67.29271	100.38701	71.50071	49.00601	63.82201	69.57381	97.15981	58.77801	57.10091	76.41861	17.03701
100288072	0.07931	0.10881	0.26111	0.01181	0.21471	0.24701	0.05771	1.00E-05	0.20481	0.62781	0.14621	0.29341	0.42401	0.28361	0.48191	0.22181	0.44061	2.24781	0.40291	0.25431	0.33631	1.00E-05	0.42431	0.22401	0.02001	0.65611	0.15771	0.40181	0.07371	0.13781	2.05111	0.24331	0.04781	0.01721	0.41331	0.51721	0.40561	0.92321	0.28341	1.00E-05	0.13671	0.85871	0.32881	0.14841	0.03311	1.38101	0.55221	0.34631	7.58061
100288142	0.78191	1.96031	0.53971	0.19701	1.56661	1.82831	0.15761	19.07421	0.73071	5.45021	0.07551	1.34531	0.15931	0.35281	0.56211	1.66821	0.09671	1.60511	0.43441	0.02181	0.56731	0.53291	0.00531	0.12501	0.76321	2.04821	0.12231	2.54951	0.62131	0.63261	0.03231	0.62281	8.28011	0.22401	0.00831	0.52571	0.52821	0.40501	0.05791	0.09341	0.18031	0.21921	0.49141	0.61471	0.09921	1.74341	0.67221	0.27451	0.60521
100288287	1.00E-05	1.00E-05	1.00E-05	1.00E-05	1.00E-05	1.00E-05	1.00E-05	1.00E-05	1.00E-05	1.00E-05	1.00E-05	1.00E-05	1.00E-05	1.00E-05	1.00E-05	1.00E-05	1.00E-05	1.00E-05	1.00E-05	1.00E-05	1.00E-05	1.00E-05	1.00E-05	1.00E-05	1.00E-05	1.00E-05	1.00E-05	1.00E-05	1.00E-05	1.00E-05	1.00E-05	1.00E-05	1.00E-05	1.00E-05	1.00E-05	1.00E-05	1.00E-05	1.00E-05	1.00E-05	1.00E-05	1.00E-05	1.00E-05	1.00E-05	1.00E-05	1.00E-05	1.00E-05	1.00E-05	1.00E-05	1.00E-05
100288323	1.00E-05	1.00E-05	1.00E-05	1.00E-05	1.00E-05	1.00E-05	1.00E-05	1.00E-05	1.00E-05	1.00E-05	1.00E-05	1.00E-05	1.00E-05	1.00E-05	1.00E-05	1.00E-05	1.00E-05	1.00E-05	1.00E-05	1.00E-05	1.00E-05	1.00E-05	1.00E-05	1.00E-05	1.00E-05	1.00E-05	1.00E-05	1.00E-05	1.00E-05	1.00E-05	1.00E-05	1.00E-05	1.00E-05	1.00E-05	1.00E-05	1.00E-05	1.00E-05	1.00E-05	1.00E-05	1.00E-05	1.00E-05	1.00E-05	1.00E-05	1.00E-05	1.00E-05	1.00E-05	1.00E-05	1.00E-05	1.00E-05
100288332	0.01151	1.00E-05	1.00E-05	0.03591	1.00E-05	1.00E-05	1.00E-05	1.00E-05	0.05371	1.00E-05	1.00E-05	1.00E-05	1.00E-05	1.00E-05	0.02191	0.17631	0.02441	1.00E-05	1.00E-05	0.01551	1.00E-05	1.00E-05	0.15251	0.05941	1.00E-05	0.00721	1.00E-05	1.00E-05	1.00E-05	1.00E-05	1.00E-05	0.39281	1.00E-05	1.00E-05	1.00E-05	1.00E-05	0.02801	0.00831	1.00E-05	1.00E-05	0.24241	0.02301	0.18631	0.13141	0.08151	1.00E-05	0.08421	1.00E-05	1.00E-05
100288413	0.00451	0.00661	0.00961	0.02451	0.02431	0.02711	0.00381	0.05921	0.01891	0.11101	0.01561	0.01971	0.02731	0.03441	0.02881	0.03081	0.03741	0.08201	0.00761	0.00621	0.01061	1.00E-05	0.01421	0.01601	0.04331	0.03621	0.01261	0.03261	0.01461	0.02361	0.03191	1.00E-05	0.00521	0.00481	0.00611	0.03601	0.00511	0.05481	0.04311	0.02801	0.01351	0.02641	0.01181	0.01521	0.02741	1.00E-05	0.01161	0.02231	0.07371
100288485	0.20451	0.03591	0.02001	0.01031	1.00E-05	0.02171	0.00781	0.06521	0.02401	0.02871	0.08201	0.13451	0.03101	0.07191	0.07931	0.02701	0.03701	0.21061	0.03231	0.03851	0.01101	0.01021	0.05771	0.01551	0.01761	0.02491	1.00E-05	0.01711	0.07991	0.01801	0.09681	0.03581	1.00E-05	0.02021	0.02311	0.02361	0.03191	0.07441	0.04231	0.00831	0.07401	0.05221	0.01241	1.00E-05	0.02911	0.05431	0.01611	0.04201	0.30281
100288520	1.00E-05	1.00E-05	1.00E-05	1.00E-05	1.00E-05	1.00E-05	1.00E-05	0.21401	1.00E-05	0.00881	1.00E-05	1.00E-05	1.00E-05	1.00E-05	1.00E-05	1.00E-05	1.00E-05	1.00E-05	1.00E-05	1.00E-05	1.00E-05	1.00E-05	1.00E-05	1.00E-05	1.00E-05	1.00E-05	1.00E-05	1.00E-05	1.00E-05	1.00E-05	1.00E-05	1.00E-05	1.00E-05	1.00E-05	1.00E-05	1.00E-05	1.00E-05	1.00E-05	1.00E-05	1.00E-05	1.00E-05	1.00E-05	1.00E-05	1.00E-05	1.00E-05	1.00E-05	1.00E-05	1.00E-05	1.00E-05
100288524	1.00E-05	1.00E-05	1.00E-05	1.00E-05	1.00E-05	1.00E-05	1.00E-05	1.00E-05	1.00E-05	1.00E-05	1.00E-05	1.00E-05	1.00E-05	1.00E-05	1.00E-05	1.00E-05	1.00E-05	1.00E-05	1.00E-05	1.00E-05	1.00E-05	1.00E-05	1.00E-05	1.00E-05	1.00E-05	1.00E-05	1.00E-05	1.00E-05	1.00E-05	1.00E-05	1.00E-05	1.00E-05	1.00E-05	1.00E-05	1.00E-05	1.00E-05	1.00E-05	1.00E-05	1.00E-05	1.00E-05	1.00E-05	1.00E-05	1.00E-05	1.00E-05	1.00E-05	1.00E-05	1.00E-05	1.00E-05	1.00E-05
100288687	1.00E-05	1.00E-05	1.00E-05	1.00E-05	0.01441	1.00E-05	1.00E-05	1.00E-05	1.00E-05	1.00E-05	1.00E-05	1.00E-05	1.00E-05	1.00E-05	1.00E-05	1.00E-05	1.00E-05	1.00E-05	1.00E-05	1.00E-05	1.00E-05	1.00E-05	1.00E-05	1.00E-05	0.01181	1.00E-05	1.00E-05	1.00E-05	1.00E-05	1.00E-05	1.00E-05	1.00E-05	1.00E-05	1.00E-05	1.00E-05	1.00E-05	1.00E-05	1.00E-05	0.02821	1.00E-05	1.00E-05	1.00E-05	1.00E-05	1.00E-05	1.00E-05	1.00E-05	0.00721	1.00E-05	1.00E-05
100288695	1.00E-05	1.00E-05	1.00E-05	1.00E-05	1.00E-05	1.00E-05	1.00E-05	1.00E-05	1.00E-05	1.00E-05	1.00E-05	1.00E-05	1.00E-05	1.00E-05	1.00E-05	1.00E-05	1.00E-05	1.00E-05	1.00E-05	1.00E-05	1.00E-05	1.00E-05	1.00E-05	1.00E-05	1.00E-05	1.00E-05	1.00E-05	1.00E-05	1.00E-05	1.00E-05	1.00E-05	1.00E-05	1.00E-05	1.00E-05	1.00E-05	1.00E-05	1.00E-05	1.00E-05	1.00E-05	1.00E-05	1.00E-05	1.00E-05	1.00E-05	1.00E-05	1.00E-05	1.00E-05	1.00E-05	1.00E-05	1.00E-05
100288797	0.02561	0.01381	0.01621	0.00831	0.01771	0.00881	0.00611	0.00271	0.02261	0.07271	0.00411	0.02261	0.02621	0.00791	0.01101	0.00421	0.01131	0.10991	0.01841	0.00991	0.00471	0.00771	1.00E-05	0.00311	0.00701	0.02301	1.00E-05	0.02331	0.01961	0.01901	0.02391	1.00E-05	0.00871	1.00E-05	0.00451	0.02401	0.02951	0.02641	0.03291	0.01391	0.00381	0.00141	1.00E-05	0.01491	0.00601	1.00E-05	0.01371	0.00411	0.10481
100288801	1.00E-05	1.00E-05	0.00961	1.00E-05	0.01351	1.00E-05	0.00851	1.00E-05	0.01041	0.03341	1.00E-05	0.02101	1.00E-05	1.00E-05	1.00E-05	1.00E-05	0.00391	0.01001	1.00E-05	1.00E-05	1.00E-05	1.00E-05	1.00E-05	1.00E-05	0.01191	1.00E-05	1.00E-05	1.00E-05	0.02331	0.02631	0.02201	1.00E-05	0.03681	1.00E-05	1.00E-05	1.00E-05	1.00E-05	1.00E-05	1.00E-05	0.00891	1.00E-05	0.03711	1.00E-05	0.03331	0.00071	1.00E-05	1.00E-05	1.00E-05	1.00E-05
100288814	1.00E-05	1.00E-05	1.00E-05	1.00E-05	1.00E-05	1.00E-05	1.00E-05	1.00E-05	1.00E-05	1.00E-05	1.00E-05	1.00E-05	1.00E-05	1.00E-05	1.00E-05	1.00E-05	1.00E-05	1.00E-05	1.00E-05	1.00E-05	1.00E-05	1.00E-05	1.00E-05	1.00E-05	1.00E-05	1.00E-05	1.00E-05	1.00E-05	1.00E-05	1.00E-05	1.00E-05	1.00E-05	1.00E-05	1.00E-05	1.00E-05	1.00E-05	1.00E-05	1.00E-05	1.00E-05	1.00E-05	1.00E-05	1.00E-05	1.00E-05	1.00E-05	1.00E-05	1.00E-05	1.00E-05	1.00E-05	1.00E-05
100288966	1.00E-05	1.00E-05	1.00E-05	1.00E-05	1.00E-05	1.00E-05	1.00E-05	1.00E-05	1.00E-05	1.00E-05	1.00E-05	1.00E-05	1.00E-05	1.00E-05	1.00E-05	1.00E-05	1.00E-05	1.00E-05	1.00E-05	1.00E-05	1.00E-05	1.00E-05	1.00E-05	1.00E-05	1.00E-05	1.00E-05	1.00E-05	1.00E-05	1.00E-05	1.00E-05	1.00E-05	1.00E-05	1.00E-05	1.00E-05	1.00E-05	1.00E-05	1.00E-05	1.00E-05	1.00E-05	1.00E-05	1.00E-05	1.00E-05	1.00E-05	1.00E-05	1.00E-05	1.00E-05	1.00E-05	1.00E-05	1.00E-05
100289087	1.00E-05	1.00E-05	1.00E-05	1.00E-05	1.00E-05	1.00E-05	1.00E-05	1.00E-05	1.00E-05	1.00E-05	1.00E-05	1.00E-05	1.00E-05	1.00E-05	1.00E-05	1.00E-05	1.00E-05	1.00E-05	1.00E-05	1.00E-05	1.00E-05	1.00E-05	1.00E-05	1.00E-05	1.00E-05	1.00E-05	1.00E-05	1.00E-05	1.00E-05	1.00E-05	1.00E-05	1.00E-05	1.00E-05	1.00E-05	1.00E-05	1.00E-05	1.00E-05	1.00E-05	1.00E-05	1.00E-05	1.00E-05	1.00E-05	1.00E-05	1.00E-05	1.00E-05	1.00E-05	1.00E-05	1.00E-05	1.00E-05
100289187	2.96791	0.10921	1.00E-05	0.31131	1.04121	0.16261	0.08021	1.30201	0.12791	0.54111	0.32171	2.37061	0.45701	0.34951	2.12821	1.55071	0.58001	0.06381	1.00E-05	0.01961	0.21551	0.01181	2.23551	1.58811	1.16341	1.00E-05	0.23271	0.97071	1.40681	1.00E-05	1.00E-05	2.50381	4.64351	0.21491	2.19311	1.00E-05	0.02451	1.00E-05	1.00E-05	0.01251	0.90991	1.00E-05	0.71881	1.00E-05	1.00E-05	3.08541	0.92231	0.89911	0.02201
100289255	1.00E-05	1.00E-05	1.00E-05	1.00E-05	1.00E-05	1.00E-05	1.00E-05	1.00E-05	1.00E-05	1.00E-05	1.00E-05	1.00E-05	1.00E-05	1.00E-05	1.00E-05	1.00E-05	1.00E-05	1.00E-05	1.00E-05	1.00E-05	1.00E-05	1.00E-05	1.00E-05	1.00E-05	1.00E-05	1.00E-05	1.00E-05	1.00E-05	1.00E-05	1.00E-05	1.00E-05	1.00E-05	1.00E-05	1.00E-05	1.00E-05	1.00E-05	1.00E-05	1.00E-05	1.00E-05	1.00E-05	1.00E-05	1.00E-05	1.00E-05	1.00E-05	1.00E-05	1.00E-05	1.00E-05	1.00E-05	1.00E-05
100289279	2.04331	1.00E-05	0.01241	1.00E-05	1.00E-05	1.00E-05	1.00E-05	1.00E-05	1.00E-05	1.00E-05	0.00901	1.00E-05	1.00E-05	1.00E-05	1.00E-05	0.00481	0.00471	17.48661	1.00E-05	1.82741	1.00E-05	1.00E-05	1.00E-05	0.06911	0.00781	1.00E-05	1.00E-05	1.00E-05	1.00E-05	1.00E-05	8.40811	1.00E-05	1.00E-05	1.00E-05	1.00E-05	1.00E-05	1.00E-05	3.85851	1.00E-05	1.00E-05	1.00E-05	1.00E-05	1.00E-05	1.00E-05	0.00921	1.00E-05	1.00E-05	0.00931	51.66351
100289462	1.00E-05	1.00E-05	1.00E-05	1.00E-05	1.00E-05	1.00E-05	1.00E-05	1.00E-05	1.00E-05	1.00E-05	1.00E-05	1.00E-05	1.00E-05	1.00E-05	1.00E-05	1.00E-05	1.00E-05	1.00E-05	1.00E-05	1.00E-05	1.00E-05	1.00E-05	1.00E-05	1.00E-05	1.00E-05	1.00E-05	1.00E-05	1.00E-05	1.00E-05	1.00E-05	1.00E-05	1.00E-05	1.00E-05	1.00E-05	1.00E-05	1.00E-05	1.00E-05	1.00E-05	1.00E-05	1.00E-05	1.00E-05	1.00E-05	1.00E-05	1.00E-05	1.00E-05	1.00E-05	1.00E-05	1.00E-05	1.00E-05
100289635	0.07311	0.10151	0.12251	0.19091	0.51251	0.42311	0.10221	0.20321	0.36141	0.62221	0.06791	0.16511	0.23661	0.52461	0.28871	0.57181	0.25501	0.29331	0.14131	0.13901	0.14891	0.04911	0.02761	0.10051	0.09911	0.41291	0.11851	0.17461	0.19021	0.10261	0.12491	0.21071	0.14221	0.06291	0.03191	0.15931	0.25341	0.05181	0.13191	0.25251	0.11431	0.43631	0.20931	0.19661	0.07101	0.02501	0.25231	0.43681	0.29741
100289678	0.04651	0.50041	1.87171	0.83971	2.12041	2.39621	0.41001	3.17831	0.99921	2.05571	1.81751	1.95001	1.85751	2.68241	2.21241	1.58921	1.32431	0.17741	0.16381	1.00E-05	0.73381	0.55761	0.00851	0.25921	0.01821	0.01461	0.00921	0.80221	0.15411	0.71001	0.06261	0.25701	0.02161	0.07071	0.00501	0.07741	0.28791	0.03371	1.41211	0.04901	0.28811	0.44891	0.56901	0.55271	0.44481	1.01131	1.04401	0.07341	0.08691
100293516	0.14031	1.55911	2.28661	1.99081	3.47491	2.09731	0.89851	1.74271	1.37791	1.78811	2.63201	1.06561	2.02651	2.32111	2.96061	1.74081	1.01411	1.34341	1.26181	0.44441	0.86371	0.47871	0.11541	0.67451	0.97021	1.13381	0.46811	0.46431	1.18471	0.16711	1.64071	0.37831	0.67581	0.60141	0.84031	5.43961	1.34981	0.70321	0.68831	1.24241	1.52721	0.15191	0.73361	1.37051	0.64731	0.37201	0.56401	1.82081	3.44431
1003	0.00911	0.08731	1.00E-05	0.00941	0.02011	1.00E-05	0.00711	0.01191	0.12681	0.00871	0.00941	0.02461	1.00E-05	1.00E-05	0.00401	0.00991	0.00971	1.00E-05	1.00E-05	1.00E-05	1.00E-05	1.00E-05	1.00E-05	1.00E-05	1.00E-05	1.00E-05	1.00E-05	1.00E-05	1.00E-05	1.00E-05	1.00E-05	1.00E-05	0.00961	0.00791	0.05271	1.00E-05	1.00E-05	1.00E-05	0.00771	0.00761	1.00E-05	1.00E-05	1.00E-05	1.00E-05	0.01711	0.00411	1.00E-05	1.00E-05	1.00E-05
100302652	7.14331	3.81321	6.13111	5.10491	15.63841	9.28091	1.76511	6.87321	5.31391	9.00201	11.08081	12.56261	8.93081	10.46481	8.91081	11.75271	14.44511	4.91221	6.57901	12.90451	10.12091	4.15751	16.49591	12.33811	8.75771	7.63371	7.27791	7.88241	7.14231	12.78631	2.94251	8.33951	3.77551	2.33531	3.51351	35.99971	6.77521	12.13011	9.51351	6.48581	12.96411	2.23461	13.02711	11.03311	8.39051	6.69711	13.45781	12.92231	4.01861
100302736	0.59741	2.55161	4.83651	5.97411	2.17171	0.93021	0.64611	1.38451	2.74801	0.42301	0.96011	1.44131	0.54771	0.74761	0.48111	0.44291	0.83541	1.16161	4.98871	0.69691	0.58861	3.37521	0.51591	0.55931	0.16491	0.83891	4.46841	0.18821	0.53061	0.27211	1.34751	0.46361	0.64001	0.33661	0.86271	4.82441	1.34051	1.42221	0.34981	2.41501	0.28271	1.00E-05	0.43841	0.48071	2.29141	0.46951	0.07211	0.23911	0.86991
100303755	14.54121	4.73821	16.62211	18.61121	11.81171	16.17461	2.97781	25.28561	14.17381	13.79201	19.82571	6.37111	13.89611	18.53851	12.44341	9.81811	13.15821	0.75131	27.03051	16.16501	19.52731	16.03041	26.26751	14.68261	20.54421	22.13911	20.00121	22.04151	31.06701	29.93421	1.57821	23.89791	37.98051	4.97791	19.15231	0.02481	24.20271	6.49941	18.72221	19.01401	24.91061	28.28111	24.92021	24.68501	21.99671	8.52601	33.23571	26.02411	0.25941
100310812	1.03031	0.19501	0.20951	0.70261	0.08771	1.39071	0.12521	0.65611	0.42971	1.57011	0.24691	0.02021	0.06451	0.35381	0.69841	0.26581	0.16521	0.33951	0.05691	1.00E-05	0.03821	0.44141	0.19401	0.03801	1.00E-05	0.01321	0.12471	0.09881	0.01041	0.07891	0.23541	0.45891	0.58791	1.00E-05	1.00E-05	0.56431	0.18061	1.00E-05	0.01831	0.06951	0.02961	0.00231	0.24951	0.06101	1.00E-05	0.56621	0.06191	0.22921	0.07801
100310846	0.01011	0.05191	1.00E-05	0.16791	0.00791	1.00E-05	0.02531	1.00E-05	0.17311	0.18621	0.05551	0.07281	1.00E-05	1.00E-05	0.03341	1.00E-05	1.00E-05	0.01141	0.21011	1.00E-05	0.02391	0.57651	1.00E-05	1.00E-05	1.00E-05	1.00E-05	0.14361	1.00E-05	0.06501	1.00E-05	0.01311	1.00E-05	1.00E-05	1.00E-05	1.00E-05	1.00E-05	0.26531	1.00E-05	1.00E-05	1.00E-05	1.00E-05	1.00E-05	0.01341	1.00E-05	0.12631	1.00E-05	1.00E-05	1.00E-05	1.00E-05
100316904	1.00E-05	0.09271	1.00E-05	0.15971	1.00E-05	0.10521	0.08971	0.52921	0.14111	0.17951	1.00E-05	0.02551	0.23781	0.06261	0.21881	0.10371	1.00E-05	0.89101	0.17401	0.07501	0.02151	1.00E-05	1.00E-05	1.00E-05	0.27431	1.00E-05	1.00E-05	0.01661	0.34961	1.00E-05	0.72391	1.00E-05	0.55421	1.00E-05	1.00E-05	0.04571	0.30881	1.00E-05	0.14761	0.45951	0.44851	1.00E-05	1.00E-05	0.07921	1.00E-05	1.00E-05	1.00E-05	0.22141	1.00E-05
100329135	1.00E-05	1.00E-05	1.00E-05	1.00E-05	1.00E-05	1.00E-05	1.00E-05	1.00E-05	1.00E-05	1.00E-05	1.00E-05	1.00E-05	1.00E-05	1.00E-05	1.00E-05	1.00E-05	1.00E-05	1.00E-05	1.00E-05	1.00E-05	1.00E-05	1.00E-05	1.00E-05	1.00E-05	1.00E-05	1.00E-05	1.00E-05	1.00E-05	1.00E-05	0.00481	1.00E-05	1.00E-05	1.00E-05	1.00E-05	1.00E-05	1.00E-05	1.00E-05	1.00E-05	1.00E-05	1.00E-05	1.00E-05	1.00E-05	1.00E-05	1.00E-05	1.00E-05	1.00E-05	1.00E-05	1.00E-05	1.00E-05
10036	1.11621	0.77791	2.12841	0.70271	1.47561	0.46351	0.22141	11.27481	1.70141	0.73191	0.86311	0.66591	0.27341	0.43701	0.00391	0.91641	0.41211	0.89311	1.96321	2.55291	0.30381	0.03161	0.04291	1.78001	0.24461	1.00E-05	0.87451	0.36301	0.05541	1.09031	1.61731	1.61971	11.35211	0.43091	0.02131	1.78801	1.90251	3.07161	1.52151	1.47611	0.47111	0.00181	0.59811	0.04101	2.63221	1.35061	0.68921	0.48211	0.56211
100379661	16.71871	39.12591	46.18431	52.10911	8.12601	8.02131	5.95091	5.25041	25.08621	9.25601	6.29681	8.18321	8.16041	10.16391	7.40721	6.15971	17.43861	121.20831	36.85851	45.91041	5.19321	24.23091	4.06121	6.34781	8.66891	1.25131	21.60081	9.44081	12.61631	4.32861	84.46411	4.15991	12.96641	7.55621	5.46211	81.14731	30.51681	38.76041	2.05811	29.87051	3.40361	4.18001	7.72471	4.50381	21.56521	11.06591	11.22421	7.39261	84.34111
10038	0.00771	2.26631	2.99151	3.13221	8.86721	7.71171	0.67301	6.74291	2.61021	2.68781	6.58931	10.79661	5.02911	5.29721	5.37111	3.58211	6.30151	0.02761	6.71761	1.00E-05	10.55971	8.32011	13.86251	4.62461	10.65071	10.76611	7.36841	5.17161	12.81071	11.02941	0.01011	8.36311	4.86531	2.17791	9.59411	0.01541	3.99151	0.05541	8.38091	2.84901	8.74691	5.21521	9.07181	5.91541	3.72111	1.00E-05	8.03311	7.33711	0.01201
100381270	0.07671	0.02761	0.16591	0.04651	0.01841	0.23381	0.04091	0.01531	1.00E-05	0.04331	0.08961	1.00E-05	0.05401	0.08031	0.09891	0.02691	1.00E-05	0.17171	0.02991	1.00E-05	0.05971	1.00E-05	1.00E-05	1.00E-05	0.00181	1.00E-05	1.00E-05	0.02151	1.00E-05	1.00E-05	0.08301	1.00E-05	0.16181	0.02221	1.00E-05	1.00E-05	1.00E-05	0.00571	1.00E-05	1.00E-05	1.00E-05	1.00E-05	0.05801	0.02321	1.00E-05	1.00E-05	1.00E-05	1.00E-05	1.00E-05
10039	1.39961	0.65121	2.80011	2.64841	4.01781	1.90131	0.57741	2.41551	2.65351	2.58571	3.89151	2.43841	2.73771	2.64651	3.77571	6.36971	3.11951	0.01021	1.80141	1.00E-05	3.16451	1.01061	2.12491	7.78641	2.60591	1.87081	1.79131	2.60311	4.54191	7.40231	0.06961	5.24501	0.01351	0.68111	1.25581	0.01701	0.77891	1.00E-05	2.12361	2.91521	1.21561	0.04051	1.26061	2.06681	2.30331	0.00531	1.20251	1.42841	0.04621
1004	0.03121	0.02101	0.01611	0.02611	0.02881	0.03221	0.01241	0.03311	0.02211	0.06401	0.04261	0.15951	0.02061	0.03391	0.03821	0.02911	0.05711	0.07951	0.01181	0.02951	0.01181	0.01701	0.01451	0.01731	0.01861	0.01921	0.01681	0.02651	0.01731	0.00821	0.05851	0.00221	0.03021	0.01451	0.00991	0.10361	0.01491	0.03971	0.02541	0.01701	0.01841	0.03891	0.01901	0.01731	0.00781	0.01121	0.01761	0.03121	0.11821
10040	1.00E-05	1.00E-05	1.00E-05	1.00E-05	0.19111	0.08361	1.00E-05	0.13631	0.02451	0.11391	1.00E-05	0.04831	1.00E-05	0.17071	0.06811	1.00E-05	0.02121	1.00E-05	0.10111	1.00E-05	0.11951	1.00E-05	0.89221	1.00E-05	1.00E-05	1.00E-05	0.43831	1.00E-05	1.00E-05	1.00E-05	1.00E-05	1.00E-05	1.00E-05	0.13761	1.00E-05	1.00E-05	1.00E-05	1.00E-05	1.00E-05	1.00E-05	0.16911	1.00E-05	0.12021	1.00E-05	0.15861	1.00E-05	0.12881	1.00E-05	1.00E-05
100419008	1.00E-05	1.00E-05	1.00E-05	1.00E-05	1.00E-05	1.00E-05	1.00E-05	1.00E-05	1.00E-05	1.00E-05	1.00E-05	1.00E-05	1.00E-05	1.00E-05	1.00E-05	1.00E-05	1.00E-05	1.00E-05	1.00E-05	1.00E-05	1.00E-05	1.00E-05	1.00E-05	1.00E-05	1.00E-05	1.00E-05	1.00E-05	1.00E-05	1.00E-05	1.00E-05	1.00E-05	1.00E-05	1.00E-05	1.00E-05	1.00E-05	1.00E-05	1.00E-05	1.00E-05	1.00E-05	1.00E-05	1.00E-05	1.00E-05	1.00E-05	1.00E-05	1.00E-05	1.00E-05	1.00E-05	1.00E-05	1.00E-05
10042	19.35301	6.22321	14.19421	9.74951	8.32441	19.37991	2.38641	8.19701	10.48831	12.19821	16.28021	14.84241	10.27381	10.70771	9.20911	4.64671	13.61331	12.48031	13.14021	12.54361	12.02391	10.61431	13.44571	5.85251	16.30691	15.24511	7.09191	10.78511	4.76281	12.83611	11.31511	19.62911	12.78891	2.50601	11.16641	30.33831	7.96991	26.74951	14.89361	10.19051	12.11471	8.12441	10.58401	11.00611	7.93321	7.33941	9.08771	12.55751	21.24941
100421372	0.50811	1.02791	1.86231	1.98201	3.01671	1.63751	0.43821	2.67971	1.26831	1.78431	1.40091	6.20541	2.16391	1.89311	2.09131	1.90321	2.78861	1.09591	1.48391	3.51161	2.23441	1.23821	2.18871	1.94751	0.77121	2.23251	1.69851	1.53731	1.32751	2.73591	1.51221	0.84651	3.99661	0.70551	2.00631	5.86941	1.25391	2.01881	1.12941	1.54061	2.08151	0.55991	1.34581	1.98991	1.44071	2.20841	0.70301	1.75581	0.36301
100423062	0.49541	1.00581	1.00E-05	0.01781	1.00E-05	1.00E-05	11.20351	0.32521	1.73821	234.08751	0.05321	0.04701	1.00E-05	0.19231	0.03081	471.53121	0.26841	1.46011	1.00E-05	0.15311	0.24001	0.01751	1.00E-05	208.48381	1.04191	0.05701	1.24381	192.27321	0.11971	0.04621	0.12391	0.12191	4.79391	18.23981	1.00E-05	1.00E-05	0.58571	1.00E-05	0.94891	0.49451	1.05161	321.53971	1.00E-05	0.18661	0.30631	936.00531	0.13671	1.00E-05	0.19651
10043	61.19391	74.93931	68.71261	67.28341	18.24001	16.28011	32.24511	31.72111	55.83821	11.50601	28.92481	16.86741	31.30371	20.76871	14.48351	11.03721	62.18441	125.68001	100.87041	27.11691	21.77091	48.36691	11.39081	10.36571	30.08171	19.64131	39.71871	10.65941	17.56001	15.43971	121.87641	16.62161	17.05001	30.43221	42.39131	30.85321	51.97511	21.70081	26.13991	48.98221	18.48581	1.37701	30.71991	13.35131	34.57541	0.02651	15.31831	18.36261	43.64991
100431172	1.00E-05	1.00E-05	1.00E-05	1.00E-05	1.00E-05	1.00E-05	1.00E-05	4.66881	1.00E-05	1.00E-05	1.00E-05	3.72391	1.00E-05	1.00E-05	1.00E-05	1.00E-05	1.00E-05	1.00E-05	1.00E-05	1.00E-05	1.00E-05	1.00E-05	1.00E-05	1.00E-05	1.00E-05	1.00E-05	1.00E-05	0.05811	1.00E-05	1.00E-05	1.00E-05	1.44671	1.96631	1.00E-05	1.00E-05	1.00E-05	1.00E-05	1.00E-05	1.00E-05	0.01841	0.02091	1.00E-05	1.00E-05	1.00E-05	0.03301	1.00E-05	1.00E-05	1.00E-05	1.00E-05
10044	28.00511	22.32621	127.57101	141.21571	33.15391	34.59971	16.11501	76.96671	33.19991	34.57511	36.64161	37.19361	18.88841	13.66871	16.38281	26.57051	24.56961	76.24291	25.31871	31.82241	33.88211	49.72201	17.84131	19.69081	14.40251	24.84601	19.62941	20.10241	13.42541	9.98621	56.05941	27.53041	63.62771	13.61461	16.35841	54.68271	11.80351	34.09481	30.69281	85.60501	22.59941	3.11521	18.38511	27.49741	40.22121	9.09301	11.64151	17.82921	41.02071
10045	0.02801	0.04001	0.39931	0.50761	6.81991	3.28701	0.26671	0.01521	0.19591	4.44801	6.27861	2.36231	7.30701	7.97791	4.47841	2.67321	3.19921	0.20631	0.03631	1.00E-05	2.39571	0.02941	4.90811	4.01161	5.70211	4.91491	0.44901	5.07881	4.58761	5.16931	0.01821	2.14411	0.03021	0.24541	2.31841	0.17441	0.00801	0.00801	3.79811	0.03141	4.78581	0.32691	8.92051	7.59151	0.01091	3.90261	13.85431	4.30101	0.23801
10046	1.00E-05	1.00E-05	1.00E-05	0.05121	0.02621	0.25421	0.03301	0.03421	0.02611	0.30201	0.71461	0.19371	0.40561	0.64811	0.04001	0.41631	0.34121	0.06011	1.00E-05	1.00E-05	0.18001	1.00E-05	1.00E-05	0.12031	0.52781	0.12251	0.00431	0.24821	0.07021	2.96171	0.00041	0.32761	1.00E-05	0.08481	1.05291	1.00E-05	1.00E-05	1.00E-05	0.20301	1.00E-05	0.47011	1.04121	0.34131	0.29751	0.02031	0.19111	0.18621	0.36201	0.15911
100462977	1957.23001	669.10901	290.69601	239.40801	324.37701	351.21601	326.17401	343.73201	343.41201	626.11401	281.13901	547.69701	291.20701	420.03201	456.16901	360.45301	224.08301	2194.41001	324.40701	617.22501	129.45201	139.33701	159.11901	220.54001	188.75001	194.54501	127.07901	293.53701	250.03501	215.65601	1559.19001	243.86501	335.99301	326.62401	183.73801	382.29001	382.16401	1070.13001	178.59001	175.92301	194.95301	553.08801	153.52401	171.96101	144.28501	400.88201	239.45301	201.13801	3517.23001
100462981	10242.20001	3809.60001	1682.09001	1402.72001	2192.58001	2129.39001	1645.49001	2111.34001	2006.39001	3457.18001	1726.17001	3953.90001	1891.86001	3071.22001	3168.84001	2215.63001	1483.64001	13001.80001	1422.56001	2639.03001	597.80101	612.92901	791.29501	897.82701	839.06601	896.55401	557.75101	1185.09001	935.33401	887.08501	6533.09001	887.61001	1538.72001	1070.83001	833.58101	1639.88001	1225.65001	4019.13001	763.98601	808.63801	850.16701	1985.06001	586.30001	711.60001	546.37301	1435.04001	727.14501	686.49301	14315.80001
100462983	0.76891	0.32951	0.07631	0.07911	0.11041	0.23171	0.13081	0.14891	0.17051	0.27571	0.21841	0.18261	0.10971	0.28681	0.24061	0.10691	0.20881	1.63021	0.07451	0.37421	0.08401	0.04701	0.01781	0.02371	0.08101	0.06371	0.06111	0.07821	0.38291	0.08261	0.51941	0.03651	0.11331	0.13921	0.68901	0.03591	0.11381	0.30911	0.01301	0.03781	0.76411	0.02651	0.01901	0.15711	1.00E-05	0.02741	0.02461	0.01621	0.46181
100463285	127.85301	33.84491	16.07151	16.95431	10.64051	10.98881	19.34161	20.32851	21.58901	37.06161	13.14691	20.64581	11.54161	12.86661	19.19041	19.78041	14.69311	201.57501	13.63121	37.78241	3.32621	6.44391	3.52681	6.79281	4.96741	6.35131	5.74911	9.43631	5.53941	6.32041	61.77181	3.77431	13.45241	11.35801	5.88341	13.54051	8.41751	57.12521	5.04331	8.51601	4.18831	5.47851	3.38331	3.46731	4.97811	4.24921	2.92021	5.39261	79.36021
100463289	0.42671	0.23781	0.11761	0.15091	0.17291	0.15971	0.05281	0.11081	0.12101	0.45751	0.02491	0.08671	0.08941	0.14341	0.09901	0.19821	0.05391	0.79351	0.06731	0.26051	0.04031	0.00941	0.03951	0.07231	0.10391	0.07161	0.01231	0.13241	0.09191	0.13921	0.46041	0.06851	0.14831	0.09221	0.02101	0.33611	0.05061	0.15741	0.09751	1.00E-05	0.05091	0.07501	0.08211	0.07001	0.09311	0.11541	0.04461	0.12881	1.03371
100463482	234.62001	63.79021	24.59221	22.90881	17.85551	18.28511	43.79651	28.78861	43.68721	74.18831	28.54471	80.34831	21.29591	33.10011	45.64871	35.60921	36.14911	349.70501	24.02641	59.45461	11.40761	20.33371	7.40091	22.37011	9.83811	14.94221	9.36271	26.78181	13.21831	13.26351	136.65801	9.21201	22.64191	33.46591	10.58281	17.84741	8.09691	52.62611	5.45261	9.69171	5.55101	15.37521	2.82691	5.80591	7.85741	6.71461	3.83521	8.94461	126.30401
100463486	4306.99001	1351.74001	532.00701	462.05601	590.68401	571.96901	643.30701	672.35401	682.83501	1087.87001	493.01801	932.00901	503.47601	742.57201	789.91301	673.90901	463.37601	4691.48001	557.66401	1270.84001	195.35401	238.98901	253.60001	334.89201	326.52901	308.64501	223.78401	448.01501	362.95501	325.89001	2945.36001	315.44701	555.26201	572.88501	293.88901	601.39301	513.30701	2091.43001	268.85201	281.87401	293.17401	819.51801	213.80801	235.29101	210.31201	668.15801	278.43401	266.10101	5944.63001
100463488	202.70501	55.70711	24.96291	26.94031	19.71151	19.25441	38.46851	29.42041	37.96711	66.44791	22.19931	60.42451	25.53741	35.27991	49.89361	37.37421	32.52711	354.91601	25.78001	62.50001	7.67041	12.61551	7.58921	14.75961	10.35301	11.86631	11.80611	18.72121	13.55291	15.18731	125.45501	10.38021	26.54181	32.86061	11.88111	27.06631	21.35041	128.01301	6.58821	14.99271	6.99671	23.27921	5.80741	6.54741	9.48611	14.36081	9.34211	11.70931	182.95101
100463489	109.73501	36.73361	14.04461	12.77191	10.46321	11.64161	24.52921	15.53251	19.96711	39.25331	11.95841	25.13301	13.61041	18.57721	23.70231	20.27451	15.12261	209.40301	15.68901	37.35901	4.87161	7.19671	5.01791	10.53821	6.48101	7.47991	6.46691	13.40881	10.79611	10.72031	91.64901	7.34191	14.59171	22.56111	6.48591	15.87071	13.97351	63.26401	4.38851	6.77451	4.22631	13.57841	5.06051	5.63611	5.97601	8.11961	7.72321	9.53171	150.85201
100463498	10242.20001	3809.60001	1682.09001	1402.72001	2192.58001	2129.39001	1645.49001	2111.34001	2006.39001	3457.18001	1726.17001	3953.90001	1891.86001	3071.22001	3168.84001	2215.63001	1483.64001	13001.80001	1422.56001	2639.03001	597.80101	612.92901	791.29501	897.82701	839.06601	896.55401	557.75101	1185.09001	935.33401	887.08501	6533.09001	887.61001	1538.72001	1070.83001	833.58101	1639.88001	1225.65001	4019.13001	763.98601	808.63801	850.16701	1985.06001	586.30001	711.60001	546.37301	1435.04001	727.14501	686.49301	14315.80001
100463500	0.82301	0.21681	0.07451	0.08811	0.04651	0.06961	0.09951	0.13201	0.13621	0.29521	0.08741	0.10031	0.08801	0.10441	0.13151	0.11511	0.08441	1.22361	0.18961	0.27371	0.03521	0.05451	0.03691	0.03301	0.05651	0.03541	0.04241	0.03641	0.09591	0.04791	0.59401	0.03821	0.04501	0.06461	0.01231	0.07561	0.03401	0.15851	0.00901	0.02661	1.00E-05	0.05941	0.07921	0.05991	1.00E-05	0.01931	0.05161	0.05591	0.96941
10047	1.00E-05	1.00E-05	1.00E-05	1.00E-05	1.00E-05	1.00E-05	1.00E-05	1.00E-05	1.00E-05	1.00E-05	1.00E-05	1.00E-05	1.00E-05	1.00E-05	1.00E-05	1.00E-05	1.00E-05	1.00E-05	1.00E-05	1.00E-05	1.00E-05	1.00E-05	1.00E-05	1.00E-05	1.00E-05	1.00E-05	1.00E-05	1.00E-05	1.00E-05	1.00E-05	1.00E-05	1.00E-05	1.00E-05	1.00E-05	1.00E-05	1.00E-05	1.00E-05	1.00E-05	1.00E-05	1.00E-05	1.00E-05	1.00E-05	1.00E-05	1.00E-05	1.00E-05	1.00E-05	1.00E-05	1.00E-05	1.00E-05
10048	1.98351	0.14351	0.23871	0.72211	1.20831	0.89791	0.12591	1.95781	0.51761	0.82261	0.97491	1.40711	1.97951	1.10091	0.88151	0.78081	2.04801	0.76931	0.47841	1.74451	0.52761	0.57181	1.67131	0.84241	2.11421	0.58571	0.13861	0.30611	0.98551	1.05081	0.99651	1.69801	0.14591	0.12531	2.25691	0.43081	0.48971	0.13891	0.49581	0.22791	1.59141	0.25201	0.99551	0.59951	0.39541	0.87641	0.87711	1.23591	0.15801
10049	153.81391	53.80621	126.61281	114.35281	87.44031	84.57051	36.11231	62.78831	60.30821	43.22301	94.61391	92.02051	74.23471	70.82661	63.00661	53.52661	105.42021	148.60711	141.24791	142.94191	151.28461	141.15391	168.59281	86.77091	86.51061	119.41961	119.79211	69.77781	121.43831	128.16091	166.57061	126.31631	124.30501	100.87551	154.64051	230.50761	190.74821	191.52641	157.31741	120.79611	135.53011	131.66281	132.70051	129.10051	122.73251	133.48001	189.56591	140.42091	196.83021
100499483	1.00E-05	0.00631	1.00E-05	1.00E-05	0.29281	0.19531	0.00471	1.00E-05	1.00E-05	0.01581	1.00E-05	1.00E-05	1.00E-05	0.01711	1.00E-05	0.27141	0.36051	1.00E-05	1.00E-05	1.00E-05	0.07081	1.00E-05	1.00E-05	1.00E-05	1.00E-05	1.00E-05	1.00E-05	1.00E-05	1.00E-05	1.00E-05	1.00E-05	1.00E-05	1.00E-05	0.00821	1.00E-05	1.00E-05	1.00E-05	1.00E-05	0.08711	1.00E-05	0.04031	1.00E-05	1.00E-05	0.11671	1.00E-05	1.00E-05	0.11261	1.00E-05	1.00E-05
1005	0.04971	0.01291	0.02231	0.02111	0.03961	0.04661	0.01561	0.02871	0.01711	0.15211	0.03561	0.05851	0.03171	0.01461	0.03411	0.02311	0.03301	0.10251	0.03091	0.01561	0.01771	0.01841	0.03541	0.02071	0.01891	0.02411	0.00821	0.06771	0.03861	0.04731	0.07061	0.01911	0.03891	0.01351	0.01251	0.12691	0.01541	0.04251	0.07091	0.02181	0.04551	0.05501	0.03761	0.03061	0.00731	0.01461	0.04071	0.06661	0.17311
10050	0.16491	0.01541	1.00E-05	0.01341	0.00951	0.03551	1.00E-05	0.00861	0.00531	0.03131	0.02671	0.01791	0.00671	0.00851	0.00291	0.01761	0.01031	0.10241	0.01041	1.00E-05	0.03541	1.00E-05	0.02241	0.01001	0.00591	0.00541	0.00861	0.01111	0.03231	1.00E-05	0.08591	0.00771	0.04081	0.00651	0.02301	0.03891	0.01371	1.00E-05	0.01101	0.00541	0.03671	0.01131	0.01631	0.02411	1.00E-05	1.00E-05	1.00E-05	0.01351	0.03711
100500938	1.00E-05	0.02281	1.00E-05	1.00E-05	1.00E-05	1.00E-05	1.00E-05	1.00E-05	1.00E-05	0.05411	1.00E-05	1.00E-05	0.01951	1.00E-05	1.00E-05	1.00E-05	1.00E-05	1.00E-05	1.00E-05	1.00E-05	1.00E-05	1.00E-05	1.00E-05	1.00E-05	1.00E-05	1.00E-05	1.00E-05	1.00E-05	1.00E-05	1.00E-05	1.00E-05	1.00E-05	1.00E-05	1.00E-05	1.00E-05	1.00E-05	1.00E-05	1.00E-05	1.00E-05	1.00E-05	1.00E-05	1.00E-05	1.00E-05	1.00E-05	1.00E-05	1.00E-05	1.00E-05	0.05991	1.00E-05
100505385	1.00E-05	1.00E-05	1.00E-05	1.00E-05	1.00E-05	0.06511	0.02181	1.00E-05	0.13371	1.00E-05	1.00E-05	1.00E-05	1.00E-05	0.01911	1.00E-05	1.00E-05	1.00E-05	0.03101	1.00E-05	1.00E-05	0.06721	1.00E-05	1.00E-05	1.00E-05	1.00E-05	1.00E-05	0.10781	0.02441	0.03011	1.00E-05	1.00E-05	1.00E-05	1.00E-05	0.02871	1.00E-05	0.02321	1.00E-05	1.00E-05	1.00E-05	1.00E-05	0.01011	0.00961	1.00E-05	1.00E-05	1.00E-05	1.00E-05	1.00E-05	0.03121	1.00E-05
100505478	1.00E-05	1.00E-05	1.00E-05	1.00E-05	1.00E-05	1.00E-05	1.00E-05	1.00E-05	1.00E-05	1.00E-05	0.53421	1.00E-05	0.10311	0.01631	1.00E-05	1.00E-05	1.00E-05	1.00E-05	1.00E-05	1.00E-05	1.00E-05	1.00E-05	1.00E-05	1.00E-05	1.00E-05	1.00E-05	1.00E-05	1.00E-05	1.00E-05	1.00E-05	1.00E-05	1.00E-05	0.35011	1.00E-05	1.00E-05	1.00E-05	1.00E-05	1.00E-05	1.00E-05	1.00E-05	0.57641	1.00E-05	0.24301	0.16831	1.00E-05	1.00E-05	1.00E-05	1.00E-05	1.00E-05
100505555	1.00E-05	0.71341	3.20691	2.24081	1.39491	1.11661	0.26141	6.50901	4.63711	2.78281	4.89291	4.44871	3.08871	1.83381	4.64381	3.40621	1.32351	1.13081	2.82711	2.28141	3.73311	0.00801	6.96981	2.26871	3.83411	5.64571	3.59521	4.32051	1.57901	6.15171	0.05561	2.18431	1.57701	0.72401	2.27441	0.00991	2.36531	1.20911	0.50091	1.04811	2.80481	2.76101	3.21901	4.45251	10.73571	6.33061	1.97791	2.97621	1.05131
100505573	2.91661	0.33351	1.18671	1.07561	0.47461	0.14191	0.09311	1.43441	0.59621	0.09761	0.18741	0.35941	0.00621	0.00781	0.01331	0.05821	1.00E-05	0.71921	0.95341	0.96781	0.09061	0.83471	1.00E-05	1.00E-05	0.27661	1.00E-05	0.25011	0.07961	0.01181	1.00E-05	0.54241	1.00E-05	1.69091	0.31131	1.00E-05	2.26701	1.14521	3.01501	1.00E-05	0.66361	0.07131	0.76801	0.04231	0.08261	1.05241	1.00E-05	1.00E-05	0.32481	1.03591
100505576	0.15441	0.10661	0.05841	0.07461	0.05511	0.43951	0.04051	0.18181	0.15561	0.77161	0.35141	0.16551	0.16781	0.20981	0.49681	0.10661	0.20521	0.51371	0.18351	0.04051	0.11221	0.00941	0.07771	0.11281	0.15911	0.08231	0.05391	0.18961	0.13051	1.23751	0.32751	0.18261	0.17171	0.03341	0.04401	0.30561	0.08781	1.37321	0.18811	0.01561	0.09891	0.09091	0.13141	0.12071	0.05671	0.02171	0.33871	0.73141	0.82081
100505585	46.35081	22.48801	83.29441	92.95151	88.30951	82.55231	34.99441	27.21391	30.38601	42.38241	94.43151	70.13821	71.66781	55.03771	66.75011	33.66781	77.34551	34.84951	14.97111	22.40191	40.92981	21.45521	11.25471	10.50701	26.63341	31.26981	12.05251	14.57301	23.85171	39.47051	15.59531	25.54471	3.47091	5.16391	32.18411	14.85321	6.88861	10.17221	40.36701	35.05101	39.83871	3.52981	31.05731	48.32471	20.11631	4.87381	16.71631	29.30441	7.87771
100505591	1.00E-05	1.00E-05	1.00E-05	1.00E-05	1.00E-05	1.00E-05	1.00E-05	1.00E-05	1.00E-05	1.00E-05	1.00E-05	1.00E-05	0.03761	1.00E-05	1.00E-05	1.00E-05	1.00E-05	1.00E-05	1.00E-05	1.00E-05	1.00E-05	1.00E-05	1.00E-05	1.00E-05	1.00E-05	1.00E-05	1.00E-05	1.00E-05	1.00E-05	1.00E-05	1.00E-05	1.00E-05	1.00E-05	1.00E-05	1.00E-05	1.00E-05	1.00E-05	1.00E-05	1.00E-05	1.00E-05	1.00E-05	1.00E-05	1.00E-05	1.00E-05	1.00E-05	1.00E-05	1.00E-05	1.00E-05	1.00E-05
100505724	1.00E-05	1.00E-05	1.00E-05	1.00E-05	1.00E-05	1.00E-05	1.00E-05	1.00E-05	1.00E-05	1.00E-05	1.00E-05	1.00E-05	1.00E-05	1.00E-05	1.00E-05	1.00E-05	1.00E-05	1.00E-05	1.00E-05	1.00E-05	1.00E-05	1.00E-05	1.00E-05	1.00E-05	1.00E-05	1.00E-05	1.00E-05	1.00E-05	1.00E-05	1.00E-05	1.00E-05	1.00E-05	1.00E-05	1.00E-05	1.00E-05	1.00E-05	1.00E-05	1.00E-05	1.00E-05	1.00E-05	1.00E-05	1.00E-05	1.00E-05	1.00E-05	1.00E-05	1.00E-05	1.00E-05	1.00E-05	1.00E-05
100505741	1.00E-05	0.02231	0.16901	0.02901	1.00E-05	0.10511	1.00E-05	0.11841	0.01681	0.18091	1.00E-05	0.01251	1.00E-05	0.05821	0.02961	0.12801	0.39031	0.27491	0.01261	0.01821	1.00E-05	0.01691	1.00E-05	0.00641	0.00521	1.00E-05	0.04371	0.01721	0.04941	0.02181	0.22941	1.00E-05	0.05321	1.00E-05	1.00E-05	0.02511	0.03631	1.00E-05	1.00E-05	0.02831	0.03451	0.02991	1.00E-05	0.02191	0.00891	1.00E-05	0.02021	0.06731	0.19371
100505753	1.00E-05	0.01181	1.00E-05	1.00E-05	0.03221	0.02141	1.00E-05	1.00E-05	1.00E-05	0.14621	0.28331	0.03321	0.12731	0.04511	1.00E-05	1.00E-05	1.00E-05	1.00E-05	1.00E-05	1.00E-05	0.05971	1.00E-05	1.00E-05	1.00E-05	0.27431	1.00E-05	1.00E-05	0.01261	0.06901	0.00441	1.00E-05	0.08251	1.00E-05	0.02991	1.00E-05	1.00E-05	0.12601	1.00E-05	1.00E-05	1.00E-05	1.00E-05	0.03271	0.08541	0.13861	1.00E-05	1.00E-05	0.06361	1.00E-05	0.54791
100505841	1.00E-05	1.00E-05	1.00E-05	1.00E-05	1.00E-05	1.00E-05	1.00E-05	1.00E-05	1.00E-05	1.00E-05	1.00E-05	1.00E-05	1.00E-05	1.00E-05	1.00E-05	1.00E-05	1.00E-05	1.00E-05	1.00E-05	1.00E-05	1.00E-05	1.00E-05	1.00E-05	1.00E-05	1.00E-05	1.00E-05	1.00E-05	1.00E-05	1.00E-05	1.00E-05	1.00E-05	1.00E-05	1.00E-05	1.00E-05	1.00E-05	1.00E-05	1.00E-05	1.00E-05	1.00E-05	1.00E-05	1.00E-05	1.00E-05	0.05101	1.00E-05	1.00E-05	1.00E-05	1.00E-05	1.00E-05	1.00E-05
100505876	16.55211	8.68251	18.35241	19.33871	31.55481	33.37651	4.96201	41.48581	19.38181	24.63591	30.64801	33.57851	30.61871	32.52311	26.26291	16.39101	19.31251	6.14531	20.90261	24.31211	24.83061	20.57021	28.06201	20.92261	27.92481	30.58561	20.08211	22.07161	41.26021	52.39261	2.80391	19.63041	50.01461	7.50291	31.20501	31.29431	19.01551	9.56111	18.89401	16.63161	23.94321	18.82031	25.85221	23.55061	16.90271	5.42081	26.67441	30.05721	3.10681
100505989	0.14491	0.02171	0.05151	0.06531	0.07581	0.12691	0.02201	0.23241	0.03751	0.39291	0.10841	0.16601	0.03781	0.06531	0.06401	0.09261	0.05951	0.29671	0.05801	0.13221	0.12931	0.03451	0.09591	0.02621	0.08971	0.10211	0.04151	0.15571	0.09081	0.13691	0.28891	0.07381	0.40461	0.00971	0.05651	0.54351	0.05521	0.17071	0.14511	0.03331	0.13491	0.07991	0.04541	0.07711	0.02331	0.16131	0.07341	0.15081	0.55421
100505993	1.00E-05	1.00E-05	1.00E-05	1.00E-05	1.00E-05	1.00E-05	1.00E-05	4.97381	1.00E-05	1.00E-05	1.00E-05	1.00E-05	1.00E-05	1.00E-05	1.00E-05	1.00E-05	1.00E-05	1.00E-05	1.00E-05	1.00E-05	1.00E-05	1.00E-05	1.00E-05	1.00E-05	1.00E-05	1.00E-05	1.00E-05	1.00E-05	1.00E-05	1.00E-05	1.00E-05	1.00E-05	0.51011	1.00E-05	1.00E-05	1.00E-05	1.00E-05	1.00E-05	1.00E-05	1.00E-05	1.00E-05	1.00E-05	1.00E-05	1.00E-05	1.00E-05	1.00E-05	1.00E-05	1.00E-05	1.00E-05
100506013	1.00E-05	0.03671	0.01531	0.01591	0.02791	0.04171	0.00481	0.16041	0.01851	0.11881	0.01591	0.01061	0.01601	0.03041	0.04811	0.05861	0.01641	1.00E-05	0.01231	0.22271	1.00E-05	0.00781	0.00881	0.01771	0.00681	0.04461	1.00E-05	0.05871	0.06111	1.00E-05	0.02771	0.01821	1.00E-05	1.00E-05	1.00E-05	0.02721	0.01641	0.34241	0.00651	1.00E-05	0.01421	0.00541	0.07511	0.02851	0.03351	0.00351	0.04911	0.06461	0.19771
100506049	1.00E-05	1.00E-05	1.00E-05	1.00E-05	1.00E-05	1.00E-05	1.00E-05	1.00E-05	1.00E-05	1.00E-05	1.00E-05	1.00E-05	1.00E-05	1.00E-05	1.00E-05	1.00E-05	1.00E-05	1.00E-05	1.00E-05	1.00E-05	1.00E-05	1.00E-05	1.00E-05	1.00E-05	1.00E-05	1.00E-05	1.00E-05	1.00E-05	1.00E-05	1.00E-05	1.00E-05	1.00E-05	1.00E-05	1.00E-05	1.00E-05	1.00E-05	1.00E-05	1.00E-05	1.00E-05	1.00E-05	1.00E-05	1.00E-05	1.00E-05	1.00E-05	1.00E-05	1.00E-05	1.00E-05	1.00E-05	1.00E-05
100506084	0.66721	2.49431	2.50911	2.08781	5.30631	6.59131	0.70981	6.56501	3.18161	8.71671	4.54081	6.82161	5.51201	5.92931	5.63501	3.99301	3.95011	2.31801	3.37671	1.47861	4.53921	0.90961	1.84671	1.46351	4.21561	4.26571	3.07951	3.96331	6.06431	9.54361	1.60821	2.86171	4.67501	1.40941	1.42731	11.12781	7.58741	1.58861	6.52831	3.53611	7.73251	5.09681	10.81931	8.52111	4.86781	11.08561	12.67621	9.97421	2.36911
100506127	0.53061	0.11881	0.14711	0.19531	0.18431	0.52811	0.10231	0.31181	0.13181	1.02831	0.38051	1.30541	0.46831	0.46721	0.55231	0.29581	0.24351	0.52821	0.16661	0.31511	0.27841	0.11291	0.54231	0.16871	0.91161	0.73491	0.28841	0.43151	0.97901	0.60641	0.70761	1.93241	0.21831	0.09451	0.63871	0.97221	0.27461	0.38081	0.63851	0.14571	0.38711	0.34061	0.45851	0.35711	0.30511	0.11861	0.65151	0.90331	1.07471
100506144	75.08151	31.91461	78.79981	68.11841	164.74401	167.99201	35.44671	118.08801	41.59231	48.61501	174.28201	144.60401	151.78201	116.77101	110.82201	44.17221	191.53201	21.35061	95.63261	110.52601	209.30801	114.66501	187.66701	75.08051	166.77001	186.92301	70.50901	76.04221	142.37801	163.41601	14.21741	189.59201	125.06301	56.90881	216.82701	120.26501	102.74601	107.54301	216.08401	90.65251	200.47901	93.69991	182.46101	216.74501	67.63941	59.18241	167.78201	159.79601	27.03051
100506164	1.00E-05	0.00851	1.00E-05	0.05871	0.03001	0.03871	0.03201	0.08101	1.00E-05	0.05251	1.00E-05	1.00E-05	0.17541	0.09471	0.04101	0.17941	1.00E-05	0.15681	1.00E-05	1.00E-05	1.00E-05	1.00E-05	1.00E-05	1.00E-05	1.00E-05	1.00E-05	1.00E-05	0.01161	1.00E-05	1.00E-05	1.00E-05	1.00E-05	1.00E-05	0.05691	1.00E-05	1.00E-05	1.00E-05	1.00E-05	0.27771	1.00E-05	1.00E-05	0.00251	1.00E-05	1.00E-05	1.00E-05	1.00E-05	0.28341	0.77701	1.00E-05
100506243	1.00E-05	0.09321	1.00E-05	1.00E-05	1.00E-05	0.07671	1.00E-05	0.75881	1.00E-05	1.01701	1.00E-05	1.04541	1.00E-05	0.34991	0.21181	0.24851	1.00E-05	1.00E-05	0.09791	0.71501	1.00E-05	1.00E-05	1.00E-05	1.00E-05	1.00E-05	1.00E-05	1.00E-05	1.00E-05	0.04671	1.00E-05	1.00E-05	1.00E-05	1.00E-05	0.05241	1.00E-05	1.00E-05	0.08391	1.00E-05	1.00E-05	1.00E-05	1.00E-05	1.00E-05	1.00E-05	1.00E-05	1.00E-05	1.00E-05	1.00E-05	0.62311	1.00E-05
100506374	1.00E-05	1.00E-05	1.00E-05	1.00E-05	0.02501	0.05901	1.00E-05	0.01281	1.00E-05	1.00E-05	1.00E-05	1.00E-05	0.09581	0.03531	0.17631	1.00E-05	1.00E-05	1.00E-05	1.00E-05	1.00E-05	0.05641	1.00E-05	1.00E-05	1.00E-05	1.00E-05	1.00E-05	1.00E-05	1.00E-05	1.00E-05	1.00E-05	1.00E-05	1.00E-05	1.00E-05	1.00E-05	1.00E-05	1.00E-05	1.00E-05	1.00E-05	0.08311	1.00E-05	0.10081	1.00E-05	1.00E-05	1.00E-05	1.00E-05	1.00E-05	0.03931	1.00E-05	1.00E-05
100506403	17.00471	0.83901	1.85361	1.05381	3.34801	3.99251	0.60131	5.07901	1.35611	1.83451	2.52251	2.40461	2.80741	3.90721	2.30471	0.84281	2.44061	2.31081	1.83401	4.95991	2.32671	0.58591	1.85071	0.20741	2.29001	5.31531	0.37811	1.31541	3.74161	4.02571	0.29511	2.10651	1.80471	0.63201	1.52461	10.39701	3.03501	5.53771	6.14601	1.08881	3.75861	8.71411	3.20521	2.84251	0.43611	3.62041	2.57621	2.58171	3.69411
100506540	0.00031	0.42001	0.03081	1.00E-05	0.06531	0.06521	0.03061	0.06441	0.25301	0.29281	1.00E-05	0.40631	0.30961	0.05761	0.05141	0.17371	1.00E-05	0.29151	1.00E-05	0.07801	0.49031	1.00E-05	0.57501	0.02351	1.00E-05	0.02491	0.00021	0.05161	0.09061	1.00E-05	0.12801	0.51601	0.03231	1.00E-05	1.62851	0.21851	0.09561	0.16481	0.76251	1.00E-05	0.08351	0.04061	1.00E-05	1.00E-05	1.00E-05	0.21441	0.04911	0.03131	0.35211
100506564	1.00E-05	1.00E-05	1.00E-05	1.00E-05	1.00E-05	1.00E-05	1.00E-05	1.00E-05	1.00E-05	1.00E-05	1.00E-05	1.00E-05	1.00E-05	1.00E-05	1.00E-05	1.00E-05	1.00E-05	1.00E-05	1.00E-05	1.00E-05	1.00E-05	1.00E-05	1.00E-05	1.00E-05	1.00E-05	1.00E-05	1.00E-05	1.00E-05	1.00E-05	1.00E-05	1.00E-05	1.00E-05	1.00E-05	1.00E-05	1.00E-05	1.00E-05	1.00E-05	1.00E-05	1.00E-05	1.00E-05	1.00E-05	1.00E-05	1.00E-05	1.00E-05	1.00E-05	1.00E-05	1.00E-05	1.00E-05	1.00E-05
100506581	1.00E-05	0.88761	2.39391	3.63341	1.40031	1.20921	0.39441	0.88121	1.93901	1.08841	1.95211	3.54251	2.02381	1.75971	1.94971	1.14821	1.49641	0.32551	1.32711	0.73391	2.04841	1.92571	1.00E-05	1.36701	0.01481	0.98681	1.27011	1.09531	1.62211	3.23551	0.28371	1.00E-05	2.21641	0.43801	1.00E-05	1.00E-05	3.14531	1.00E-05	5.98691	1.45231	5.90671	1.00E-05	2.20401	3.40431	1.68411	1.00E-05	0.89041	4.37171	1.14241
100506658	0.30191	0.07321	0.09571	0.05201	0.18311	0.34171	0.07131	0.34621	0.10931	0.77351	0.14141	0.44121	0.25351	0.28301	0.24391	0.13671	0.28081	1.26861	0.10351	0.24611	0.09921	0.01781	0.20491	0.06661	0.28531	0.22851	0.09111	0.27641	0.24931	0.19151	1.72391	0.07571	0.32851	0.01051	0.03091	0.26161	0.12011	0.21121	0.10941	0.05671	0.23971	0.30881	0.16911	0.14011	0.06651	0.04041	0.16261	0.27441	2.85871
100506736	1.27481	0.12431	0.10101	0.05371	1.98291	2.56571	0.13131	0.19981	0.35801	0.56441	0.94251	3.97521	0.89161	0.89871	0.51431	0.27801	0.95931	0.72351	0.32211	0.44151	1.14161	0.05211	0.76761	0.29991	0.91081	1.97531	0.09521	0.40481	0.40701	0.90721	0.30101	0.80871	0.07271	0.20271	0.14311	0.57411	0.12861	1.65121	1.65671	0.00901	0.49811	0.15381	0.71881	0.80991	0.06581	0.02971	0.46001	1.15071	0.94361
100506888	1.00E-05	1.00E-05	1.00E-05	1.00E-05	1.00E-05	1.00E-05	1.00E-05	1.00E-05	1.00E-05	1.00E-05	1.00E-05	1.00E-05	1.00E-05	1.00E-05	1.00E-05	1.00E-05	1.00E-05	1.00E-05	1.00E-05	1.00E-05	1.00E-05	1.00E-05	1.00E-05	1.00E-05	1.00E-05	0.00261	1.00E-05	1.00E-05	1.00E-05	1.00E-05	1.00E-05	1.00E-05	0.00651	1.00E-05	1.00E-05	1.00E-05	1.00E-05	1.00E-05	1.00E-05	1.00E-05	1.00E-05	1.00E-05	1.00E-05	1.00E-05	1.00E-05	1.00E-05	1.00E-05	1.00E-05	1.00E-05
100507003	1.00E-05	1.00E-05	1.00E-05	1.00E-05	1.00E-05	0.00891	1.00E-05	1.00E-05	1.00E-05	1.00E-05	1.00E-05	1.00E-05	0.05021	1.00E-05	1.00E-05	1.00E-05	1.00E-05	1.00E-05	1.00E-05	1.00E-05	1.00E-05	1.00E-05	1.00E-05	1.00E-05	1.00E-05	1.00E-05	0.01071	1.00E-05	1.00E-05	1.00E-05	1.00E-05	1.00E-05	1.00E-05	1.00E-05	1.00E-05	1.00E-05	1.00E-05	1.00E-05	1.00E-05	1.00E-05	1.00E-05	1.00E-05	1.00E-05	1.00E-05	1.00E-05	1.00E-05	1.00E-05	1.00E-05	1.00E-05
100507027	0.26771	1.00E-05	0.16331	0.24011	0.45511	1.17951	0.03221	0.29751	0.02071	0.90081	0.18281	0.25291	0.23861	0.11281	0.24231	0.22621	0.32561	0.62481	0.28311	0.63561	0.27771	1.00E-05	0.39271	0.30511	0.05481	0.43221	0.24001	0.31791	0.16441	0.32891	1.22591	1.00E-05	0.50071	0.02641	0.20631	0.64381	0.29711	0.46031	0.77331	1.00E-05	0.31091	0.46361	0.43851	0.38261	0.30521	0.23831	0.24451	0.76511	0.61921
100507043	1.00E-05	0.01221	0.02031	0.01051	0.06281	0.13251	0.01651	0.02651	0.02851	0.42021	0.05231	0.06911	0.05271	0.02671	0.05651	0.02211	0.00541	0.03231	0.00821	1.00E-05	0.00561	0.01041	1.00E-05	0.02751	1.00E-05	0.00421	1.00E-05	0.13851	0.02031	0.04561	1.00E-05	1.00E-05	0.00531	1.00E-05	0.00591	0.09011	0.01081	0.03261	0.04721	0.01711	0.03761	0.00711	0.04381	0.01421	1.00E-05	0.01151	0.06531	0.03201	0.02191
100507050	1.00E-05	1.00E-05	1.00E-05	1.00E-05	1.00E-05	0.01101	1.00E-05	1.00E-05	1.00E-05	1.00E-05	0.05751	1.00E-05	1.00E-05	1.00E-05	0.04971	1.00E-05	1.00E-05	1.00E-05	1.00E-05	1.00E-05	1.00E-05	1.00E-05	1.00E-05	1.00E-05	1.00E-05	1.00E-05	1.00E-05	1.00E-05	1.00E-05	1.00E-05	1.00E-05	1.00E-05	1.00E-05	0.01031	1.00E-05	1.00E-05	1.00E-05	1.00E-05	1.00E-05	1.00E-05	1.00E-05	1.00E-05	0.02501	1.00E-05	1.00E-05	1.00E-05	1.00E-05	1.00E-05	1.00E-05
100507055	1.00E-05	1.00E-05	1.00E-05	1.00E-05	1.00E-05	1.00E-05	1.00E-05	1.00E-05	1.00E-05	1.00E-05	1.00E-05	1.00E-05	1.00E-05	1.00E-05	1.00E-05	1.00E-05	1.00E-05	1.00E-05	1.00E-05	1.00E-05	1.00E-05	1.00E-05	1.00E-05	1.00E-05	1.00E-05	1.00E-05	1.00E-05	1.00E-05	1.00E-05	1.00E-05	1.00E-05	1.00E-05	1.00E-05	1.00E-05	1.00E-05	1.00E-05	1.00E-05	1.00E-05	1.00E-05	1.00E-05	1.00E-05	1.00E-05	1.00E-05	1.00E-05	1.00E-05	1.00E-05	1.00E-05	1.00E-05	1.00E-05
100507096	1.00E-05	1.00E-05	1.00E-05	1.00E-05	1.00E-05	1.00E-05	1.00E-05	1.00E-05	1.00E-05	1.00E-05	1.00E-05	1.00E-05	1.00E-05	1.00E-05	1.00E-05	0.03831	1.00E-05	1.00E-05	1.00E-05	1.00E-05	1.00E-05	1.00E-05	1.00E-05	1.00E-05	1.00E-05	1.00E-05	1.00E-05	1.00E-05	1.00E-05	1.00E-05	1.00E-05	1.00E-05	1.00E-05	1.00E-05	1.00E-05	1.00E-05	1.00E-05	1.00E-05	1.00E-05	1.00E-05	1.00E-05	1.00E-05	1.00E-05	1.00E-05	1.00E-05	1.00E-05	1.00E-05	1.00E-05	1.00E-05
100507170	1.00E-05	1.00E-05	1.00E-05	1.00E-05	1.00E-05	1.00E-05	1.00E-05	1.00E-05	0.01071	1.00E-05	1.00E-05	1.00E-05	1.00E-05	0.10501	1.00E-05	1.00E-05	0.00711	1.00E-05	1.00E-05	1.00E-05	1.00E-05	1.00E-05	1.00E-05	1.00E-05	1.00E-05	1.00E-05	1.00E-05	1.00E-05	1.00E-05	1.00E-05	1.00E-05	1.00E-05	1.00E-05	1.00E-05	1.00E-05	1.00E-05	1.00E-05	1.00E-05	1.00E-05	1.00E-05	1.00E-05	1.00E-05	1.00E-05	1.00E-05	1.00E-05	1.00E-05	1.00E-05	1.00E-05	1.00E-05
100507203	1.00E-05	1.00E-05	1.00E-05	1.00E-05	1.00E-05	1.00E-05	1.00E-05	1.00E-05	1.00E-05	1.00E-05	1.00E-05	1.00E-05	1.00E-05	1.00E-05	1.00E-05	1.00E-05	1.00E-05	1.00E-05	1.00E-05	1.00E-05	1.00E-05	1.00E-05	1.00E-05	1.00E-05	1.00E-05	1.00E-05	1.00E-05	1.00E-05	1.00E-05	1.00E-05	1.00E-05	1.00E-05	1.00E-05	1.00E-05	1.00E-05	1.00E-05	1.00E-05	1.00E-05	1.00E-05	1.00E-05	1.00E-05	1.00E-05	1.00E-05	1.00E-05	1.00E-05	1.00E-05	1.00E-05	1.00E-05	1.00E-05
100507290	0.95781	0.00471	1.00E-05	1.00E-05	0.02001	0.10251	0.01841	0.10261	0.10711	0.09461	0.00401	0.02141	0.02851	0.02581	0.00521	0.09811	0.06691	0.20391	1.00E-05	0.04011	0.00431	0.02811	1.00E-05	1.00E-05	0.06921	1.00E-05	1.00E-05	0.01001	0.00391	0.40561	1.00E-05	0.12131	0.09081	0.00401	0.00911	1.00E-05	0.00841	1.00E-05	1.00E-05	0.01321	1.00E-05	0.00971	1.00E-05	1.00E-05	0.00571	1.00E-05	1.00E-05	0.00411	1.00E-05
100507341	1.00E-05	0.16581	0.08631	0.07141	1.05541	1.26111	0.02681	0.20291	0.13771	0.32801	0.28241	1.00E-05	0.60371	0.96541	0.87571	0.70581	1.00E-05	0.34441	0.14041	1.00E-05	0.74851	1.00E-05	0.06041	0.78071	0.07661	0.04321	0.13821	1.06741	0.27771	1.19771	0.23181	1.00E-05	0.51331	0.07001	3.02631	1.73811	0.07371	0.01821	0.46911	0.46941	1.21911	1.00E-05	0.36721	0.68571	0.37901	1.00E-05	0.44901	1.26901	1.00E-05
100507421	0.00141	1.00E-05	1.00E-05	1.00E-05	0.00111	1.00E-05	0.00111	0.00091	0.00111	1.00E-05	1.00E-05	0.00241	0.00281	0.00481	0.00061	0.00151	0.00541	1.00E-05	1.00E-05	1.00E-05	1.00E-05	1.00E-05	1.00E-05	1.00E-05	1.00E-05	1.00E-05	1.00E-05	0.00121	1.00E-05	0.00161	1.00E-05	1.00E-05	0.00141	0.00421	1.00E-05	0.00171	0.00151	1.00E-05	0.00471	0.00121	0.00541	1.00E-05	0.01521	1.00E-05	1.00E-05	0.00061	1.00E-05	1.00E-05	1.00E-05
100507436	1.00E-05	1.00E-05	0.38091	1.00E-05	0.23581	1.00E-05	0.13281	0.16881	0.17771	0.69691	0.00171	1.00E-05	0.12081	0.00251	0.26841	0.26451	1.00E-05	1.00E-05	0.23331	7.70641	0.88241	0.91281	0.01611	0.61811	0.49541	1.49231	0.37951	1.04101	0.04631	0.70051	1.25981	1.00E-05	0.17671	0.54241	1.32481	1.00E-05	0.02301	0.16461	1.00E-05	0.04121	1.03121	0.05751	1.43391	1.00E-05	1.00E-05	1.00E-05	2.63281	1.00E-05	0.15371
100507537	0.04111	1.00E-05	1.00E-05	0.07611	0.01541	0.02281	1.00E-05	0.04101	0.01681	0.10291	0.02171	0.14871	1.00E-05	0.12681	0.01181	0.03381	0.05581	0.05351	0.03411	1.00E-05	1.00E-05	0.02181	1.00E-05	1.00E-05	1.00E-05	0.05251	0.02831	1.00E-05	1.00E-05	0.07601	1.00E-05	1.00E-05	0.08901	1.00E-05	1.00E-05	0.07931	0.02261	1.00E-05	1.00E-05	0.01711	0.01951	1.00E-05	1.00E-05	0.02031	1.00E-05	0.02901	1.00E-05	0.04421	0.03571
100507547	1.00E-05	1.00E-05	1.00E-05	1.00E-05	1.00E-05	0.01011	0.01031	1.00E-05	1.00E-05	1.00E-05	1.00E-05	1.00E-05	0.00841	0.07741	0.11221	1.00E-05	1.00E-05	1.00E-05	1.00E-05	1.00E-05	1.00E-05	1.00E-05	1.00E-05	1.00E-05	0.09451	1.00E-05	1.00E-05	1.00E-05	0.04071	0.21831	1.00E-05	1.00E-05	1.00E-05	0.00261	1.00E-05	1.00E-05	1.00E-05	1.00E-05	1.00E-05	1.00E-05	1.00E-05	1.00E-05	0.08901	1.00E-05	1.00E-05	1.00E-05	0.04291	0.03551	1.00E-05
100507588	0.16521	0.04921	0.11011	0.10871	0.18241	0.70491	0.07701	0.05981	0.08341	0.32501	0.31021	0.18331	0.20341	0.14621	0.21961	0.07291	0.11711	0.69341	0.12221	0.13561	0.19281	0.03921	0.02631	0.10281	0.05721	0.07291	0.04721	0.16421	0.09231	0.41701	0.36791	0.01691	0.18441	0.03631	0.04131	0.19951	0.09911	0.32671	0.32781	0.05141	0.35151	0.26681	0.20591	0.49621	0.04791	0.09751	0.15041	0.47201	0.52361
100507607	1.00E-05	1.00E-05	1.00E-05	1.00E-05	0.01751	1.00E-05	0.01011	0.04101	0.18711	0.24181	1.00E-05	1.00E-05	1.00E-05	0.08411	1.00E-05	0.71781	0.04481	1.00E-05	0.08681	1.00E-05	0.07021	1.00E-05	0.13931	0.58091	0.22291	1.00E-05	1.00E-05	0.15501	0.06831	0.10821	1.00E-05	1.00E-05	1.00E-05	0.02211	0.21001	1.00E-05	0.03531	1.00E-05	1.00E-05	1.00E-05	0.01841	0.18571	0.14231	1.00E-05	1.00E-05	1.00E-05	1.00E-05	0.00041	0.12221
100507608	0.01111	1.00E-05	0.01361	1.00E-05	1.00E-05	0.01991	1.00E-05	0.00861	1.00E-05	0.03361	1.00E-05	1.00E-05	0.03411	0.00411	0.00541	0.01911	0.01011	0.03221	1.00E-05	1.00E-05	0.00661	1.00E-05	1.00E-05	1.00E-05	0.00541	0.01041	1.00E-05	0.01481	0.00671	0.02701	0.02241	1.00E-05	1.00E-05	0.00601	0.00691	0.02911	1.00E-05	0.01961	0.00511	0.01051	0.02231	0.00321	1.00E-05	0.01681	0.00871	0.01031	0.00531	0.01251	0.03661
100507650	1.00E-05	1.00E-05	1.00E-05	1.00E-05	1.00E-05	1.00E-05	1.00E-05	1.00E-05	1.00E-05	0.09181	1.00E-05	1.00E-05	1.00E-05	1.00E-05	1.00E-05	1.00E-05	1.00E-05	0.11361	1.00E-05	1.00E-05	1.00E-05	1.00E-05	1.00E-05	1.00E-05	1.00E-05	1.00E-05	1.00E-05	1.00E-05	1.00E-05	1.00E-05	1.00E-05	1.00E-05	1.00E-05	0.14891	1.00E-05	1.00E-05	1.00E-05	1.00E-05	1.00E-05	1.00E-05	1.00E-05	1.00E-05	1.00E-05	1.00E-05	1.00E-05	1.00E-05	0.24211	1.00E-05	1.00E-05
100507679	1.00E-05	1.00E-05	1.00E-05	1.00E-05	1.00E-05	1.00E-05	1.00E-05	1.00E-05	1.00E-05	1.00E-05	1.00E-05	1.00E-05	1.00E-05	1.00E-05	1.00E-05	1.00E-05	1.00E-05	1.00E-05	1.00E-05	1.00E-05	1.00E-05	1.00E-05	1.00E-05	1.00E-05	1.00E-05	1.00E-05	1.00E-05	1.00E-05	0.00241	1.00E-05	1.00E-05	1.00E-05	1.00E-05	1.00E-05	1.00E-05	1.00E-05	1.00E-05	1.00E-05	1.00E-05	1.00E-05	1.00E-05	1.00E-05	1.00E-05	1.00E-05	1.00E-05	1.00E-05	1.00E-05	1.00E-05	1.00E-05
100507747	1.00E-05	0.00701	0.01561	0.00451	1.00E-05	1.00E-05	0.00151	1.00E-05	1.00E-05	0.00751	1.00E-05	1.00E-05	1.00E-05	1.00E-05	1.00E-05	1.00E-05	1.00E-05	1.00E-05	1.00E-05	1.00E-05	0.00211	1.00E-05	1.00E-05	1.00E-05	1.00E-05	1.00E-05	1.00E-05	1.00E-05	0.05261	1.00E-05	1.00E-05	1.00E-05	1.00E-05	0.00391	1.00E-05	0.53301	1.00E-05	1.00E-05	1.00E-05	1.00E-05	1.00E-05	1.00E-05	1.00E-05	1.00E-05	1.00E-05	1.00E-05	1.00E-05	1.00E-05	1.00E-05
100509620	1.00E-05	1.00E-05	1.00E-05	1.00E-05	1.00E-05	1.00E-05	1.00E-05	1.00E-05	1.00E-05	1.00E-05	1.00E-05	1.00E-05	1.00E-05	1.00E-05	1.00E-05	1.00E-05	1.00E-05	1.00E-05	1.00E-05	1.00E-05	1.00E-05	1.00E-05	1.00E-05	1.00E-05	1.00E-05	1.00E-05	1.00E-05	1.00E-05	1.00E-05	1.00E-05	1.00E-05	1.00E-05	1.00E-05	1.00E-05	1.00E-05	1.00E-05	1.00E-05	1.00E-05	1.00E-05	1.00E-05	1.00E-05	1.00E-05	1.00E-05	1.00E-05	1.00E-05	1.00E-05	1.00E-05	1.00E-05	1.00E-05
10051	20.98171	2.98681	7.78461	6.73961	17.01171	10.66821	1.72551	16.22861	9.16281	7.03811	19.35091	37.11541	16.76171	9.57071	4.58481	11.33841	32.81951	8.17941	5.62851	18.53591	10.09921	6.12911	7.37711	6.79321	18.04401	21.06441	4.73651	8.30501	7.18641	6.30751	9.25191	19.55521	8.03601	2.96441	29.52431	56.18411	4.01481	13.48101	5.25821	5.88931	11.31541	17.34021	15.32411	8.40961	5.98591	15.34731	7.39791	6.30731	5.83111
10052	0.21741	0.11201	0.15251	0.07071	0.15941	0.21591	0.08671	0.17321	0.08471	0.64181	0.14631	0.76761	0.13431	0.18691	0.16951	0.17421	0.10771	0.77051	0.14991	0.14631	0.11031	0.04281	0.13651	0.10521	0.15341	0.18961	0.04981	0.17411	0.11531	0.15421	0.43141	0.02541	0.18231	0.07831	0.04781	0.34751	0.15661	0.19281	0.41771	0.07891	0.20551	0.17511	0.06181	0.08621	0.14191	0.04791	0.18591	0.26981	0.82301
100526664	4.08181	2.04371	1.72041	1.63171	2.82281	1.91181	0.67151	0.87981	4.96731	0.64651	2.66261	1.98471	0.94501	1.39751	0.67351	0.83721	1.28611	2.91051	2.47951	3.41461	1.99131	1.49271	1.83641	0.48791	0.72771	1.30251	5.59761	0.86351	0.53221	1.32731	2.59721	0.46371	3.26201	1.09491	0.08851	5.93241	2.12761	3.39751	0.43321	2.07011	1.27491	1.00E-05	1.04521	1.10351	5.87371	1.00E-05	0.10931	0.58071	4.49831
100526693	1.85231	3.06131	3.31631	5.49521	2.28561	4.21041	2.68481	4.65671	3.74911	2.05061	2.83911	3.58981	3.23611	2.28171	1.65841	1.79031	2.99001	4.84791	1.87891	2.25391	3.54771	1.81321	1.23901	1.18461	1.17761	0.85201	1.40521	1.07641	0.97441	0.46451	1.31631	1.00771	1.60491	1.29711	1.18501	0.63651	1.77931	1.41301	2.79361	2.87791	1.52581	0.04761	1.15041	1.46231	2.15311	0.24301	0.89261	2.35671	1.64841
100526694	1.00E-05	1.00E-05	1.00E-05	1.00E-05	1.00E-05	0.02401	0.01171	1.00E-05	1.00E-05	1.00E-05	1.00E-05	1.00E-05	0.09901	1.00E-05	1.00E-05	1.00E-05	1.00E-05	0.18671	1.00E-05	1.00E-05	0.10481	1.00E-05	0.70431	1.00E-05	1.00E-05	1.00E-05	1.00E-05	1.00E-05	0.19911	1.00E-05	1.00E-05	1.00E-05	1.00E-05	0.04421	1.00E-05	1.00E-05	1.00E-05	1.00E-05	1.00E-05	1.00E-05	1.00E-05	1.00E-05	0.15291	0.21291	1.00E-05	1.00E-05	1.00E-05	0.13191	1.00E-05
100526737	12.60411	1.84791	4.21941	5.51361	3.49251	3.93171	0.99871	4.32011	3.80071	4.25761	2.48191	5.58241	4.01631	2.61511	3.04331	2.56671	2.81391	2.73691	3.98351	3.96141	5.60281	3.68241	0.78961	1.54651	2.63031	3.21951	2.86071	4.89821	1.48931	1.00E-05	0.54811	3.51471	0.25121	1.02181	6.38091	16.98961	2.24091	5.36241	8.89131	0.93261	5.58911	0.12721	1.45481	2.68711	1.99381	3.92731	1.43691	4.66351	5.25911
100526739	0.02801	0.06771	0.35431	1.00E-05	1.62271	0.13761	0.17551	0.85941	0.70501	3.67831	1.15171	0.34041	0.62821	0.22821	0.58641	0.57431	3.59821	0.44281	0.63591	0.25741	0.70901	1.87791	0.03681	2.14141	1.00971	0.96551	0.55281	5.88821	2.29201	1.02781	0.92921	2.87991	0.14741	0.33501	5.08951	0.03551	0.83021	1.00E-05	1.00E-05	0.50201	0.95671	7.25351	1.05091	2.41971	0.64581	0.43271	0.92891	1.43671	1.00E-05
100526740	1.86471	2.70071	4.49891	5.15061	4.60501	2.42971	1.49511	5.29031	4.88861	2.53951	4.42451	3.33851	2.83141	3.20721	2.55151	2.52871	5.28891	0.23931	4.71111	1.42861	4.10771	4.91371	0.80921	1.68301	3.08891	2.26881	4.71961	2.49331	3.18581	6.03091	0.23321	8.99081	0.78531	2.15701	0.41261	2.88691	2.07101	0.80371	4.96101	2.61531	5.70291	0.43021	3.71791	3.66331	6.82481	0.36591	1.72131	3.22491	0.30801
100526760	1.02851	0.23211	0.94331	0.18791	1.02181	1.16451	0.15481	0.29691	0.76501	0.24761	0.54911	0.44441	0.49661	0.34901	0.58511	0.38441	1.23881	1.00E-05	0.50571	1.00E-05	2.02121	0.48061	0.69671	0.49901	0.61681	0.36861	0.68871	0.45221	0.56981	1.08321	1.00E-05	2.30451	0.30631	0.10311	0.39911	0.05421	0.48451	0.01301	1.53871	2.73331	2.04451	0.09371	1.00011	1.42421	0.18101	0.73221	1.17161	0.76221	1.00E-05
100526761	1.00E-05	1.00E-05	1.00E-05	1.00E-05	1.00E-05	1.00E-05	1.00E-05	1.00E-05	0.00831	1.00E-05	1.00E-05	1.00E-05	1.00E-05	1.00E-05	1.00E-05	1.00E-05	1.00E-05	1.00E-05	1.00E-05	1.00E-05	1.00E-05	1.00E-05	1.00E-05	1.00E-05	1.00E-05	1.00E-05	1.00E-05	1.00E-05	1.00E-05	1.00E-05	1.00E-05	1.00E-05	1.00E-05	0.00741	1.00E-05	1.00E-05	0.08781	1.00E-05	1.00E-05	1.00E-05	1.00E-05	1.00E-05	1.00E-05	1.00E-05	1.00E-05	1.00E-05	1.00E-05	1.00E-05	1.00E-05
100526767	1.00E-05	0.09761	0.10411	1.00E-05	0.04291	0.04991	0.07091	1.00E-05	0.19401	1.42411	0.63111	0.39441	0.17061	1.00E-05	0.30441	1.00E-05	1.00E-05	0.63011	0.22591	1.00E-05	0.14901	0.81871	0.17101	2.77141	0.52581	0.35391	0.34891	0.05581	1.00E-05	1.00E-05	0.94291	0.45761	1.73481	0.29051	0.55481	1.00E-05	0.81001	1.37131	1.00E-05	1.00E-05	0.73441	0.01071	0.63741	1.00E-05	0.60171	2.61681	0.37121	0.01461	3.10371
100526772	1.62071	1.00E-05	1.00E-05	0.02191	0.29621	0.23071	1.00E-05	1.00E-05	0.22181	1.00E-05	0.07631	1.00E-05	1.00E-05	0.07381	1.00E-05	0.20141	0.22091	0.19701	1.00E-05	0.03191	1.00E-05	1.00E-05	1.11371	1.00E-05	1.00E-05	0.09611	1.00E-05	1.00E-05	0.02341	1.00E-05	1.00E-05	1.00E-05	0.03601	1.00E-05	1.00E-05	1.00E-05	1.00E-05	1.00E-05	1.00E-05	0.03331	1.00E-05	1.00E-05	1.00E-05	0.74141	1.00E-05	0.21981	1.00E-05	1.00E-05	1.00E-05
100526773	1.00E-05	1.00E-05	1.00E-05	1.00E-05	1.00E-05	1.00E-05	1.00E-05	1.00E-05	1.00E-05	1.00E-05	1.00E-05	1.00E-05	1.00E-05	1.00E-05	1.00E-05	1.00E-05	1.00E-05	1.00E-05	1.00E-05	1.00E-05	1.00E-05	1.00E-05	1.00E-05	1.00E-05	1.00E-05	1.00E-05	1.00E-05	1.00E-05	1.00E-05	1.00E-05	1.00E-05	0.01621	1.00E-05	1.00E-05	1.00E-05	1.00E-05	1.00E-05	1.00E-05	1.00E-05	1.00E-05	1.00E-05	0.00471	1.00E-05	1.00E-05	1.00E-05	1.00E-05	1.00E-05	1.00E-05	1.00E-05
100526783	4.22411	11.70521	15.32611	15.93461	5.11881	6.14961	3.59111	6.54191	13.14871	3.12371	4.36341	7.21361	4.30201	3.79541	3.34361	2.49001	5.10881	6.85911	30.97061	15.27171	10.48541	27.82601	18.87491	7.99541	11.10961	12.64391	20.80061	4.91121	6.72721	7.36651	14.21781	9.12201	13.07721	8.41191	9.63081	6.89461	27.11031	7.79641	7.49141	17.76111	9.78651	5.41691	8.39811	7.55591	19.88711	6.15251	9.45071	6.49031	14.18181
100526794	1.00E-05	1.00E-05	0.00761	1.00E-05	1.00E-05	0.09001	1.00E-05	0.03321	1.00E-05	0.01601	1.00E-05	1.00E-05	1.00E-05	1.00E-05	1.00E-05	1.00E-05	1.00E-05	1.00E-05	1.00E-05	0.00961	1.00E-05	1.00E-05	1.00E-05	1.00E-05	0.01001	1.00E-05	1.00E-05	1.00E-05	1.00E-05	1.00E-05	1.00E-05	1.00E-05	1.00E-05	1.00E-05	1.00E-05	1.00E-05	1.00E-05	1.00E-05	1.00E-05	1.00E-05	1.00E-05	0.00811	1.00E-05	0.01051	0.01931	0.00351	0.03771	0.01061	1.00E-05
100526832	1.00E-05	0.00451	1.00E-05	0.00371	2.53501	0.19501	0.02781	0.45861	0.16101	0.12431	0.94461	3.60821	0.53541	0.85271	1.19751	0.00591	0.00581	0.01541	0.00581	0.00921	0.99441	1.00E-05	0.28761	0.71001	0.81581	0.08241	0.25901	0.64451	0.59431	1.14171	1.00E-05	2.02161	2.42741	0.17951	1.53871	0.04441	0.14871	0.03731	1.50791	1.00E-05	1.33271	0.01271	0.83881	1.18531	1.00E-05	0.01461	1.50421	2.15201	0.00521
100526835	0.01511	0.29351	0.01231	0.00211	0.01321	0.15051	1.00E-05	0.88381	0.08471	0.27731	1.09611	0.00841	0.00851	0.13871	1.19701	0.03111	0.00871	0.02381	2.21591	2.16221	0.06201	6.08731	1.86511	0.00161	1.89941	0.64941	0.88091	1.45231	3.73031	0.19151	1.99461	1.00E-05	0.31461	1.56791	1.88591	4.06081	3.57191	1.62711	0.64201	0.00861	3.47651	1.59101	4.29101	1.25811	2.44291	0.59131	3.94671	2.35791	2.51021
100526842	42.89571	12.51291	25.28621	34.00291	25.41511	19.89201	11.33751	28.52171	18.05181	13.05731	21.47951	47.22491	26.27611	29.50281	22.40251	15.75631	38.17731	53.94131	19.96931	31.27131	23.17411	24.24361	39.23181	14.96401	11.74561	21.58201	23.83221	16.45411	9.96421	23.28101	31.49331	20.97341	18.61451	16.66631	31.06291	32.39341	14.84331	48.86541	14.26641	33.36441	19.97341	17.81021	14.98991	18.56301	16.57881	7.77141	11.33711	20.85101	21.80151
100527943	1.00E-05	0.28931	1.00E-05	1.00E-05	0.25971	1.24501	0.11591	1.00E-05	0.86241	0.78761	0.32711	1.08591	1.00E-05	1.15371	2.18441	0.79551	1.00E-05	1.00E-05	0.73721	1.00E-05	1.22581	1.00E-05	2.54171	1.61401	1.00E-05	1.00E-05	1.48091	0.99121	0.17011	1.52541	0.61381	1.00E-05	1.00E-05	0.36281	0.91811	1.00E-05	0.28531	1.00E-05	0.95381	1.00E-05	0.79721	1.59961	0.52961	1.00E-05	1.41021	2.16611	0.59071	1.69361	1.00451
100527949	0.09841	28.27461	55.52191	44.17001	146.74101	110.25101	41.75701	0.41931	13.13901	1.29501	136.07501	109.28101	99.12171	101.03601	93.60581	0.31881	49.29151	1.18391	35.60081	1.00E-05	70.71671	21.78731	13.96131	0.56571	101.19701	45.55741	14.47881	0.87341	85.87091	89.01881	1.00E-05	84.93111	2.32851	7.66741	43.21631	0.20451	39.51531	0.13131	82.97171	24.16861	106.07401	1.00E-05	81.98951	113.94001	14.73351	0.03841	112.25201	93.64161	5.04451
100527963	8.95971	1.81651	1.81871	2.28021	3.80691	4.66061	1.36511	3.16311	3.44471	3.70621	5.13941	3.11691	4.63931	3.06871	3.82021	2.65801	5.53771	2.80611	6.18481	0.68111	4.05571	3.22351	0.36491	0.57621	4.04471	7.32791	4.65891	3.09681	5.57641	7.03471	4.42581	2.28521	4.72781	1.70301	0.83791	0.11471	7.26361	0.33671	2.08571	7.66231	4.04931	0.02921	4.02861	3.50671	7.08931	11.41021	7.84931	3.04331	7.70981
100527964	4.41041	7.23841	13.83391	13.47601	25.41041	14.70551	4.07841	23.33541	21.75981	13.46251	15.81791	26.56161	11.51321	16.53011	16.86301	11.59111	17.04591	0.52771	11.57921	1.31701	13.52911	19.20731	8.65751	13.71461	9.45251	11.45361	17.60241	11.62851	10.79641	19.24891	0.11171	19.59301	17.94071	4.44671	8.65431	6.59161	9.25291	1.61781	15.21641	8.26061	12.42761	13.88861	8.99001	10.26161	16.41301	0.01061	12.21101	12.04751	1.88261
100527978	0.20211	0.01761	0.15041	0.14901	0.13371	0.15471	0.05521	0.16221	0.08711	0.47181	0.10961	0.25371	0.56131	0.39761	0.20421	0.41601	0.17731	0.04671	0.13251	0.32971	0.17581	0.01501	0.15081	0.72381	0.42091	0.17891	0.24751	0.63131	0.29691	1.00E-05	0.03651	0.35011	1.00E-05	0.01531	0.22021	0.09131	0.33731	0.03671	0.05501	0.14151	0.11661	0.16211	0.12681	0.20581	0.11111	0.05891	0.19281	0.11311	1.00E-05
100528017	1.00E-05	1.00E-05	1.00E-05	1.00E-05	1.00E-05	1.00E-05	1.00E-05	1.00E-05	1.00E-05	1.00E-05	1.00E-05	1.00E-05	1.00E-05	1.00E-05	1.00E-05	1.00E-05	1.00E-05	1.00E-05	1.00E-05	1.00E-05	1.00E-05	1.00E-05	1.00E-05	1.00E-05	1.00E-05	1.00E-05	1.00E-05	1.00E-05	1.00E-05	1.00E-05	1.00E-05	1.00E-05	1.00E-05	1.00E-05	1.00E-05	1.00E-05	1.00E-05	1.00E-05	1.00E-05	1.00E-05	1.00E-05	1.00E-05	1.00E-05	1.00E-05	1.00E-05	1.00E-05	1.00E-05	1.00E-05	1.00E-05
100528020	0.03241	0.65721	0.02471	0.11791	1.00E-05	1.00E-05	0.09131	1.00E-05	0.48751	0.44491	0.46931	1.00E-05	1.00E-05	1.00E-05	1.00E-05	1.00E-05	1.00E-05	1.00E-05	0.75481	1.00E-05	1.00E-05	1.00E-05	1.00E-05	1.00E-05	1.00E-05	1.00E-05	0.54361	0.23711	1.00E-05	1.00E-05	1.00E-05	1.00E-05	1.00E-05	0.44811	1.00E-05	1.00E-05	0.54471	2.62151	1.00E-05	0.10341	1.00E-05	1.00E-05	1.00E-05	1.00E-05	0.46641	1.00E-05	1.00E-05	0.00911	1.00E-05
100528021	126.38551	27.17671	58.81681	78.92681	31.22681	24.69401	13.89261	26.55891	26.66741	30.04001	32.21621	26.28361	38.13051	25.14531	29.86831	19.74901	33.80151	267.35321	66.14851	205.96871	44.57491	72.17461	53.56101	38.30451	49.19421	34.90901	47.58341	45.39041	65.93601	71.84541	400.00591	77.98861	25.90531	25.12771	41.54331	52.12821	100.04661	208.89511	36.94691	90.79291	57.81421	44.12751	59.87651	51.69051	69.16501	37.95191	68.63121	58.13931	328.53991
100528030	0.36221	0.29191	1.01141	0.84151	2.47091	1.29221	0.09861	0.69161	0.75611	1.61231	0.94251	0.65381	0.34611	0.46891	0.34161	0.55391	0.69181	0.69121	0.99541	0.58381	1.30031	0.47681	1.00161	0.21761	0.80831	1.02241	0.94551	0.53401	0.39671	1.27341	0.27271	1.24391	0.07071	0.15041	0.42871	1.38061	0.23131	0.14101	0.76151	0.56811	0.31521	0.03981	0.59061	0.74531	0.19451	0.02131	0.39581	0.84881	1.32271
100528032	0.09071	0.19531	0.50221	1.16851	169.78311	340.74411	25.42741	0.21991	0.47031	0.70081	341.43841	412.58561	0.94581	1.15391	219.47541	0.17521	0.04461	1.22441	0.24621	1.00E-05	313.95731	0.67761	101.25981	0.22191	1.28511	242.73941	1.23691	0.96771	0.15331	220.35121	1.29571	209.18971	2.60491	39.72221	0.39301	0.24491	0.67211	0.17781	263.65881	1.08551	114.94051	10.23941	4.19831	258.07061	0.61121	0.14251	3.92511	256.38871	11.53241
100528062	1.00E-05	0.06661	1.00E-05	1.00E-05	1.00E-05	0.40071	0.08371	1.00E-05	0.49721	0.20001	0.47301	0.00011	0.37231	1.34461	0.53501	0.15461	0.39361	1.00E-05	1.00E-05	1.00E-05	0.30961	0.61271	0.00461	1.00E-05	0.12151	1.00E-05	0.50861	0.19041	0.72061	1.00E-05	1.00E-05	0.14631	1.68801	0.09731	1.00E-05	1.00E-05	0.20691	0.00431	1.00E-05	0.00331	1.09531	1.00E-05	0.16251	0.17931	1.00E-05	1.00E-05	1.45821	1.08421	1.00E-05
100528064	0.11161	1.00E-05	0.06751	1.00E-05	1.00E-05	0.08691	1.00E-05	0.64991	1.00E-05	1.00E-05	1.00E-05	1.00E-05	1.00E-05	0.21191	0.02921	0.04311	0.03331	1.00E-05	0.08901	0.15791	0.11121	0.19351	1.00E-05	0.13591	0.58261	1.00E-05	0.08761	1.00E-05	0.23251	1.00E-05	1.00E-05	1.00E-05	1.00E-05	1.00E-05	1.00E-05	0.24371	1.00E-05	0.32261	0.12721	1.00E-05	0.06411	0.07741	0.75791	0.05831	1.00E-05	0.08961	0.22821	1.00E-05	1.00E-05
100529063	1.00E-05	1.04061	1.29961	1.46281	0.02411	1.00E-05	0.12001	2.33521	0.38841	1.43841	1.00E-05	1.00E-05	1.00E-05	1.00E-05	1.00E-05	1.13071	1.00E-05	0.03171	1.40811	1.00E-05	1.00E-05	1.00E-05	1.00E-05	1.00E-05	1.00E-05	1.00E-05	0.94501	1.00E-05	1.00E-05	0.24591	1.59341	1.00E-05	1.00E-05	0.19871	1.00E-05	0.27421	3.13821	1.00E-05	1.00E-05	2.33881	0.36031	1.00E-05	0.04631	1.00E-05	0.66081	1.41751	0.60201	1.00E-05	1.00E-05
100529097	71.77751	248.68801	256.42061	292.27601	389.05301	366.21501	279.83501	337.06501	461.74301	294.59101	450.65701	278.28251	401.63701	304.51501	362.73601	296.53001	278.11201	31.61951	245.85811	100.36081	264.18801	253.80001	360.46601	237.03871	394.29801	301.03101	372.72901	235.08161	334.02201	338.67901	28.40901	287.87501	301.90001	242.23971	255.29191	41.78311	239.38481	107.40171	345.71401	288.72821	397.68401	251.02521	317.98901	352.51401	349.12401	263.60641	330.59401	380.04901	62.99191
100529144	0.13851	0.11431	0.12501	1.00E-05	0.26961	0.05621	0.03551	0.20481	0.08791	0.11031	0.03911	0.03781	0.06961	0.01401	0.10341	0.04301	0.17791	0.35441	0.23601	0.46901	0.08311	0.04061	1.00E-05	0.06101	0.03421	0.01201	0.06831	0.02691	0.10651	0.06341	0.16631	0.21091	0.03021	0.11341	0.01781	1.00E-05	1.00E-05	1.00E-05	0.35311	0.02111	0.01591	0.01081	1.00E-05	0.07631	0.13151	0.01431	0.02331	1.00E-05	0.06841
100529209	1.67981	1.31651	2.08351	1.49931	0.68811	0.78201	0.46191	3.41521	2.78831	1.00561	0.62401	1.10441	0.44171	1.98121	1.30341	0.64301	0.38381	4.45281	2.71931	1.75151	0.34641	0.93641	1.29811	0.59031	0.77451	1.06281	1.88431	1.06601	1.00E-05	0.70521	3.21081	0.59461	0.84161	0.98051	0.63761	1.18181	1.58501	1.29481	1.00E-05	1.38791	1.91121	0.64721	0.57691	1.00E-05	1.32321	0.34391	0.23361	0.36821	2.76261
100529215	0.25411	0.01971	1.00E-05	0.01561	0.02621	0.11061	1.00E-05	0.02321	0.16891	0.28101	0.62511	1.66051	0.39611	0.29971	0.47231	0.20251	0.16131	0.03961	1.00E-05	1.14721	0.13691	1.00E-05	1.00E-05	0.92821	1.00E-05	1.12371	1.00E-05	0.90701	1.00E-05	1.00E-05	1.00E-05	2.48011	1.33871	1.00E-05	1.00E-05	1.41361	1.00E-05	1.00E-05	0.56211	1.00E-05	0.08401	0.69481	0.06671	0.28181	0.03391	1.00E-05	0.11461	0.32711	1.00E-05
100529239	31.26191	2.68061	6.80571	6.69671	5.37391	3.78301	1.91101	2.95221	5.25371	3.49881	3.05901	5.08191	3.99571	3.59981	4.00851	3.67051	4.22491	1.73861	3.69291	20.00281	2.86691	4.48221	0.37431	4.35421	2.16761	2.59701	1.99421	1.97501	1.54011	1.74931	3.88271	3.77801	4.84381	1.02271	2.46961	11.12041	6.07281	21.80821	4.90661	6.16621	5.80151	5.25561	4.77561	4.28531	9.52391	4.69931	4.03351	4.69001	3.65751
100529240	1.00E-05	1.00E-05	1.00E-05	1.00E-05	1.00E-05	1.00E-05	1.00E-05	1.00E-05	1.00E-05	1.00E-05	1.00E-05	0.08431	0.10951	0.38401	0.29521	1.00E-05	1.00E-05	1.00E-05	1.00E-05	1.00E-05	0.05771	1.00E-05	1.00E-05	1.00E-05	1.00E-05	1.00E-05	1.00E-05	0.62261	1.00E-05	1.00E-05	1.00E-05	0.69181	1.00E-05	1.00E-05	1.00E-05	1.00E-05	0.08231	1.00E-05	0.04991	1.00E-05	1.00E-05	1.00E-05	1.00E-05	1.00E-05	1.00E-05	1.00E-05	1.00E-05	0.03981	1.00E-05
100529241	9.79241	6.43501	13.21031	16.07571	16.39901	18.46631	2.84121	13.77891	11.47421	10.40431	20.32191	26.80111	18.30501	16.40591	15.30261	12.17561	19.40411	11.23861	12.06461	17.25161	12.29181	11.35761	21.87241	10.67091	14.09071	16.43821	14.33301	8.94231	14.86421	15.20131	7.77211	21.98971	13.73251	6.17811	25.47641	33.66851	10.57001	9.80541	8.71491	15.29851	12.52861	2.03741	13.94841	13.90401	15.71041	6.45631	10.53201	16.57051	10.20831
100529251	3.47531	1.91901	0.79591	1.33131	4.93031	3.01161	0.44341	1.45311	2.11531	0.94031	1.44891	4.18011	0.51571	0.24181	0.32651	1.00E-05	6.00841	11.98741	4.18891	6.14071	1.90841	0.98041	1.28331	0.68541	0.34881	1.52911	3.61131	0.46721	0.04021	1.75911	5.26791	0.71011	0.16191	1.25251	0.69381	4.24341	3.78071	12.06711	1.78881	2.57871	1.84391	0.25641	1.77071	2.93751	3.58961	0.25981	0.79091	1.52631	7.88081
100529257	0.22471	3.54101	7.69721	6.18211	12.78511	11.83671	1.79751	2.37541	7.81161	6.55451	9.10081	15.81541	7.30161	8.68711	10.32201	5.86461	13.58601	0.07611	6.04691	0.07631	8.98601	4.22371	12.24541	6.70531	12.96731	11.76901	7.84001	10.20241	11.93951	9.20411	1.00E-05	10.12651	8.41901	2.32211	11.66401	0.04511	7.91721	0.12741	8.69431	10.22741	9.12631	9.15401	9.15311	9.80481	9.50061	12.73681	8.97011	12.04941	1.00E-05
100529261	17.09881	9.35151	10.11461	8.65291	16.86781	5.00261	2.09671	7.49781	7.23301	3.47951	8.53551	4.77371	5.07251	5.38161	4.55691	1.48261	11.78261	4.31431	16.44051	15.83171	5.45581	5.22161	11.22251	1.74471	8.00871	2.22931	8.44181	1.80841	4.82521	3.19291	4.94931	1.31021	14.19441	4.19161	0.25151	31.76461	7.51941	12.19841	1.13831	9.27911	4.95081	0.13481	7.51261	6.00311	7.90081	0.05111	3.37311	3.20761	2.32661
10053	1.00E-05	0.17831	1.41081	0.98231	1.00E-05	0.21951	0.13021	1.00E-05	0.01781	1.00E-05	1.00E-05	1.00E-05	0.40911	0.30441	0.09161	1.00E-05	1.00E-05	1.12141	0.67531	1.00E-05	0.03091	0.03291	1.00E-05	1.00E-05	1.00E-05	1.00E-05	1.00E-05	1.00E-05	1.00E-05	1.00E-05	7.85101	1.00E-05	1.00E-05	2.00971	1.00E-05	5.03221	1.00E-05	6.69851	1.00E-05	1.09251	1.00E-05	1.00E-05	1.00E-05	1.00E-05	1.09211	0.00391	0.02621	1.00E-05	2.60841
100532724	0.83181	1.00E-05	0.42081	1.00E-05	1.00E-05	0.16381	1.00E-05	1.00E-05	1.00E-05	1.00E-05	1.00E-05	1.00E-05	1.00E-05	1.00E-05	1.00E-05	0.01391	0.18731	1.00E-05	1.00E-05	1.00E-05	1.00E-05	1.00E-05	1.00E-05	0.11121	1.00E-05	1.00E-05	1.00E-05	0.23051	1.00E-05	1.00E-05	1.00E-05	1.00E-05	1.00E-05	1.00E-05	1.00E-05	0.31031	1.00E-05	1.00E-05	1.00E-05	1.00E-05	0.13191	1.00E-05	1.00E-05	0.17391	1.00E-05	1.00E-05	1.00E-05	1.00E-05	1.00E-05
100532726	80.98941	32.54381	45.17371	56.46201	54.11171	64.76071	31.81741	132.56701	69.89061	33.02031	54.37961	33.06431	59.50131	40.49041	37.97831	35.32411	67.00121	5.79341	98.91381	99.86331	108.41201	78.33781	85.29621	82.72401	118.07201	97.55161	129.57631	66.50801	98.16611	105.76441	36.69371	104.47901	204.68801	72.30661	109.55401	67.99061	119.41501	68.50631	144.29601	62.40381	100.11801	135.50401	102.15101	109.86501	120.34801	110.17501	96.68311	86.74021	20.92701
100532731	1.42201	1.30071	0.93531	1.25421	2.81351	2.81521	0.58661	0.12481	1.16981	0.46741	3.33021	1.31721	2.14001	0.73581	0.75141	0.59561	1.21631	0.03891	4.72961	2.98561	4.19121	6.36701	4.22421	3.29721	3.99151	2.30341	1.34271	2.35721	4.97001	2.26331	1.38941	3.68741	0.27911	2.26011	4.21531	9.35761	2.68061	6.92901	8.15371	1.00E-05	9.70381	15.80811	5.76771	10.62521	6.42941	14.72441	3.54831	2.16211	0.44341
100532736	0.01111	0.01621	1.00E-05	0.04251	0.73881	0.04991	0.10681	0.01341	0.06761	1.00E-05	1.10281	0.31451	2.40971	0.87231	1.18921	0.02361	1.00E-05	0.00821	1.00E-05	0.19701	0.01381	0.00791	1.00E-05	0.03081	0.44401	0.17381	0.01691	1.00E-05	0.42521	0.32371	1.00E-05	0.17821	1.00E-05	0.02901	1.00E-05	1.00E-05	1.00E-05	1.00E-05	0.13911	0.01241	0.11131	1.00E-05	0.52591	0.21821	0.01841	1.00E-05	0.53611	0.17531	1.00E-05
100533105	3.14911	4.92281	1.97931	1.65421	4.64851	2.63401	0.38321	3.59171	6.00521	3.10121	4.56401	2.02891	2.80151	4.95231	4.17011	1.74341	3.67321	2.92161	11.55191	7.55731	7.18941	3.02111	7.59471	1.48811	3.78401	5.98391	5.41711	4.37631	6.50051	5.08561	4.56091	7.10541	9.17401	1.62011	11.03611	31.62771	9.51311	1.96071	3.99601	3.34941	2.42931	10.36681	4.68271	5.57151	6.64721	5.24981	5.86641	4.66811	6.33311
100533106	5.59611	1.17021	2.48441	2.86651	1.09841	1.78601	0.80051	1.65511	2.22851	1.20241	0.45931	4.56211	1.16471	1.70871	1.72981	2.21341	4.47271	1.56011	2.52721	1.20791	2.06401	1.79481	1.22891	1.44481	2.90821	1.24791	3.59931	2.40931	1.89351	3.00591	0.61541	3.90711	0.63561	0.87431	3.96401	3.21501	2.68341	2.64611	1.78801	3.68471	1.90611	0.81171	2.34011	1.49001	0.38021	3.37001	3.48431	1.29551	0.66791
100533177	1.00E-05	1.00E-05	1.00E-05	1.00E-05	0.33621	1.00E-05	0.00401	1.00E-05	0.00411	0.08311	1.00E-05	1.00E-05	0.14801	1.00E-05	1.00E-05	1.00E-05	1.00E-05	1.00E-05	1.00E-05	1.00E-05	1.00E-05	1.00E-05	1.00E-05	1.00E-05	0.16841	1.00E-05	1.00E-05	0.18941	1.00E-05	1.00E-05	1.00E-05	0.68611	1.00E-05	0.00521	1.00E-05	1.00E-05	1.00E-05	1.00E-05	1.00E-05	1.00E-05	1.00E-05	1.00E-05	0.35881	0.16961	1.00E-05	1.00E-05	1.00E-05	1.00E-05	1.00E-05
100533181	1.00E-05	0.09401	1.00E-05	1.00E-05	1.00E-05	1.00E-05	1.00E-05	1.00E-05	0.05781	1.00E-05	0.28921	0.18221	1.00E-05	0.10951	0.05901	1.00E-05	1.00E-05	1.00E-05	0.12311	1.00E-05	1.00E-05	1.00E-05	0.02991	1.00E-05	1.00E-05	0.11991	0.07071	1.00E-05	1.00E-05	1.00E-05	1.00E-05	0.07631	1.00E-05	0.05711	1.00E-05	1.00E-05	0.04111	1.00E-05	1.00E-05	1.00E-05	1.00E-05	1.00E-05	0.10521	0.11081	1.00E-05	1.00E-05	0.03391	0.03711	1.00E-05
100533183	1.00E-05	1.00E-05	1.00E-05	1.00E-05	1.00E-05	1.00E-05	1.00E-05	1.00E-05	1.00E-05	1.00E-05	1.00E-05	1.00E-05	1.00E-05	1.00E-05	1.00E-05	1.00E-05	1.00E-05	1.00E-05	1.00E-05	1.00E-05	1.00E-05	1.00E-05	1.00E-05	1.00E-05	1.00E-05	1.00E-05	1.00E-05	1.00E-05	1.00E-05	1.00E-05	1.00E-05	1.00E-05	1.00E-05	0.00821	1.00E-05	1.00E-05	1.00E-05	1.00E-05	1.00E-05	1.00E-05	1.00E-05	1.00E-05	1.00E-05	1.00E-05	1.00E-05	1.00E-05	1.00E-05	1.00E-05	1.00E-05
100533464	1.00E-05	1.00E-05	1.00E-05	1.00E-05	0.14931	1.00E-05	1.00E-05	1.00E-05	1.00E-05	0.28541	0.08941	1.00E-05	1.00E-05	1.00E-05	0.17351	1.00E-05	1.00E-05	1.00E-05	2.08261	0.50081	2.78821	0.45031	2.86411	1.34211	3.39321	4.77041	0.71841	4.25961	5.30821	1.31351	1.00E-05	4.50551	3.88291	0.77091	0.86801	4.26181	2.09691	1.00E-05	0.17401	0.36541	2.81701	0.29791	1.75321	3.93021	1.16641	0.50741	3.59051	3.99081	1.00E-05
100533467	1.00E-05	1.00E-05	1.00E-05	1.00E-05	0.25471	1.00E-05	1.00E-05	1.00E-05	0.12191	1.00E-05	1.00E-05	1.00E-05	1.00E-05	1.00E-05	1.00E-05	1.00E-05	1.00E-05	1.00E-05	1.00E-05	1.00E-05	1.00E-05	1.00E-05	0.00311	1.00E-05	1.00E-05	1.00E-05	0.00091	1.00E-05	1.00E-05	1.00E-05	1.00E-05	1.00E-05	1.00E-05	0.05821	1.00E-05	1.00E-05	1.00E-05	1.00E-05	1.00E-05	0.10601	1.00E-05	1.00E-05	1.00E-05	1.00E-05	0.03981	1.00E-05	1.00E-05	1.00E-05	1.00E-05
100533496	11.95731	0.25101	0.65961	0.57161	3.97881	2.78361	0.21601	3.32221	1.00311	0.59681	1.75921	3.59961	2.22331	1.75491	0.74371	2.61081	2.17511	0.16761	0.16321	2.63251	1.41541	1.00E-05	2.26951	1.56061	0.80541	1.71161	0.84021	1.12461	1.42851	1.00E-05	0.07891	1.99151	2.15751	0.40811	1.55311	12.93561	0.25341	1.00E-05	3.11701	0.46351	3.57061	0.00271	2.62371	2.45431	1.00E-05	1.00E-05	0.97771	1.53801	1.00E-05
100533952	1.00E-05	1.00E-05	0.30501	0.08241	0.12231	0.30631	1.00E-05	0.04991	0.05981	1.00E-05	0.17041	0.04251	0.44851	0.24541	0.24901	0.13391	0.08151	1.00E-05	0.04411	1.00E-05	0.61521	0.58951	0.03981	0.02721	1.00E-05	0.12881	0.02961	0.22341	0.19331	1.20991	1.00E-05	1.00E-05	0.19701	0.08041	0.12791	1.00E-05	0.05581	0.25191	1.00E-05	0.30991	0.24271	1.00E-05	0.53931	0.01801	1.00E-05	1.00E-05	0.18091	0.15731	1.00E-05
100534012	178.95131	77.06321	101.09721	82.90951	49.97351	65.55871	38.36201	160.87551	197.06221	47.07411	65.52221	67.09241	63.44701	47.35051	40.93951	43.37051	113.85081	95.61241	156.03911	165.65601	79.66041	110.25411	77.66381	78.80391	95.92721	95.20141	222.85351	70.14361	75.80751	70.18421	128.33781	143.83171	223.21521	55.41001	115.85971	177.82271	186.42151	161.10781	85.67171	116.87141	100.00341	128.83001	95.36081	87.85921	226.34371	103.93121	114.96831	80.97451	147.57241
100534592	0.07571	0.16641	1.00E-05	1.00E-05	1.00E-05	1.00E-05	1.00E-05	1.00E-05	1.00E-05	1.00E-05	0.34141	1.00E-05	1.00E-05	1.00E-05	1.00E-05	0.26981	1.00E-05	0.41031	1.00E-05	1.00E-05	0.25341	1.00E-05	1.00E-05	0.80031	0.63701	1.13141	1.00E-05	0.37551	0.14261	1.00E-05	1.00E-05	1.00E-05	1.20181	1.00E-05	1.00E-05	1.00E-05	1.00E-05	1.00E-05	1.00E-05	1.00E-05	1.00E-05	1.00E-05	0.33861	0.29981	0.35921	1.00E-05	1.00E-05	0.40791	1.00E-05
100534599	0.00711	0.58371	0.61541	0.90971	1.41191	1.67081	0.50461	0.23221	0.35651	0.47021	1.57031	2.17281	1.19231	1.84391	1.96421	0.26401	1.83991	1.50601	0.61041	0.15291	0.47261	0.16161	0.08761	1.00E-05	0.34561	0.94221	0.15771	0.12551	0.60271	0.50461	0.30321	0.38651	0.21111	0.17361	0.34831	0.42381	0.14801	0.02001	0.80961	0.13781	0.76871	0.01201	0.64781	0.23651	0.06301	0.00181	0.85311	0.82701	0.25771
10054	22.67751	2.52271	7.70961	8.30991	13.40491	12.77581	1.27911	17.63761	4.28531	6.09921	14.74051	14.26761	12.75421	12.17111	7.69491	7.34211	8.86631	0.32011	3.50651	4.64201	5.37211	2.62161	8.71691	3.69411	10.21071	14.72601	4.32721	7.05421	9.76111	13.99841	0.32191	1.83841	6.72081	0.95141	5.49251	1.57741	5.51731	0.20881	5.53901	2.46861	10.67931	8.56811	10.24581	9.85071	6.70231	5.22651	15.13751	11.00071	0.91611
10055	27.55291	16.79081	29.62941	21.89241	27.15641	32.70721	11.96191	24.28681	29.50431	23.02401	34.14221	35.45881	31.94661	36.43431	36.90651	21.99951	54.89201	9.11471	36.22251	14.80841	48.70821	23.63031	36.74251	31.54701	46.94541	36.72051	33.40111	24.56591	51.85841	56.79441	12.41971	49.42211	38.59081	24.62731	54.99861	25.58581	30.55911	7.94331	42.94581	37.00311	59.65771	10.99671	56.88061	52.46791	40.14531	7.39541	75.37991	62.61721	14.37021
10056	1.91861	2.89011	8.32201	7.40391	10.26611	7.38881	1.83851	6.12181	7.94751	8.28001	12.04961	13.91741	8.11361	10.70841	9.77661	7.75061	10.21901	0.28871	8.69461	1.13361	11.25701	7.66491	19.48161	10.70791	11.16441	12.74531	14.45721	10.86641	12.53541	13.02721	0.12821	15.38091	8.21441	5.24901	12.72751	0.11071	7.53791	0.45331	10.65031	9.22771	13.12261	12.81001	11.67111	10.57371	11.30271	8.68491	14.37231	13.03161	1.58111
10057	0.02631	1.47891	2.59021	1.25231	3.21161	3.77311	0.51491	0.30881	2.16541	3.69601	2.13421	7.32361	3.57961	2.78161	3.23351	2.48921	1.83221	8.38761	4.76251	11.63811	5.98281	0.02981	6.55511	2.23151	2.73551	4.08321	3.20371	2.96341	2.45931	11.03941	13.24151	6.98831	4.42831	1.67251	2.13071	27.09101	5.27851	5.51181	11.72281	1.93191	6.18221	1.07761	3.97061	4.58601	2.99661	3.46691	4.21241	5.20551	10.85681
10058	0.00641	0.24511	0.64781	0.26101	0.81781	0.45131	0.35181	3.21781	0.32421	0.69091	0.74561	2.15971	1.00451	0.79821	0.93421	0.88831	0.61231	1.00E-05	0.45741	0.00661	1.29211	0.59241	0.34021	1.00E-05	0.21561	1.00E-05	0.17451	0.32971	1.49871	1.00E-05	1.00E-05	1.00E-05	1.30251	0.51901	1.06121	1.00E-05	0.50941	1.00E-05	1.81561	0.73581	0.11611	0.00271	0.76511	1.00E-05	0.32211	1.00E-05	1.84421	0.25161	1.00E-05
10059	3.59991	4.78551	14.92831	12.67991	8.06371	4.58801	2.12201	7.91671	16.62321	3.40221	5.66401	10.12891	4.39791	6.51471	8.58901	4.55201	6.51051	0.50331	10.29901	2.10661	7.74111	7.56701	10.34961	3.65971	4.99281	5.50211	17.79211	5.78021	5.27391	8.74031	0.38711	6.21011	7.23681	3.74831	7.57501	7.82281	8.85781	1.91741	4.46701	8.88951	3.95261	6.79131	3.99671	5.42351	12.76951	4.86981	3.45931	8.83991	3.60271
1006	0.03541	0.00661	0.00181	1.00E-05	0.00181	0.01241	1.00E-05	0.01971	1.00E-05	0.01081	0.01101	0.02331	0.00581	0.00731	0.01251	0.00211	0.00521	0.03681	0.00301	0.02621	0.00421	0.00371	0.00211	1.00E-05	0.00221	0.00771	0.01461	0.00351	1.00E-05	0.00171	0.02851	0.01091	0.00201	1.00E-05	1.00E-05	0.03671	0.00391	0.00601	1.00E-05	0.00171	0.00531	0.00091	1.00E-05	1.00E-05	0.00561	0.00121	1.00E-05	1.00E-05	0.00291
10060	0.03221	0.02501	0.02631	0.01701	0.07011	0.19941	0.02021	0.19561	0.06491	0.39231	0.07781	0.12131	0.09471	0.08851	0.09891	0.08771	0.05721	0.17481	0.03061	0.01241	0.02991	0.01551	0.05521	0.02141	0.02571	0.09101	0.01431	0.09111	0.06451	0.07441	0.06431	0.01261	0.06641	0.00471	0.00301	0.10761	0.01871	0.04571	0.04501	0.01751	0.05001	0.07151	0.06351	0.04691	0.01441	0.01151	0.02561	0.08081	0.13241
10061	3.89111	6.14731	12.48601	7.99551	19.36421	10.68111	2.63711	13.62821	9.59931	8.58591	14.10401	10.50091	11.09331	7.27591	7.55661	9.88401	14.46471	0.84481	13.27211	2.85711	18.60771	10.01101	17.93701	8.65601	13.82441	12.35641	11.39831	8.82671	9.11161	17.70441	0.68311	12.70711	13.04141	6.62881	12.46981	4.09321	9.20061	2.88711	12.33721	10.88951	20.30541	5.89601	13.04641	13.30871	9.77411	12.61711	11.57091	9.70251	2.67501
10062	3.69741	1.66731	15.23271	4.63481	3.58471	1.27721	0.34411	1.05681	3.74461	1.08791	0.09381	11.53411	0.61291	1.50221	0.86321	0.70621	2.48341	1.38751	2.92851	4.56171	0.77851	9.25601	1.49131	1.35841	3.30281	1.63631	5.20671	0.46601	2.74781	0.27571	1.12381	7.18661	2.46081	0.59471	2.43501	5.66811	1.92961	3.79091	2.17271	3.97211	0.76341	1.00E-05	1.23661	1.28751	2.03051	1.00E-05	2.11021	0.07861	1.00E-05
10063	329.03721	58.63941	212.10841	281.76251	135.48141	179.18211	52.54791	341.42321	166.04111	122.49121	143.11581	174.84211	138.51071	108.39721	100.23811	147.61981	245.08831	62.84211	194.51311	585.21891	187.72701	309.98831	178.34651	253.60041	257.38811	241.51111	206.07721	223.02501	207.46081	177.45251	112.42581	276.10131	401.13861	71.90011	352.21811	488.66341	221.86011	542.81411	275.29851	287.85751	268.66741	253.83721	215.96281	229.42271	268.89931	286.50131	170.97701	188.25061	144.01171
100631383	0.04221	0.02271	0.03911	1.00E-05	0.03281	0.07411	1.00E-05	0.31111	0.09151	0.06361	0.04781	0.39661	0.13551	0.04121	0.09831	0.09951	0.09651	0.18241	1.00E-05	0.05881	0.12781	1.00E-05	0.14701	0.00921	0.06081	0.03731	1.00E-05	0.03571	0.03021	0.04391	0.07891	0.06141	0.15201	1.00E-05	0.02721	0.03491	0.06171	0.03671	0.12541	0.02131	0.17431	0.02131	0.11051	0.22671	0.04101	0.01081	0.19081	0.15861	0.05951
100652748	0.07471	0.20701	1.89451	1.30381	2.60481	1.17201	0.48131	1.50871	1.27041	0.64311	1.24491	3.15401	1.57081	1.91761	1.20301	1.29251	0.18851	1.00E-05	0.63031	0.34611	0.65691	0.78341	1.32491	0.92941	0.38191	0.63171	0.95291	1.12681	0.83941	1.87571	0.14871	1.71201	1.61091	0.54041	0.04331	0.68611	1.08741	1.34981	1.00E-05	0.86141	0.50971	0.08791	0.94641	1.34941	1.89591	0.01881	2.08631	1.15011	0.45001
100652824	1.00E-05	0.00851	0.03931	0.02591	0.04151	0.01201	1.00E-05	0.02561	1.00E-05	0.03101	0.02211	0.00981	0.01911	0.04701	0.01111	1.00E-05	0.00191	0.05301	0.00571	1.00E-05	0.02341	0.02191	0.03681	0.03311	0.02201	1.00E-05	0.04101	0.02741	0.04991	1.00E-05	0.00861	0.03391	1.00E-05	0.00361	1.00E-05	1.00E-05	0.00381	0.14931	1.00E-05	0.04911	0.00991	1.00E-05	0.01321	0.01331	0.02601	1.00E-05	0.02581	0.03751	1.00E-05
100653049	1.00E-05	1.00E-05	1.00E-05	1.00E-05	1.00E-05	1.00E-05	1.00E-05	1.00E-05	1.00E-05	1.00E-05	1.00E-05	1.00E-05	1.00E-05	1.00E-05	1.00E-05	1.00E-05	1.00E-05	1.00E-05	1.00E-05	1.00E-05	1.00E-05	1.00E-05	1.00E-05	1.00E-05	1.00E-05	1.00E-05	1.00E-05	1.00E-05	1.00E-05	1.00E-05	1.00E-05	1.00E-05	1.00E-05	1.00E-05	1.00E-05	1.00E-05	1.00E-05	1.00E-05	1.00E-05	1.00E-05	1.00E-05	1.00E-05	1.00E-05	1.00E-05	1.00E-05	1.00E-05	1.00E-05	1.00E-05	1.00E-05
100653515	0.28951	0.07781	0.02441	1.00E-05	1.00E-05	1.00E-05	1.00E-05	1.00E-05	0.02021	1.00E-05	0.00831	0.16481	1.00E-05	1.00E-05	1.00E-05	0.01291	1.00E-05	0.40161	1.00E-05	1.00E-05	1.00E-05	1.00E-05	1.00E-05	0.15271	1.00E-05	1.00E-05	1.00E-05	0.14511	1.00E-05	1.00E-05	0.60951	1.00E-05	0.23431	0.00941	1.00E-05	1.00E-05	0.14721	0.66711	1.00E-05	1.00E-05	1.00E-05	1.00E-05	0.13481	1.00E-05	1.00E-05	1.00E-05	1.00E-05	1.00E-05	0.17571
10066	95.56351	63.97371	97.19981	94.50161	70.13741	91.61181	42.47541	122.66351	64.06511	39.48421	91.87451	64.66021	75.49871	48.12481	46.79841	51.57801	104.69701	46.83541	92.14711	63.24051	107.03331	75.05461	69.42881	55.03651	60.42551	83.09001	67.90511	46.66951	47.48021	51.99701	48.21131	64.00881	145.40591	45.19811	54.68851	77.42981	79.87641	41.23391	83.79391	88.46391	76.33061	44.01951	74.99311	95.23001	73.71361	44.74331	49.48321	66.57041	46.84421
10067	90.51311	18.00941	29.90691	33.73761	74.30781	83.51091	24.43831	81.14061	27.35991	46.68761	92.65711	33.30421	70.90841	60.81671	60.70931	32.51581	81.95771	2.52891	45.40271	40.07101	113.02461	45.80581	83.21081	75.09691	94.57011	92.71751	56.46191	75.94731	67.38011	93.58751	4.51321	86.88831	117.01411	36.11161	75.11901	50.55151	58.36791	35.00761	104.52381	51.70071	105.60281	71.14621	94.48781	98.05781	53.51721	92.21071	75.26571	84.55131	12.62491
10068	86.43151	9.79641	59.94641	42.48271	19.01321	41.29811	6.63811	46.09501	28.70811	5.93641	25.71141	5.54721	15.05711	15.73191	15.77411	11.68851	8.83591	6.78841	22.59081	39.18571	81.85971	59.15461	26.31121	20.33751	31.34701	33.18531	30.38871	13.07381	17.73141	30.42921	6.30581	11.19851	54.96821	19.74901	7.68451	8.96281	10.19601	34.14551	48.73791	41.68701	17.94161	16.93601	21.69721	30.23551	28.28251	27.00361	14.39201	26.43091	7.92741
10069	0.46041	0.16041	0.42221	0.58481	1.01991	0.89361	0.16121	0.66511	0.41771	0.59601	0.58891	0.12341	0.63851	0.23291	0.62111	0.68211	0.72481	0.93051	0.13101	0.23071	0.59181	0.32421	0.09271	0.56981	0.21551	0.30021	0.29761	0.65971	0.10331	0.08891	0.85271	0.07091	0.06451	0.09531	0.03231	0.03581	0.29921	0.64901	0.69461	0.06801	0.13611	0.21301	0.17421	0.58571	0.22241	0.09451	0.12931	0.49131	1.08721
1007	0.03051	0.03931	0.44381	0.23721	0.16631	0.07131	0.06561	0.37011	0.27971	0.42191	1.00E-05	0.08401	1.00E-05	0.28401	0.09911	1.00E-05	0.81721	1.95471	0.21101	0.22811	0.03691	0.29751	0.32641	3.17021	0.25561	0.02731	0.04201	1.06801	1.00E-05	0.85701	1.33151	1.00E-05	1.73211	0.54271	0.44081	0.02581	0.24361	1.00E-05	0.02781	0.49621	0.24751	0.08071	1.00E-05	0.22041	0.04801	1.71481	0.12671	0.41651	5.70651
10071	1.00E-05	1.00E-05	0.00091	1.00E-05	0.00451	0.00101	1.00E-05	1.00E-05	1.00E-05	1.00E-05	1.00E-05	1.00E-05	0.00931	1.00E-05	1.00E-05	1.00E-05	1.00E-05	1.00E-05	1.00E-05	0.00231	0.00601	1.00E-05	1.00E-05	1.00E-05	1.00E-05	1.00E-05	1.00E-05	1.00E-05	0.00091	1.00E-05	1.00E-05	1.00E-05	1.00E-05	1.00E-05	1.00E-05	1.00E-05	1.00E-05	1.00E-05	0.01351	1.00E-05	1.00E-05	1.00E-05	1.00E-05	1.00E-05	1.00E-05	1.00E-05	1.00E-05	0.01741	1.00E-05
10072	20.15661	11.81121	59.71541	41.81941	8.51691	15.58421	4.59621	22.53171	29.26691	8.49631	17.53751	22.10891	12.95371	5.79641	8.20271	13.93681	38.80621	2.60671	19.28631	24.67351	31.95901	24.76921	18.86491	9.95311	14.21591	18.08531	25.68241	9.01671	9.83751	14.96001	1.32731	30.49261	20.11711	6.64241	26.36811	0.05401	13.81821	4.28881	28.85921	36.02291	16.40301	1.34851	18.33581	18.17331	30.91501	4.06991	6.54021	14.38591	4.30831
10073	6.51081	14.70921	35.09311	25.10521	47.17201	31.62951	6.26421	40.07841	31.83751	22.84711	29.03861	21.54331	32.47731	38.15561	30.47561	16.72091	26.81151	3.25411	36.53321	5.51171	64.21911	36.84011	64.50021	25.12591	39.46651	38.64611	50.48141	37.13181	54.60281	72.72501	2.90851	51.80101	48.04111	15.63341	52.16611	9.18551	40.87441	11.73511	48.44421	32.52131	49.90601	14.69901	53.40081	51.71641	37.45471	30.55741	79.25331	52.70111	6.65641
10075	4.64721	1.36561	2.91671	1.50381	4.09261	4.20341	0.76301	6.10681	3.08221	2.77451	4.74821	6.87611	2.52091	1.14671	1.59331	2.32211	1.96341	1.16751	1.95171	3.31381	2.75581	1.31671	1.13481	1.62871	2.56931	2.92091	2.28021	1.77831	1.17041	2.24461	0.84991	1.76171	2.64421	0.89771	3.65921	0.01631	1.75101	2.12321	4.43481	1.07071	4.84271	0.84871	3.70091	4.15191	2.07431	1.37731	2.53091	3.22891	3.30501
10076	1.00E-05	0.02571	0.08171	1.00E-05	1.00E-05	1.00E-05	1.00E-05	1.00E-05	1.00E-05	1.00E-05	1.00E-05	1.00E-05	1.00E-05	1.00E-05	1.00E-05	1.00E-05	1.00E-05	1.00E-05	1.00E-05	1.00E-05	0.04251	1.00E-05	1.00E-05	1.00E-05	1.00E-05	1.00E-05	1.00E-05	0.00511	1.00E-05	1.00E-05	1.00E-05	1.00E-05	1.00E-05	1.00E-05	1.00E-05	1.00E-05	1.00E-05	1.00E-05	1.00E-05	1.00E-05	1.00E-05	1.00E-05	1.00E-05	1.00E-05	1.00E-05	1.00E-05	0.00261	1.00E-05	1.00E-05
10077	0.44471	10.01811	27.51331	31.04271	18.13321	26.17261	4.11291	0.08631	21.86111	1.91601	24.57901	31.05581	6.03861	4.19741	17.57981	1.76731	10.90611	10.00151	25.28981	6.21311	20.08871	28.47321	11.71871	1.57261	3.88111	16.30741	23.95061	0.81551	3.52841	25.80341	15.80911	56.05471	1.71891	6.06981	5.72971	74.97861	35.86621	3.31721	34.57471	35.29461	21.33881	1.76701	10.74601	33.16661	36.55881	0.04501	8.98821	30.66891	10.66931
10078	84.10361	21.11901	45.99131	44.78911	53.35561	49.59621	15.41201	43.43721	47.37501	42.66691	51.73821	42.46241	43.73211	27.37691	30.77141	30.54041	51.85161	43.78041	57.76151	47.64151	69.90701	41.91971	56.11661	41.00061	53.61591	52.96451	51.54191	49.83001	36.44541	46.89441	37.67191	75.17611	51.86041	15.83931	39.02081	58.53281	58.58201	53.43181	63.93131	45.83991	93.60001	33.42751	65.60021	66.36651	60.85521	82.88751	67.79801	45.09411	32.76921
10079	1.00E-05	0.00941	0.15311	0.35771	0.00141	0.67161	0.12301	0.00131	0.00321	0.02091	0.35461	3.23841	0.05511	1.00E-05	0.00091	0.05341	1.00E-05	0.40861	0.02211	0.00251	0.16361	1.00E-05	0.00451	1.00E-05	0.01041	0.06031	1.00E-05	0.01361	0.00201	0.00351	0.00471	1.03331	0.02681	0.60211	1.00E-05	1.00E-05	1.00E-05	1.00E-05	0.29531	0.36791	0.00171	1.00E-05	0.24071	0.09811	0.00571	0.00181	1.00E-05	0.18591	0.25041
1008	1.00E-05	1.00E-05	1.00E-05	1.00E-05	1.00E-05	1.00E-05	1.00E-05	1.00E-05	1.00E-05	1.00E-05	1.00E-05	1.00E-05	1.00E-05	1.00E-05	1.00E-05	1.00E-05	1.00E-05	1.00E-05	1.00E-05	1.00E-05	1.00E-05	1.00E-05	1.00E-05	1.00E-05	1.00E-05	1.00E-05	1.00E-05	1.00E-05	1.00E-05	1.00E-05	1.00E-05	1.00E-05	1.00E-05	1.00E-05	1.00E-05	1.00E-05	1.00E-05	1.00E-05	1.00E-05	1.00E-05	1.00E-05	1.00E-05	1.00E-05	1.00E-05	1.00E-05	1.00E-05	1.00E-05	1.00E-05	1.00E-05
10081	1.31841	0.72571	1.18861	1.19481	1.63341	1.78701	0.26991	2.74671	1.77061	3.21421	0.80761	4.08831	1.27461	1.42491	1.42031	0.90271	0.87831	0.22661	0.90771	0.77941	1.45701	0.63311	2.43561	0.87911	2.30421	1.89891	0.98861	1.94221	3.21951	1.53351	0.25061	1.17161	1.77141	0.31981	2.16481	1.18971	0.85731	0.26501	2.54861	0.85471	2.36241	2.45131	0.72591	2.19951	1.15831	0.22941	2.19681	1.34381	0.17831
10082	1.00E-05	1.00E-05	1.00E-05	1.00E-05	1.00E-05	1.00E-05	0.01591	1.00E-05	1.00E-05	0.00201	1.00E-05	0.54191	1.00E-05	1.00E-05	1.00E-05	1.00E-05	1.00E-05	1.00E-05	1.00E-05	1.00E-05	1.00E-05	1.00E-05	1.00E-05	1.00E-05	1.00E-05	1.00E-05	1.00E-05	1.00E-05	1.00E-05	1.00E-05	1.00E-05	1.00E-05	1.00E-05	1.00E-05	1.00E-05	1.00E-05	1.00E-05	1.00E-05	1.00E-05	1.00E-05	1.00E-05	1.00E-05	1.00E-05	1.00E-05	1.00E-05	1.00E-05	1.00E-05	1.00E-05	1.00E-05
100820829	0.00641	1.00E-05	1.57801	1.79561	0.02151	1.00E-05	0.10941	1.00E-05	0.02911	4.88881	1.00E-05	1.00E-05	0.15231	1.07871	1.00E-05	0.10741	0.54401	1.31161	0.20011	1.00E-05	0.07431	1.00E-05	1.00E-05	0.32281	0.84071	1.00E-05	0.07321	3.23981	1.00E-05	1.00E-05	1.00E-05	1.00E-05	0.01481	0.66401	0.56711	1.00E-05	0.21281	1.00E-05	1.00E-05	0.31401	1.00E-05	0.00761	0.18821	1.00E-05	0.23121	1.00E-05	2.45391	1.00E-05	1.00E-05
10083	1.00E-05	1.00E-05	1.00E-05	1.00E-05	1.00E-05	1.00E-05	1.00E-05	1.00E-05	1.00E-05	1.00E-05	1.00E-05	1.00E-05	1.00E-05	1.00E-05	1.00E-05	1.00E-05	1.00E-05	1.00E-05	1.00E-05	1.00E-05	1.00E-05	1.00E-05	1.00E-05	1.00E-05	1.00E-05	1.00E-05	1.00E-05	1.00E-05	1.00E-05	1.00E-05	1.00E-05	1.00E-05	1.00E-05	1.00E-05	1.00E-05	1.00E-05	1.00E-05	1.00E-05	1.00E-05	1.00E-05	1.00E-05	1.00E-05	1.00E-05	1.00E-05	1.00E-05	1.00E-05	1.00E-05	1.00E-05	1.00E-05
10084	33.01611	41.28061	59.66871	58.09141	74.51311	51.58081	30.72171	68.17971	88.95951	52.22081	68.64071	75.62011	71.90181	78.14771	68.44181	54.45751	92.83941	21.57161	75.49001	55.97721	66.97681	60.86801	61.43031	52.47511	87.56361	40.71951	72.25231	51.02281	66.13561	86.94281	13.90891	85.90121	78.81551	28.24301	74.93041	89.06631	77.91441	40.80861	51.35391	68.76761	78.32001	61.26011	83.95051	64.78831	86.47181	44.91451	66.07241	73.40191	14.53781
10085	1.00E-05	1.00E-05	1.00E-05	0.00321	1.00E-05	1.00E-05	1.00E-05	1.00E-05	1.00E-05	1.00E-05	1.00E-05	1.00E-05	1.00E-05	1.00E-05	1.00E-05	1.00E-05	1.00E-05	1.00E-05	1.00E-05	1.00E-05	1.00E-05	1.00E-05	1.00E-05	1.00E-05	1.00E-05	1.00E-05	1.00E-05	1.00E-05	1.00E-05	1.00E-05	1.00E-05	1.00E-05	1.00E-05	1.00E-05	1.00E-05	1.00E-05	1.00E-05	1.00E-05	1.00E-05	1.00E-05	1.00E-05	1.00E-05	1.00E-05	1.00E-05	1.00E-05	1.00E-05	1.00E-05	1.00E-05	1.00E-05
10086	1.00E-05	1.00E-05	1.00E-05	1.00E-05	1.00E-05	1.00E-05	1.00E-05	1.00E-05	1.00E-05	1.00E-05	1.00E-05	1.00E-05	1.00E-05	0.00241	1.00E-05	1.00E-05	1.00E-05	1.00E-05	1.00E-05	1.00E-05	1.00E-05	1.00E-05	1.00E-05	1.00E-05	1.00E-05	1.00E-05	1.00E-05	1.00E-05	1.00E-05	1.00E-05	1.00E-05	1.00E-05	1.00E-05	1.00E-05	1.00E-05	1.00E-05	1.00E-05	1.00E-05	1.00E-05	1.00E-05	1.00E-05	1.00E-05	1.00E-05	1.00E-05	1.00E-05	1.00E-05	1.00E-05	1.00E-05	1.00E-05
100861412	0.06091	0.01711	0.01991	0.03861	0.30381	0.21231	0.01101	0.02041	0.03451	0.12621	0.09921	0.30291	0.16831	0.58521	0.22481	0.02361	0.02651	0.10411	0.02641	0.04991	0.04311	0.00931	0.39391	0.02261	0.06921	0.02331	0.01551	0.02771	0.17291	0.33051	0.07961	0.01391	0.03791	0.02161	0.02151	0.06341	0.00881	0.04321	0.27951	0.01681	0.10231	0.01981	0.12031	0.05441	0.08111	0.00551	0.37201	0.23391	0.08211
100861540	1.00E-05	0.01141	1.00E-05	1.00E-05	1.00E-05	0.03891	1.00E-05	1.00E-05	1.00E-05	1.00E-05	0.05511	1.00E-05	1.00E-05	0.02301	0.00841	1.00E-05	1.00E-05	1.00E-05	1.00E-05	1.00E-05	0.05231	1.00E-05	1.00E-05	1.00E-05	1.00E-05	1.00E-05	1.00E-05	1.00E-05	0.16161	1.00E-05	1.00E-05	1.00E-05	1.00E-05	1.00E-05	1.00E-05	1.00E-05	1.00E-05	0.49451	1.00E-05	1.00E-05	1.00E-05	1.00E-05	1.00E-05	0.02671	1.00E-05	1.00E-05	0.04321	1.00E-05	1.00E-05
100862671	0.51131	1.00E-05	0.03791	0.24151	1.00E-05	0.20141	1.00E-05	1.00E-05	1.00E-05	1.00E-05	0.13021	1.00E-05	0.23111	1.00E-05	0.11721	1.00E-05	0.05511	0.19661	1.00E-05	1.00E-05	0.66901	1.00E-05	1.00E-05	0.51731	0.20671	0.49221	1.00E-05	0.32091	0.01851	1.00E-05	0.90781	1.00E-05	1.00E-05	0.00981	0.49091	1.00E-05	0.39361	1.00E-05	1.00E-05	0.06341	0.76701	1.00E-05	0.44611	1.05431	1.00E-05	1.09981	0.81351	0.45891	0.88681
10087	4.77101	10.21251	21.66801	16.86631	4.85681	7.18851	2.34811	4.28461	9.58971	6.64311	4.92751	14.04481	4.09941	5.37541	3.87691	4.06951	14.93241	17.11801	18.48351	13.48101	9.75121	17.75171	6.44091	5.01741	9.34201	8.03501	10.49261	9.32961	3.60391	9.82941	22.54661	3.09591	14.91971	4.65011	12.79121	1.41541	15.36131	17.23401	8.30891	17.25471	6.24091	6.75631	6.56311	8.24151	16.95971	4.64071	8.58601	7.41371	23.47401
100874261	1.21541	0.38231	0.57541	0.07601	0.16981	0.72191	0.29251	0.64031	0.63461	3.62141	0.60471	0.56161	0.28261	0.13391	0.28811	0.71601	0.11721	2.36181	0.57101	0.90561	0.18601	0.04801	0.43041	0.68951	0.27251	0.41941	0.11461	1.33221	0.46791	0.18261	1.54141	0.13561	1.98151	0.09451	0.42991	0.82471	0.39411	1.41011	0.75241	0.13511	0.26011	0.86131	0.16941	0.27241	0.09781	0.09911	0.72381	0.61121	3.24381
100885848	0.26641	0.07151	0.08851	0.11111	0.18481	0.22131	0.07051	4.73001	0.17451	0.71771	0.26791	0.18431	0.04311	0.10251	0.11531	0.08831	0.05061	0.32111	0.05691	0.10591	0.07201	0.01351	0.24431	0.05451	0.09861	0.18091	0.34701	0.31641	0.09611	0.07951	0.24921	0.02281	5.09361	0.34061	0.03841	0.50681	0.12921	0.27991	0.10781	0.04901	0.06661	0.12181	0.12671	0.05731	0.01621	0.04111	0.07471	0.11281	0.45971
100885850	1.00E-05	1.00E-05	1.00E-05	1.00E-05	1.00E-05	1.00E-05	1.00E-05	1.48661	0.02951	1.00E-05	1.00E-05	1.00E-05	1.00E-05	1.00E-05	1.00E-05	1.00E-05	1.00E-05	1.00E-05	1.00E-05	1.00E-05	1.00E-05	1.00E-05	1.00E-05	1.00E-05	1.00E-05	1.00E-05	0.04021	0.19251	1.00E-05	1.00E-05	1.00E-05	1.00E-05	3.15951	0.05091	1.00E-05	1.00E-05	1.00E-05	1.00E-05	1.00E-05	1.00E-05	1.00E-05	1.00E-05	1.00E-05	1.00E-05	1.00E-05	1.00E-05	1.00E-05	1.00E-05	1.00E-05
10089	1.00E-05	0.13121	1.00E-05	1.00E-05	1.00E-05	1.00E-05	0.04111	1.00E-05	0.03871	0.09681	0.56791	0.13381	0.19351	1.00E-05	1.00E-05	1.00E-05	1.00E-05	1.38441	0.02271	1.00E-05	1.00E-05	1.00E-05	1.00E-05	1.00E-05	1.00E-05	1.00E-05	1.00E-05	1.00E-05	1.00E-05	1.00E-05	1.65231	1.00E-05	1.00E-05	0.02831	1.00E-05	7.84671	0.01491	1.00E-05	1.00E-05	1.00E-05	1.00E-05	1.00E-05	1.00E-05	1.00E-05	1.00E-05	5.51431	1.00E-05	1.00E-05	1.47391
1009	1.00E-05	1.00E-05	0.00221	0.00231	0.00321	1.00E-05	1.00E-05	0.00141	0.00351	1.00E-05	1.00E-05	1.00E-05	1.00E-05	1.00E-05	0.00101	1.00E-05	0.00231	1.00E-05	1.00E-05	1.00E-05	1.00E-05	1.00E-05	1.00E-05	0.00171	1.00E-05	1.00E-05	1.00E-05	1.00E-05	1.00E-05	1.00E-05	1.00E-05	0.00261	1.00E-05	1.00E-05	1.00E-05	0.00261	1.00E-05	0.00231	0.00371	0.00181	1.00E-05	1.00E-05	1.00E-05	1.00E-05	1.00E-05	1.00E-05	1.00E-05	1.00E-05	1.00E-05
10090	0.04301	0.02091	0.82711	0.56431	0.93061	0.99591	0.04871	0.97211	0.52831	0.57411	0.45571	3.34731	0.58631	0.10081	0.25031	0.58541	0.30621	0.04221	0.16291	1.00E-05	0.79551	0.20211	0.33141	0.24391	0.15831	0.72471	0.18711	0.76201	0.02711	0.65371	0.01311	1.97631	1.24021	0.07271	0.05821	0.04461	0.00351	0.02331	0.63241	0.00561	0.30041	0.07201	0.09281	0.12711	0.47821	0.00901	1.00E-05	0.01631	0.04741
100913187	9.32251	54.13451	781.08301	176.89701	0.31361	0.39531	21.01741	0.29591	3.55181	1.01621	0.98191	1.25351	0.22511	0.44821	0.11651	0.16871	2.82691	94.95761	92.51921	4.54461	0.45861	341.57271	0.23701	0.09601	0.19671	0.21381	6.38481	0.63541	0.53561	0.55881	30.66321	0.13121	0.28531	15.19641	0.03521	15.95191	242.37781	0.73081	0.74401	700.84301	0.36541	7.51481	0.03041	0.21381	24.43311	0.30201	0.57051	0.20391	88.06121
10092	843.98481	618.02331	918.18971	927.04321	218.27481	300.65031	476.89821	330.14531	517.35411	154.81911	270.01281	288.86291	246.65671	253.35401	220.86381	178.56831	396.67171	1030.28751	749.86601	1185.22921	502.18441	924.91971	336.57591	227.29771	319.27031	415.23001	671.86481	170.79701	307.65331	337.00461	1187.66361	411.93821	385.17851	732.52671	412.26891	857.93171	951.60501	1442.63731	445.13371	963.56031	316.09191	269.40211	371.65711	408.18731	833.73031	410.04411	429.82451	431.77861	1093.30991
10093	237.70761	221.54381	351.18731	386.28771	188.80071	271.81811	209.92821	354.16221	307.82361	156.40611	190.63441	216.42671	168.35451	122.06521	123.78501	130.25041	249.79731	379.02851	249.84071	334.30401	279.76831	380.16931	184.56021	141.78711	179.69161	179.36691	257.21331	152.20841	119.83281	146.82971	404.14601	178.27431	358.66271	147.43021	202.10141	278.33901	269.06121	370.08501	296.22511	392.68121	263.64831	100.28061	168.98701	190.78211	277.18831	74.11891	133.46991	220.98081	451.39091
10094	1013.05591	808.51551	968.38921	1166.41651	334.63101	388.61921	595.99641	679.36581	867.34841	469.69471	378.73901	577.35951	343.56111	290.31331	278.26661	486.27771	573.92491	1308.90081	804.17641	1260.53871	327.95681	963.76901	325.92271	479.84241	276.32061	420.25091	803.58451	427.83141	213.03021	262.40821	923.28641	380.60991	521.03851	624.90501	614.94121	1069.61901	753.07981	1350.76401	320.78041	947.15391	274.53341	359.06321	302.29671	327.00611	859.59101	337.48381	193.61901	317.81691	915.45661
10095	1562.76611	1541.62881	1659.86311	1631.52651	477.64281	454.78141	1449.27891	830.27021	1218.04711	298.16531	555.17301	361.70001	490.54471	226.03691	303.93731	377.17111	851.62471	1078.97811	1994.30751	1553.83351	1065.58921	2037.56241	741.51321	697.75381	876.43131	902.23311	1776.39871	537.64371	421.27021	642.18151	1357.21271	724.00571	1100.09181	1934.02251	1044.87511	713.05271	1841.40081	1500.15601	923.27151	2017.45111	798.98741	328.79761	888.46761	881.08561	1981.35401	650.68631	543.30211	754.19781	1043.66671
10096	488.71341	321.75601	583.89941	721.65961	333.24171	343.68151	321.62821	227.45161	445.77971	225.84341	413.93711	433.78501	305.54641	218.93641	241.31731	283.36551	423.25751	499.73901	454.22731	992.59651	672.35331	567.79381	446.13851	367.52381	346.69971	465.04991	556.15341	276.70841	277.35751	399.45501	565.59551	456.41691	229.00981	584.98261	540.21201	628.88411	394.87431	976.62101	491.41431	741.57671	393.20371	214.03631	394.55691	446.48221	605.97591	319.60231	283.28671	420.96441	424.66021
10097	68.64521	98.62961	141.82971	115.22101	77.45691	68.17731	49.48981	67.50281	104.84141	43.91661	64.36091	128.38571	44.76621	45.77981	43.42451	49.77571	65.00431	135.93331	169.18021	206.57171	161.33041	152.86831	142.94121	82.23231	51.31211	101.32841	208.56241	71.13291	40.70711	55.55741	176.52281	56.65401	87.07931	181.83281	112.73631	306.91001	142.25361	175.16461	82.85161	201.03131	101.00501	39.17331	76.91161	82.01071	214.11511	27.37471	33.54001	79.64981	153.89061
10098	1.00E-05	1.00E-05	1.00E-05	1.00E-05	7.75801	7.04631	0.22021	1.00E-05	1.00E-05	0.55611	5.38581	3.39221	5.20201	1.25171	1.25231	0.28731	3.65581	1.00E-05	1.00E-05	1.00E-05	3.07091	1.00E-05	3.27221	1.10831	3.38661	3.11161	0.18541	1.57661	0.57301	1.40391	1.00E-05	1.43091	1.00E-05	0.18731	1.83421	1.00E-05	0.05711	1.00E-05	1.90561	1.00E-05	3.91831	2.64011	9.25401	7.11661	1.00E-05	6.45461	5.68371	2.42431	0.50961
10099	4.53291	27.57691	69.68781	80.22261	34.87011	30.21931	25.07411	248.80981	53.84851	218.05221	19.50041	53.03031	16.09431	36.74201	37.78541	164.74711	3.16371	2.11241	50.36531	11.62251	46.30451	65.36681	42.12711	387.37431	19.47171	17.73421	91.02961	465.46121	41.98491	38.13311	0.92921	56.04441	337.04301	33.83191	0.04801	0.19761	61.57151	8.00221	39.42931	70.12731	40.93791	399.31941	16.48351	33.34051	111.78931	381.35791	45.55341	43.49601	8.96561
100996331	1.00E-05	1.00E-05	1.00E-05	1.00E-05	1.00E-05	1.00E-05	1.00E-05	1.00E-05	1.00E-05	1.00E-05	1.00E-05	1.00E-05	1.00E-05	1.00E-05	1.00E-05	1.00E-05	1.00E-05	1.00E-05	1.00E-05	1.00E-05	1.00E-05	1.00E-05	1.00E-05	1.00E-05	1.00E-05	1.00E-05	1.00E-05	1.00E-05	1.00E-05	1.00E-05	1.00E-05	1.00E-05	1.00E-05	1.00E-05	1.00E-05	1.00E-05	1.00E-05	1.00E-05	1.00E-05	1.00E-05	1.00E-05	1.00E-05	1.00E-05	1.00E-05	1.00E-05	1.00E-05	1.00E-05	1.00E-05	1.00E-05
100996492	0.00201	0.01321	0.00431	1.00E-05	0.00471	0.01641	1.00E-05	0.00711	0.01241	0.06101	0.00671	0.00881	0.00891	0.00421	0.00881	0.00591	0.00471	0.02281	0.01081	0.00271	0.00471	0.00441	0.00491	0.00341	0.01121	0.00731	1.00E-05	0.00181	0.11021	1.00E-05	0.00531	1.00E-05	1.00E-05	0.00211	0.00491	0.00781	0.00451	0.02391	0.00731	0.00361	0.00981	0.01151	0.01071	0.00221	1.00E-05	0.00211	0.00171	0.01361	0.04291
100996521	1.00E-05	0.01521	0.06331	1.00E-05	1.00E-05	0.01381	1.00E-05	1.00E-05	0.07081	0.04831	1.00E-05	1.00E-05	1.00E-05	1.00E-05	1.00E-05	0.02051	1.00E-05	1.00E-05	1.00E-05	1.00E-05	1.00E-05	1.00E-05	1.00E-05	1.00E-05	1.00E-05	1.00E-05	1.00E-05	1.00E-05	1.00E-05	1.00E-05	1.00E-05	1.00E-05	1.00E-05	1.00E-05	1.00E-05	1.00E-05	1.00E-05	1.00E-05	1.00E-05	1.00E-05	1.00E-05	1.00E-05	1.00E-05	1.00E-05	1.00E-05	1.00E-05	0.08191	1.00E-05	1.00E-05
100996631	1.00E-05	1.00E-05	1.00E-05	1.00E-05	1.00E-05	1.00E-05	1.00E-05	1.00E-05	1.00E-05	1.00E-05	1.00E-05	1.00E-05	1.00E-05	1.00E-05	1.00E-05	1.00E-05	1.00E-05	1.00E-05	1.00E-05	1.00E-05	1.00E-05	1.00E-05	1.00E-05	1.00E-05	1.00E-05	1.00E-05	1.00E-05	1.00E-05	1.00E-05	1.00E-05	1.00E-05	1.00E-05	1.00E-05	1.00E-05	1.00E-05	1.00E-05	1.00E-05	1.00E-05	1.00E-05	1.00E-05	1.00E-05	1.00E-05	1.00E-05	1.00E-05	1.00E-05	1.00E-05	1.00E-05	1.00E-05	1.00E-05
100996648	1.00E-05	1.00E-05	1.00E-05	1.00E-05	1.00E-05	1.00E-05	1.00E-05	1.00E-05	1.00E-05	1.00E-05	1.00E-05	1.00E-05	1.00E-05	1.00E-05	1.00E-05	1.00E-05	1.00E-05	1.00E-05	1.00E-05	1.00E-05	1.00E-05	1.00E-05	1.00E-05	1.00E-05	1.00E-05	1.00E-05	1.00E-05	1.00E-05	1.00E-05	1.00E-05	1.00E-05	1.00E-05	1.00E-05	1.00E-05	1.00E-05	1.00E-05	1.00E-05	1.00E-05	1.00E-05	1.00E-05	1.00E-05	1.00E-05	1.00E-05	1.00E-05	1.00E-05	1.00E-05	1.00E-05	1.00E-05	1.00E-05
100996693	1.00E-05	1.00E-05	1.00E-05	1.00E-05	1.00E-05	1.00E-05	0.01911	1.00E-05	1.00E-05	1.00E-05	1.00E-05	1.00E-05	1.00E-05	1.00E-05	1.00E-05	1.00E-05	1.00E-05	1.00E-05	1.00E-05	1.00E-05	1.00E-05	1.00E-05	1.00E-05	1.00E-05	1.00E-05	1.00E-05	1.00E-05	1.00E-05	1.00E-05	1.00E-05	1.00E-05	1.00E-05	1.00E-05	1.00E-05	1.00E-05	1.00E-05	1.00E-05	1.00E-05	1.00E-05	1.00E-05	1.00E-05	1.00E-05	1.00E-05	1.00E-05	1.00E-05	1.00E-05	1.00E-05	1.00E-05	1.00E-05
100996709	0.66721	2.49431	2.50911	2.08781	5.30631	6.59131	0.70981	6.56501	3.18161	8.71671	4.54081	6.82161	5.51201	5.92931	5.63501	3.99301	3.95011	2.31801	3.37671	1.47861	4.53921	0.90961	1.84671	1.46351	4.21561	4.26571	3.07951	3.96331	6.06431	9.54361	1.60821	2.86171	4.67501	1.40941	1.42731	11.12781	7.58741	1.58861	6.52831	3.53611	7.73251	5.09681	10.81931	8.52111	4.86781	11.08561	12.67621	9.97421	2.36911
100996717	34.67631	8.94491	17.67441	18.01261	4.35731	3.19051	2.18081	18.12441	26.53941	18.73471	6.22781	11.19251	3.49071	1.51971	2.54071	22.98741	5.54511	6.83521	37.85591	51.10801	6.68651	23.05491	8.51411	34.88161	5.77771	3.26491	46.69611	25.34791	2.28631	1.30561	15.33531	7.52661	24.47281	6.32411	11.87981	22.32811	24.85371	25.07921	1.45611	18.27571	1.40301	49.68741	9.36011	10.26031	33.04971	15.98071	10.23091	6.91801	10.28011
100996746	1.00E-05	0.00521	0.01001	0.12131	0.20681	0.21441	1.00E-05	0.30871	0.11851	0.22121	0.30891	0.31851	0.17351	0.13911	0.22061	0.15621	0.17201	1.00E-05	0.01281	0.02251	0.10551	0.07511	0.00611	0.19861	0.11381	0.06021	0.06931	0.17801	0.03401	1.00E-05	0.03031	1.00E-05	0.18531	0.00751	0.08921	1.00E-05	0.04791	1.00E-05	1.00E-05	1.00E-05	0.14101	0.09991	0.11111	0.29551	1.00E-05	1.00E-05	0.16551	0.15211	1.00E-05
100996758	1.00E-05	1.00E-05	1.00E-05	1.00E-05	1.00E-05	1.00E-05	1.00E-05	1.00E-05	1.00E-05	1.00E-05	1.00E-05	1.00E-05	1.00E-05	1.00E-05	1.00E-05	1.00E-05	1.00E-05	1.00E-05	1.00E-05	1.00E-05	1.00E-05	1.00E-05	1.00E-05	1.00E-05	1.00E-05	1.00E-05	1.00E-05	1.00E-05	1.00E-05	1.00E-05	1.00E-05	1.00E-05	1.00E-05	1.00E-05	1.00E-05	1.00E-05	1.00E-05	1.00E-05	1.00E-05	1.00E-05	1.00E-05	1.00E-05	1.00E-05	1.00E-05	1.00E-05	1.00E-05	1.00E-05	1.00E-05	1.00E-05
100996763	21.89351	4.28811	7.54141	12.44901	0.65501	2.30671	0.58231	16.20191	7.28991	6.04651	2.62171	3.86561	1.47331	1.07041	1.74311	5.54661	3.11191	13.87871	17.47551	28.85811	2.56141	12.71941	2.42651	11.44061	4.14541	1.48031	18.11831	9.39731	0.83291	4.38081	7.45301	5.14511	13.42271	1.80501	8.21521	21.46291	13.52891	39.04601	2.13151	15.07981	1.84201	12.10481	2.99911	5.08381	10.60411	19.93921	3.88011	3.95421	19.15131
100996928	22.96181	6.83301	13.97911	13.71881	20.65721	19.63331	3.48141	18.38391	14.81791	16.71271	19.71811	19.63231	16.95111	14.33061	15.31881	14.00011	16.67411	1.67851	17.84541	20.01401	26.04341	14.79731	27.58331	18.49791	24.51721	25.10851	24.29151	16.65761	24.21821	19.06621	4.48961	26.41241	22.52401	6.60391	24.19771	12.97551	13.20401	17.85031	22.74061	12.99841	23.30221	10.53461	23.57621	23.03381	21.50441	16.84811	23.48621	24.53231	5.23101
100996939	38.72291	39.11241	68.12141	69.36921	80.77151	66.71251	34.93211	55.32371	75.91591	38.73421	81.35011	116.79601	78.69161	76.19811	63.30441	45.37601	76.99471	9.06871	83.53781	69.64691	112.44601	85.82341	104.16901	65.48141	83.21711	82.42711	100.50401	53.93001	88.63311	82.58881	5.90631	125.70001	62.82001	61.62051	108.74601	61.12211	82.19581	57.70991	82.18571	81.48531	90.15201	73.21511	89.79161	90.45611	83.30811	66.66231	83.00591	92.76861	14.00101
101	221.08951	23.17741	10.08731	13.04241	25.24601	28.64181	18.96651	0.03051	59.28071	9.83811	34.77121	52.26621	17.30541	6.65291	3.17261	14.12181	30.32841	215.47451	20.69691	267.94781	22.28021	6.80451	9.21021	5.45431	12.30001	19.32101	20.18731	6.85991	1.77191	6.45521	75.94271	16.69321	1.88741	9.45811	7.41241	107.98231	6.35871	139.31581	18.75681	6.41631	20.45431	1.60411	12.09421	21.95531	19.47101	0.10361	2.93201	9.36951	35.75701
1010	1.00E-05	1.00E-05	0.00511	1.00E-05	0.00871	1.00E-05	1.00E-05	1.00E-05	1.00E-05	1.00E-05	1.00E-05	0.01401	0.00551	1.00E-05	0.00251	1.00E-05	0.00351	0.01001	0.00981	1.00E-05	1.00E-05	1.00E-05	1.00E-05	1.00E-05	0.01261	1.00E-05	1.00E-05	0.01341	1.00E-05	0.00621	0.00691	0.00681	1.00E-05	1.00E-05	0.00981	0.02771	0.00541	1.00E-05	0.00751	1.00E-05	1.00E-05	0.00201	0.01581	1.00E-05	0.00741	0.00501	0.00461	0.00651	1.00E-05
10100	44.07901	3.15991	0.02051	0.22701	3.56081	11.82671	1.67331	7.80871	2.78051	0.09711	8.15641	56.11881	8.77511	0.90721	2.32241	0.02201	1.00E-05	60.39431	5.09701	39.44041	12.32731	0.01411	5.83561	0.88321	12.53291	13.56641	2.56281	0.77581	2.47811	15.23701	67.43831	78.25641	2.59461	3.45281	8.71821	71.43941	10.02381	72.57841	19.89971	0.08081	9.20661	0.00711	18.08751	32.34021	4.55861	0.01841	1.24591	15.43511	84.80161
10101	43.23941	24.53501	44.25361	49.75951	40.90551	50.94731	21.77361	80.09131	46.57021	37.39521	50.11831	34.91171	41.80931	28.45541	27.40161	29.52441	71.04831	20.12701	55.44121	59.27321	75.97751	50.32691	48.20411	38.82361	45.07441	57.44451	47.29541	44.76761	38.36021	28.77631	17.85871	84.57361	90.36321	21.02971	46.71021	14.53701	40.32451	42.30811	58.08071	41.21071	62.94211	21.90311	57.58451	64.18801	51.95191	4.67591	51.37851	42.19411	20.86791
10102	14.58461	12.98671	21.88861	20.35331	38.72771	24.58121	6.42481	29.01301	29.98731	20.25991	28.26251	28.53931	29.52561	25.84701	23.55781	19.77621	38.31851	8.31021	19.69291	3.84751	30.12421	16.16921	35.82811	19.14691	26.59711	26.73841	25.30921	18.23191	22.76331	29.73301	1.68131	26.61491	13.26521	7.85891	26.53241	2.04601	19.24001	17.52911	18.28401	13.96491	25.94201	16.14071	25.26421	21.44021	18.69751	20.91091	24.42651	32.10161	6.03811
10103	1.00E-05	1.00E-05	1.00E-05	1.00E-05	1.00E-05	1.00E-05	1.00E-05	2.74031	1.00E-05	1.00E-05	1.00E-05	1.00E-05	1.00E-05	1.00E-05	1.00E-05	1.00E-05	0.16661	1.00E-05	1.00E-05	1.00E-05	1.00E-05	1.00E-05	1.00E-05	0.00731	1.00E-05	1.00E-05	1.00E-05	1.00E-05	1.00E-05	1.00E-05	1.00E-05	1.00E-05	10.50551	1.00E-05	1.00E-05	1.00E-05	1.00E-05	1.00E-05	1.00E-05	1.00E-05	1.00E-05	1.00E-05	1.00E-05	1.00E-05	1.00E-05	1.00E-05	1.00E-05	1.00E-05	1.00E-05
10105	23.52711	16.88941	14.35351	12.95101	8.81671	9.38881	6.18171	3.46361	33.02911	7.61871	13.36851	8.46361	6.17071	8.20421	5.24061	9.53671	12.43971	71.53521	40.41431	9.46981	10.65071	26.29221	8.67211	10.90301	7.93331	9.37081	43.65321	9.80651	4.72491	8.37631	58.25261	15.33031	9.01631	8.79531	1.77301	12.21181	25.20611	24.34161	10.96461	12.10361	8.72251	16.81491	8.47731	6.39661	33.37041	0.06221	10.75131	5.80721	44.95331
101059915	1.00E-05	1.00E-05	1.00E-05	1.00E-05	1.00E-05	1.00E-05	1.00E-05	1.00E-05	1.00E-05	1.00E-05	1.00E-05	1.00E-05	1.00E-05	1.00E-05	1.00E-05	1.00E-05	1.00E-05	1.00E-05	1.00E-05	1.00E-05	1.00E-05	1.00E-05	1.00E-05	1.00E-05	1.00E-05	1.00E-05	1.00E-05	1.00E-05	1.00E-05	1.00E-05	1.00E-05	1.00E-05	1.00E-05	1.00E-05	1.00E-05	1.00E-05	1.00E-05	1.00E-05	1.00E-05	1.00E-05	1.00E-05	1.00E-05	1.00E-05	1.00E-05	1.00E-05	1.00E-05	1.00E-05	1.00E-05	1.00E-05
101059918	1.00E-05	1.00E-05	0.21591	0.04421	1.00E-05	1.00E-05	1.00E-05	1.00E-05	1.00E-05	1.00E-05	1.00E-05	1.00E-05	0.01451	0.06061	0.03051	1.00E-05	1.00E-05	1.00E-05	1.00E-05	1.00E-05	1.00E-05	1.00E-05	1.00E-05	1.00E-05	1.00E-05	1.00E-05	1.00E-05	1.00E-05	1.00E-05	0.03861	1.00E-05	1.00E-05	1.00E-05	1.00E-05	1.00E-05	1.00E-05	1.00E-05	1.00E-05	0.31811	1.00E-05	0.20431	1.00E-05	1.00E-05	1.00E-05	1.00E-05	1.00E-05	1.00E-05	1.00E-05	1.00E-05
101059938	1.00E-05	0.03681	1.00E-05	0.11121	0.06181	0.62301	1.00E-05	0.06961	1.00E-05	0.07641	0.78021	0.32961	0.20321	0.06321	1.00E-05	0.41931	1.00E-05	1.00E-05	1.00E-05	1.00E-05	1.00E-05	1.00E-05	0.20391	0.34811	0.88531	0.44391	1.00E-05	0.18021	1.00E-05	1.00E-05	1.00E-05	1.00E-05	0.11551	1.00E-05	1.00E-05	0.16711	1.00E-05	1.00E-05	1.00E-05	1.00E-05	0.08231	1.00E-05	1.00E-05	0.20741	1.00E-05	1.00E-05	1.00E-05	1.00E-05	1.00E-05
101059948	1.00E-05	1.00E-05	1.00E-05	1.00E-05	1.00E-05	1.00E-05	1.00E-05	1.00E-05	1.00E-05	1.00E-05	1.00E-05	1.00E-05	0.02881	1.00E-05	1.00E-05	1.00E-05	1.00E-05	1.00E-05	0.03351	1.00E-05	1.00E-05	1.00E-05	1.00E-05	1.00E-05	1.00E-05	1.00E-05	1.00E-05	1.00E-05	1.00E-05	1.00E-05	1.00E-05	1.00E-05	1.00E-05	1.00E-05	1.00E-05	1.00E-05	1.00E-05	1.00E-05	1.00E-05	1.00E-05	1.00E-05	1.00E-05	0.08891	1.00E-05	1.00E-05	1.00E-05	1.00E-05	1.00E-05	1.00E-05
101059953	1.00E-05	0.33751	1.00E-05	1.00E-05	0.04361	0.20791	1.00E-05	1.00E-05	0.01911	0.06341	1.00E-05	1.00E-05	0.11211	1.00E-05	0.08031	0.10121	1.00E-05	1.00E-05	1.00E-05	1.00E-05	1.00E-05	1.00E-05	1.00E-05	0.43211	1.00E-05	1.00E-05	1.00E-05	0.03321	0.01421	1.00E-05	1.00E-05	1.00E-05	0.02321	1.00E-05	1.00E-05	1.00E-05	1.00E-05	1.00E-05	1.00E-05	1.00E-05	0.02331	1.00E-05	0.16371	1.00E-05	1.00E-05	1.00E-05	0.51641	1.00E-05	0.55311
10106	13.62541	4.57951	7.71181	7.27751	6.18521	5.98391	2.22061	10.93141	7.43181	4.49511	7.59421	7.36701	6.81881	5.94301	5.36801	3.62371	5.72701	14.52081	8.44771	14.24431	5.90911	6.52941	7.60451	3.88241	8.44871	5.22191	6.47081	4.59471	8.14691	10.56191	10.08331	5.38921	7.33711	3.13741	3.15191	18.79761	8.20651	6.29391	6.00361	6.52901	5.75501	2.13291	9.59691	7.10921	8.98381	3.75661	9.31991	7.72571	10.25291
101060200	0.16791	0.06491	0.08161	0.73421	0.82341	0.96921	0.08701	0.12981	0.19451	1.33271	0.42781	0.52071	0.70761	1.20571	1.28911	0.60271	0.11421	0.32411	0.45551	0.14321	0.57791	0.52101	0.18011	0.94831	0.38561	1.38461	0.74631	0.92051	1.12911	1.84861	0.15481	0.62941	0.44111	0.16261	1.21331	0.29381	0.20841	0.24331	1.24461	0.40891	1.22561	0.18561	0.79541	0.60141	0.05951	0.84261	0.64401	1.36951	0.36181
101060211	1.00E-05	1.00E-05	1.00E-05	1.00E-05	1.00E-05	1.00E-05	1.00E-05	1.00E-05	1.00E-05	1.00E-05	1.00E-05	1.00E-05	1.00E-05	1.00E-05	1.00E-05	1.00E-05	1.00E-05	1.00E-05	1.00E-05	1.00E-05	1.00E-05	1.00E-05	1.00E-05	1.00E-05	1.00E-05	1.00E-05	1.00E-05	1.00E-05	0.01601	1.00E-05	1.00E-05	1.00E-05	1.00E-05	1.00E-05	1.00E-05	1.00E-05	1.00E-05	1.00E-05	1.00E-05	1.00E-05	1.00E-05	1.00E-05	1.00E-05	1.00E-05	1.00E-05	1.00E-05	1.00E-05	1.00E-05	1.00E-05
101060226	8.63961	11.12351	8.09501	3.40741	3.26911	11.36061	1.04431	17.40991	7.92911	15.84241	2.30611	5.97081	2.65791	3.79821	7.41781	1.11121	1.11741	16.34821	9.75921	3.71471	3.28091	5.00261	6.39381	0.38981	8.15361	4.19361	2.44701	3.61231	3.73321	13.69891	6.15051	7.99901	15.66491	0.98361	0.22251	22.94121	9.81271	4.20621	9.24571	1.94431	6.22561	3.32761	2.34651	4.25951	2.46271	0.12041	7.78421	7.19521	11.55921
101060233	1.00E-05	1.00E-05	1.00E-05	1.00E-05	1.00E-05	0.04891	1.00E-05	1.00E-05	1.00E-05	1.00E-05	1.00E-05	1.00E-05	0.02301	1.00E-05	1.00E-05	1.00E-05	0.03331	1.00E-05	1.00E-05	1.00E-05	0.11021	1.00E-05	1.00E-05	1.00E-05	1.00E-05	1.00E-05	1.00E-05	1.00E-05	1.00E-05	1.00E-05	1.00E-05	1.00E-05	1.00E-05	1.00E-05	1.00E-05	1.00E-05	1.00E-05	1.00E-05	0.71791	1.00E-05	1.00E-05	1.00E-05	1.00E-05	1.00E-05	1.00E-05	1.00E-05	1.00E-05	0.21541	1.00E-05
101060301	0.03391	1.00E-05	0.00901	0.04561	0.03091	0.01721	0.03981	0.03261	0.05061	0.04641	0.04211	0.13471	0.04911	0.07881	0.07601	0.02611	0.07701	0.08881	0.02491	1.00E-05	0.00901	1.00E-05	0.01801	0.01281	0.01411	0.02021	0.02131	0.00741	0.00871	0.01521	0.05091	0.00961	0.01641	1.00E-05	1.00E-05	0.04101	1.00E-05	0.01721	0.01321	0.05111	0.02981	0.00961	0.01301	1.00E-05	0.01261	0.01161	0.02511	0.02701	1.00E-05
101060321	1.00E-05	0.00431	1.00E-05	1.00E-05	1.00E-05	1.00E-05	1.00E-05	1.00E-05	1.00E-05	1.00E-05	1.00E-05	1.00E-05	1.00E-05	1.00E-05	1.00E-05	1.00E-05	1.00E-05	1.00E-05	1.00E-05	1.00E-05	1.00E-05	1.00E-05	1.00E-05	1.00E-05	1.00E-05	1.00E-05	1.00E-05	1.00E-05	1.00E-05	1.00E-05	1.00E-05	1.00E-05	1.00E-05	1.00E-05	1.00E-05	1.00E-05	1.00E-05	1.00E-05	1.00E-05	1.00E-05	1.00E-05	1.00E-05	1.00E-05	1.00E-05	1.00E-05	1.00E-05	1.00E-05	1.00E-05	1.00E-05
101060351	1.00E-05	1.00E-05	1.00E-05	1.00E-05	1.00E-05	1.00E-05	1.00E-05	1.00E-05	1.00E-05	1.00E-05	1.00E-05	1.00E-05	1.00E-05	1.00E-05	1.00E-05	1.00E-05	1.00E-05	1.00E-05	1.00E-05	1.00E-05	1.00E-05	1.00E-05	1.00E-05	1.00E-05	1.00E-05	1.00E-05	1.00E-05	1.00E-05	1.00E-05	1.00E-05	1.00E-05	1.00E-05	1.00E-05	1.00E-05	1.00E-05	1.00E-05	1.00E-05	1.00E-05	1.00E-05	1.00E-05	1.00E-05	1.00E-05	1.00E-05	1.00E-05	1.00E-05	1.00E-05	1.00E-05	1.00E-05	1.00E-05
101060376	1.00E-05	0.00431	0.08761	0.40051	1.00E-05	0.13911	0.06081	1.00E-05	0.06751	0.15291	0.10211	1.00E-05	0.09101	0.05271	0.16221	1.00E-05	0.05441	1.46601	0.03541	1.00E-05	1.00E-05	0.35361	1.00E-05	1.00E-05	1.00E-05	1.00E-05	0.11601	1.00E-05	1.00E-05	1.00E-05	2.07041	0.08771	0.23311	0.06641	1.00E-05	1.00E-05	0.54271	1.20641	1.00E-05	1.00E-05	1.00E-05	1.00E-05	1.00E-05	0.98101	0.01061	1.00E-05	0.34511	1.00E-05	1.00E-05
101060389	1.00E-05	1.00E-05	1.00E-05	1.00E-05	1.00E-05	1.00E-05	1.00E-05	1.00E-05	1.00E-05	1.00E-05	1.00E-05	1.00E-05	1.00E-05	0.05571	1.00E-05	1.00E-05	1.00E-05	1.00E-05	1.00E-05	1.00E-05	1.00E-05	1.00E-05	1.00E-05	1.00E-05	1.00E-05	1.00E-05	1.00E-05	1.00E-05	1.00E-05	1.00E-05	0.05321	1.00E-05	1.00E-05	1.00E-05	1.00E-05	1.00E-05	1.00E-05	1.00E-05	1.00E-05	1.00E-05	1.00E-05	1.00E-05	1.00E-05	0.09461	1.00E-05	1.00E-05	1.00E-05	1.00E-05	1.00E-05
101060684	8.09021	6.37081	5.67911	1.80321	1.54791	4.10611	0.34091	1.35191	3.57361	4.91781	2.36591	1.62781	1.06461	0.99001	2.22581	1.00751	1.20631	19.28411	1.92401	1.90331	1.15871	0.85841	0.19691	0.28221	0.76181	0.98261	1.31961	1.03721	0.77521	2.32841	4.21981	2.05601	1.64761	0.40001	0.54611	0.64171	1.98141	4.34751	0.07441	2.42941	0.87471	1.00931	1.13681	0.67391	0.55811	0.39981	1.48251	1.95881	9.03381
10107	1.00E-05	1.00E-05	1.00E-05	1.00E-05	1.00E-05	1.00E-05	0.00061	1.00E-05	0.00061	1.00E-05	1.00E-05	1.00E-05	1.00E-05	1.00E-05	1.00E-05	1.00E-05	1.00E-05	1.00E-05	0.00591	1.00E-05	1.00E-05	1.00E-05	1.00E-05	1.00E-05	1.00E-05	1.00E-05	1.00E-05	1.00E-05	1.00E-05	1.00E-05	1.00E-05	1.00E-05	1.00E-05	0.03161	1.00E-05	1.00E-05	1.00E-05	1.00E-05	1.00E-05	1.00E-05	1.00E-05	1.00E-05	1.00E-05	1.00E-05	1.00E-05	1.00E-05	1.00E-05	1.00E-05	1.00E-05
10109	1230.49271	924.62681	1510.89701	1777.56271	565.30871	857.54911	794.76941	689.50511	953.60861	366.25851	766.78551	592.38901	590.26331	387.36001	384.87071	513.17361	916.17001	1506.18201	1199.70221	1750.10161	1265.06091	1619.34331	670.04381	645.83831	585.92281	1000.46231	1272.12831	511.09351	438.27101	658.54481	1618.89541	766.42721	770.05811	1082.73711	920.93951	1415.52001	1115.10741	1645.75131	957.12721	1459.18961	658.14041	437.06611	726.51541	910.79821	1336.43961	561.63871	479.47901	770.64921	1276.25061
10110	1.00E-05	1.00E-05	1.00E-05	1.00E-05	1.00E-05	1.00E-05	1.00E-05	1.00E-05	1.00E-05	1.00E-05	1.00E-05	1.00E-05	1.00E-05	1.00E-05	1.00E-05	1.00E-05	1.00E-05	1.00E-05	1.00E-05	1.00E-05	1.00E-05	1.00E-05	1.00E-05	1.00E-05	1.00E-05	1.00E-05	1.00E-05	1.00E-05	1.00E-05	1.00E-05	1.00E-05	1.00E-05	1.00E-05	1.00E-05	1.00E-05	1.00E-05	1.00E-05	1.00E-05	1.00E-05	1.00E-05	1.00E-05	1.00E-05	1.00E-05	1.00E-05	1.00E-05	1.00E-05	1.00E-05	1.00E-05	1.00E-05
10111	0.09001	2.31411	3.79781	4.22731	4.36021	2.17021	0.66231	4.31891	3.60421	3.34601	4.57561	12.13811	3.74091	5.94421	3.76471	5.01841	3.62901	0.23601	3.01201	0.39291	4.42191	2.74171	8.71651	2.32311	2.73121	5.64691	2.57901	2.32441	3.58491	4.14191	0.17231	1.84011	0.75661	2.00801	5.19231	7.32171	2.61871	1.63291	4.63001	1.84921	3.93221	6.87771	5.95011	6.11841	3.42201	6.48271	4.23711	5.25281	0.28581
10112	0.00471	1.00E-05	1.00E-05	0.00521	1.00E-05	1.00E-05	0.03181	1.00E-05	0.03821	1.00E-05	0.31071	0.94101	0.61511	1.00E-05	0.00431	0.28501	1.99331	0.03041	1.00E-05	0.07781	1.00E-05	0.00491	1.00E-05	1.00E-05	0.00451	1.14621	0.03581	1.00E-05	0.00481	1.00E-05	1.00E-05	0.00731	1.00E-05	0.10821	0.92011	1.00E-05	1.00E-05	1.00E-05	1.00E-05	1.00E-05	1.00E-05	0.00181	0.29301	0.40301	0.03351	0.01191	1.00E-05	1.00E-05	1.00E-05
10113	126.42131	31.82831	63.56731	55.81691	55.91261	45.75551	17.87211	79.96431	41.59511	30.29881	47.84661	45.05081	32.72071	24.10071	21.07921	45.61701	38.23091	19.77061	69.12631	93.63371	60.42551	47.93011	31.89601	46.60731	50.17801	44.63141	65.46831	38.12751	34.96271	51.14971	18.45571	54.29101	66.77851	12.31431	48.23421	35.71251	54.81771	59.67591	71.28771	45.50471	71.16531	9.58161	48.81351	57.79861	58.32641	32.89231	44.52551	57.16421	17.13041
10114	3.19361	9.85591	9.73641	15.25941	7.42971	5.08711	1.91261	2.24271	12.43321	5.55511	5.05321	5.43731	4.39161	3.34451	4.11361	4.33041	6.98141	14.22081	8.69121	2.90381	3.63091	5.45501	2.39211	2.38201	1.38981	2.38621	11.37781	2.21921	2.09631	2.47511	8.57911	0.96751	2.44851	2.20431	2.66241	3.42551	6.59121	5.81861	3.97321	9.52221	5.37861	0.03221	3.82511	4.92481	9.17691	0.19851	2.39561	2.63241	15.45391
10116	0.01701	3.40651	9.33551	6.67461	8.41001	2.81321	1.12981	2.00681	2.63691	3.06781	5.92351	7.36591	5.19061	5.38671	3.50671	2.80841	4.28441	1.61351	2.34471	2.47201	3.68651	2.34631	0.63131	1.69051	1.66051	3.86221	3.11571	1.21151	4.00571	4.18971	3.36761	2.31231	3.85941	0.57461	1.16851	0.04331	2.22461	2.56411	5.00311	3.26881	1.37921	0.89421	3.42811	4.02411	1.52751	1.11181	1.97161	1.65181	0.14881
10117	1.00E-05	1.00E-05	1.00E-05	1.00E-05	1.00E-05	1.00E-05	0.00201	0.70511	0.00211	0.43361	1.00E-05	1.00E-05	1.00E-05	1.00E-05	1.00E-05	0.52591	1.00E-05	0.00271	1.00E-05	1.00E-05	1.00E-05	1.00E-05	1.00E-05	0.16531	1.00E-05	1.00E-05	1.00E-05	0.85901	1.00E-05	1.00E-05	1.00E-05	1.00E-05	1.39141	0.03141	1.00E-05	1.00E-05	1.00E-05	1.00E-05	1.00E-05	1.00E-05	1.00E-05	1.00E-05	1.00E-05	1.00E-05	1.00E-05	0.49281	1.00E-05	1.00E-05	1.00E-05
101180901	0.19851	1.05631	3.82921	3.92611	5.94761	3.32701	0.50361	2.12671	4.03751	3.30891	4.40241	18.00261	2.68771	3.56581	3.23941	2.46101	3.90891	0.64171	3.02531	1.65781	4.72201	1.57971	8.06221	2.58601	3.27461	4.33131	3.37111	3.02691	2.34831	4.00061	0.67271	19.05411	4.02661	1.31741	2.78731	20.17011	2.02671	3.90831	5.06671	2.91821	3.71261	0.00431	3.94271	3.51561	3.01711	3.43871	5.36121	3.71991	4.37061
1012	0.29961	0.16461	3.48301	5.63201	0.04001	0.10581	0.04911	0.43601	0.22851	0.43841	0.03541	0.08401	0.03861	0.04891	0.05631	0.29471	0.09201	0.50741	0.37351	0.51351	0.06661	1.03711	0.02301	0.75701	0.05481	0.02451	0.06361	0.38211	0.00381	0.04411	0.55431	0.01741	0.20781	0.05431	0.02801	0.15471	0.76251	3.43151	0.05601	2.64871	0.05161	0.15841	0.03141	0.06351	1.60051	0.20841	0.04741	0.06291	0.94161
10120	20.41051	8.61721	18.18311	15.49651	20.48521	22.67511	5.57251	9.40441	20.36251	14.15261	19.83951	25.68761	23.62191	14.01661	14.37921	10.12461	32.60491	4.47161	14.88571	15.97731	20.81151	9.62951	8.01011	13.80031	22.68251	17.41991	15.07131	10.60451	13.16781	21.78821	2.37601	12.19741	7.67731	5.47261	30.88161	11.93581	10.45541	6.99381	20.02221	10.79851	13.77971	3.56151	22.62401	20.23721	16.77151	9.23471	15.07811	19.69461	7.32921
10121	45.41871	29.38641	55.44101	64.33331	32.31351	34.35371	14.79431	29.08381	40.43031	14.91191	33.21901	35.18101	22.56261	16.90381	16.93271	13.42691	30.73481	29.54131	38.65011	35.14791	33.26391	43.64891	24.64711	15.29931	16.64991	24.60391	28.63241	14.90491	11.05611	16.24721	16.57101	23.09781	23.96051	15.63981	39.87061	43.58921	28.24271	24.97671	34.74651	44.72641	23.12261	10.45881	17.44931	34.12481	37.14541	13.69211	16.33781	21.60901	23.88341
10123	13.93071	0.34311	0.50351	0.28921	59.32281	62.59751	3.76441	30.62611	4.05821	7.42381	36.82421	43.59681	26.95941	22.31771	18.50861	6.58091	49.00261	0.54561	0.76381	23.52141	77.09381	1.76691	65.78711	13.81721	64.56301	62.97861	10.76121	14.43991	47.52971	68.60101	0.03991	63.57671	56.84011	8.61811	54.13311	41.81551	1.48341	14.47431	113.90921	1.02761	109.09131	10.85951	61.30591	87.47651	9.32651	13.11771	56.25991	72.22111	3.40611
10124	0.14091	5.61221	25.28391	26.15421	28.38851	10.13251	2.31361	9.30871	10.71571	29.48421	19.77371	11.56861	24.42791	8.54171	6.51821	15.87281	16.18611	1.05151	12.26011	0.01321	11.62481	21.19891	38.77051	30.55671	17.22721	20.22071	12.83041	28.67851	5.50381	11.76101	0.76721	6.20651	8.99581	4.16021	16.24601	0.06261	12.25901	0.05801	9.11701	16.21351	23.21821	21.80161	29.51851	17.46261	14.15871	30.93301	13.94461	9.93421	2.10751
10125	0.02941	0.01981	0.03451	0.02121	3.41231	7.04351	0.37901	0.06991	0.06691	0.63621	5.60741	3.71961	4.91091	4.19101	4.39931	0.79431	8.74201	0.02061	0.02351	0.28011	4.55611	1.00E-05	4.37191	1.40641	4.02521	4.53681	0.10041	0.92321	4.48641	3.44391	1.00E-05	1.65461	0.02061	0.42181	9.62311	1.00E-05	0.01071	0.92061	4.62321	0.00491	1.58471	0.00921	5.57551	4.34261	0.01961	0.22661	4.25551	5.57361	1.05391
10126	0.01941	4.12151	5.78321	8.67771	9.83591	13.84261	2.15891	12.22641	8.06841	10.11121	13.06721	16.62081	8.73661	8.54401	8.49921	5.90081	10.37451	13.10951	7.23861	9.60001	14.09051	9.11511	11.07681	6.30871	5.54361	5.31101	5.25521	11.42681	8.56021	3.90811	7.33281	33.98871	9.94611	2.86841	6.20901	13.19991	6.51031	11.50851	8.15821	6.79221	15.32961	0.54871	12.01951	11.12291	8.26521	4.40611	5.78621	12.04821	10.61761
10127	14.83211	1.10271	4.18501	1.15971	3.22531	4.80641	0.41451	2.14081	2.65621	3.40461	4.89361	5.11671	2.63221	2.88071	2.85761	1.58331	1.74111	2.48271	2.34951	2.38321	4.15991	0.00911	2.58221	1.65741	4.51991	3.60461	2.39981	2.74341	5.31421	4.92451	2.52721	4.16511	0.18651	0.73701	2.51561	0.49181	2.64901	6.46401	0.95901	1.03581	5.24971	0.00821	6.02611	5.98221	2.85951	4.35251	6.18931	3.72561	1.92781
10128	4.76471	10.50941	20.03691	22.82051	32.82981	16.02611	5.92101	8.44191	20.73421	21.62191	23.21341	27.97291	19.71611	27.31601	24.59541	19.14721	19.04611	0.31311	16.22101	1.63231	18.30321	10.25781	26.50321	15.91141	15.23401	13.97231	21.87351	17.98731	18.76551	22.32161	0.39981	12.80161	12.21351	10.55391	13.03911	14.22011	12.90021	1.27351	7.81061	11.70261	19.34711	9.05261	14.42001	14.85181	20.77351	20.03831	16.20151	14.54891	2.36161
10129	9.71261	0.57261	0.67991	0.96981	0.27941	0.23991	0.09271	0.22601	0.73781	0.21521	0.09771	0.79051	0.19361	0.02711	1.00E-05	0.05131	0.07881	5.56951	0.46011	5.48801	0.16121	0.29081	0.16171	0.00551	0.19151	1.00E-05	0.54301	0.00991	0.00411	0.21141	2.48911	0.00131	0.00431	0.07711	1.00E-05	12.81851	0.65521	10.84871	0.36131	0.76241	0.04981	0.00051	0.26821	0.32341	0.59361	0.00191	0.26441	0.02721	2.82921
1013	1.00E-05	1.00E-05	0.00521	1.00E-05	1.00E-05	1.00E-05	1.00E-05	1.00E-05	1.00E-05	1.00E-05	1.00E-05	1.00E-05	1.00E-05	1.00E-05	1.00E-05	1.00E-05	1.00E-05	1.00E-05	1.00E-05	1.00E-05	1.00E-05	1.00E-05	1.00E-05	1.00E-05	1.00E-05	1.00E-05	1.00E-05	1.00E-05	1.00E-05	1.00E-05	1.00E-05	1.00E-05	1.00E-05	1.00E-05	1.00E-05	1.00E-05	1.00E-05	1.00E-05	1.00E-05	1.00E-05	1.00E-05	1.00E-05	1.00E-05	1.00E-05	1.00E-05	1.00E-05	1.00E-05	1.00E-05	1.00E-05
10130	87.08731	107.40081	188.97301	148.84921	176.29351	177.88711	74.59991	257.01091	139.88431	75.29951	163.37481	200.92671	124.07581	52.50741	46.10601	176.35631	131.39661	20.06301	208.55371	92.43301	264.81381	165.55011	221.94921	139.77301	112.81711	159.07691	224.04401	121.22341	51.47221	101.22021	14.29681	225.93431	295.20671	120.46981	162.01621	275.55341	201.47291	90.64351	218.81921	176.65361	241.40091	113.29721	178.72301	225.30401	200.55211	162.76061	85.99991	156.88561	34.60751
10131	0.07901	11.24951	35.97781	31.34261	50.15631	22.31761	8.19741	1.58561	47.18221	20.10901	36.54041	22.60911	28.73991	31.91501	32.03331	33.41381	21.30101	0.82491	28.31641	0.04791	26.65141	26.37401	50.53251	31.47471	38.82881	22.36091	45.45291	23.04071	42.30331	36.47001	0.03191	39.45091	7.37771	12.40731	28.60301	1.00E-05	17.58631	1.17851	31.75591	29.93121	58.43321	8.04401	43.80181	45.26561	49.20281	18.28101	38.50811	42.37191	7.39161
10133	0.24991	0.76091	1.08331	0.42041	46.88151	47.26961	5.25611	6.90021	0.37041	4.94511	62.92761	65.31881	58.65831	22.14931	13.25301	10.99701	90.13821	0.91931	1.11611	0.21711	72.80641	1.06741	48.61821	16.28041	58.36511	62.27041	0.66681	6.46221	22.15611	28.62691	0.95381	45.24541	8.26781	9.36501	117.89481	11.09481	3.23931	0.26481	43.56801	0.90181	39.40081	7.38411	76.16661	63.77001	0.59481	13.66311	21.56471	39.94361	0.53691
10134	487.93191	216.42771	346.94981	402.10591	289.49811	334.05481	212.12001	403.98351	211.05361	190.55291	313.20051	240.43861	275.89161	191.38381	183.92081	141.61871	252.68401	302.75031	469.97101	401.32311	710.98511	496.40481	490.45171	352.92871	509.02251	543.10211	384.74681	392.65741	437.79741	501.55571	463.48901	605.21501	731.15701	443.16331	396.89131	354.44801	473.69511	427.98671	604.83961	485.87441	522.72351	300.88111	574.86331	612.27981	467.84821	379.49111	478.36111	544.29001	431.73071
10135	5.88731	4.29161	24.84961	37.16521	3.13121	1.57141	1.92771	7.15971	5.80211	2.73671	3.27231	4.73031	1.73451	3.09561	2.74301	2.92011	8.02991	261.90111	6.76891	14.81861	1.66871	20.71801	1.64311	2.54081	3.08631	2.47631	6.49071	2.49521	0.53331	2.73551	128.73391	2.63681	1.91631	2.76951	7.12131	37.43301	5.97951	14.68301	2.09421	20.23471	1.38351	3.67081	1.21351	1.78051	7.76761	3.17721	1.53771	1.15331	136.09391
10136	1.00E-05	1.00E-05	1.00E-05	1.00E-05	1.00E-05	1.00E-05	1.00E-05	1.00E-05	1.00E-05	1.00E-05	1.00E-05	1.00E-05	1.00E-05	1.00E-05	1.00E-05	1.00E-05	1.00E-05	1.00E-05	1.00E-05	1.00E-05	1.00E-05	0.11311	1.00E-05	1.00E-05	1.00E-05	1.00E-05	1.00E-05	1.00E-05	1.00E-05	1.00E-05	1.00E-05	1.00E-05	1.00E-05	1.00E-05	1.00E-05	1.00E-05	1.00E-05	1.00E-05	1.00E-05	1.00E-05	1.00E-05	1.00E-05	1.00E-05	1.00E-05	1.00E-05	1.00E-05	1.00E-05	1.00E-05	1.00E-05
10137	9.43571	8.73541	16.63941	15.94241	28.12251	15.89151	5.13141	13.95581	16.29251	15.15411	25.93351	26.23931	13.58551	16.10361	13.81631	18.59961	19.57971	8.77411	8.57601	4.21171	11.96841	5.50931	13.22521	6.91451	6.28641	11.34591	7.35411	5.85171	4.94841	5.13991	2.34231	5.43851	2.95261	5.68831	9.74201	3.89621	4.59311	13.15121	7.80351	9.16701	9.79281	3.09421	11.24581	9.64031	10.03921	5.14401	3.46441	6.34931	5.76641
10138	11.27041	3.36481	11.77831	11.74531	16.85611	19.98721	2.22921	12.66241	10.94211	18.37421	16.59471	25.79931	12.92911	11.50581	11.91291	8.89461	27.51441	28.42151	8.59071	17.34121	14.59421	14.67101	13.57741	10.07601	18.52491	25.41491	10.50351	17.70981	9.19951	14.20801	38.00241	28.98751	21.89321	2.17461	24.73371	27.54071	13.65631	23.41431	16.33111	22.10311	23.28411	17.20121	12.74941	16.97571	13.02561	16.41881	10.62511	12.39251	53.54611
10139	28.70881	11.36631	26.25511	24.02191	36.00821	26.62851	10.09001	52.52051	20.36911	21.60771	37.95301	23.31981	25.64681	26.73251	28.80481	15.61871	25.06181	6.69251	28.44061	11.29971	53.95741	17.06171	37.36041	22.17101	39.16991	43.38001	25.70901	27.57511	42.39711	40.79471	9.13051	46.58671	44.70981	12.26211	27.04841	15.23391	25.08191	10.57661	60.38051	23.93051	27.15211	13.76601	40.94631	43.68171	26.45161	19.65111	49.25841	42.03151	15.62671
1014	1.00E-05	1.00E-05	1.00E-05	1.00E-05	1.00E-05	1.00E-05	1.00E-05	1.00E-05	1.00E-05	1.00E-05	1.00E-05	1.00E-05	1.00E-05	1.00E-05	1.00E-05	1.00E-05	1.00E-05	1.00E-05	1.00E-05	1.00E-05	1.00E-05	1.00E-05	1.00E-05	1.00E-05	1.00E-05	1.00E-05	1.00E-05	1.00E-05	1.00E-05	1.00E-05	1.00E-05	1.00E-05	1.00E-05	1.00E-05	1.00E-05	1.00E-05	1.00E-05	1.00E-05	1.00E-05	1.00E-05	1.00E-05	1.00E-05	1.00E-05	1.00E-05	1.00E-05	1.00E-05	1.00E-05	1.00E-05	1.00E-05
10140	40.24091	10.30871	73.97311	65.11681	138.51571	93.67341	17.11111	17.89001	49.28381	13.01581	85.19951	22.57661	91.43261	103.54891	106.28241	21.00401	139.46731	50.82101	64.67821	274.94321	322.89671	119.92581	354.81031	44.55911	232.92471	267.99801	159.64871	36.44291	262.63021	275.62881	79.90041	27.71841	60.80701	76.57541	203.03861	517.14491	18.20961	249.43431	313.98211	94.73631	348.15461	2.32611	103.55961	119.95621	136.26471	4.63691	32.47441	144.89821	76.68971
101410538	18.28021	0.54811	3.25551	4.39801	1.17931	1.20031	0.13821	1.81191	0.89711	1.45091	1.32051	1.27101	1.37291	0.84671	1.51161	0.61171	0.83361	4.71251	2.24121	3.31731	2.33461	2.87611	2.15251	1.31031	2.41781	2.15351	0.97451	0.60571	1.06221	4.94241	4.00511	2.09481	1.48601	0.26101	0.99941	6.15101	1.62321	1.61541	3.32761	3.27881	1.85751	1.03071	0.42501	1.64691	2.21461	3.14111	1.21991	2.08121	6.65721
10142	1.51171	0.12731	0.29971	0.05461	0.73571	1.74431	0.06961	3.96341	0.79741	1.59271	0.65901	1.75551	0.62501	0.68461	0.80141	0.76271	0.21201	0.02831	0.48061	0.28321	0.86221	0.20251	0.85731	0.67001	0.67621	1.21031	0.30371	1.45251	1.44681	0.94531	0.36891	1.09561	4.47621	0.09931	0.63331	1.56181	0.61581	0.76401	1.31871	0.72441	0.52211	2.63881	0.93311	1.41341	0.34121	0.85341	1.83311	1.37511	0.81511
10143	1.00E-05	1.00E-05	1.00E-05	1.00E-05	1.00E-05	1.00E-05	1.00E-05	1.00E-05	1.00E-05	1.00E-05	1.00E-05	1.00E-05	1.00E-05	1.00E-05	1.00E-05	1.00E-05	1.00E-05	1.00E-05	1.00E-05	1.00E-05	1.00E-05	1.00E-05	1.00E-05	1.00E-05	1.00E-05	1.00E-05	1.00E-05	1.00E-05	1.00E-05	1.00E-05	1.00E-05	1.00E-05	1.00E-05	1.00E-05	1.00E-05	1.00E-05	1.00E-05	1.00E-05	1.00E-05	1.00E-05	1.00E-05	1.00E-05	1.00E-05	1.00E-05	1.00E-05	1.00E-05	1.00E-05	1.00E-05	1.00E-05
10144	0.02091	2.92101	1.92101	0.79531	2.71461	1.37731	0.50271	1.70681	1.78001	0.20871	0.20281	1.31231	1.96411	0.79231	0.03361	0.00351	2.95481	0.99191	2.64541	0.00991	0.89731	3.05061	0.01861	0.16151	2.67811	0.03381	4.05021	0.09721	0.37251	1.84861	0.62861	1.00E-05	1.28941	0.61841	0.36141	0.29701	4.57201	1.00E-05	1.27241	1.02591	0.61691	0.00141	2.89541	0.61381	3.80181	0.00251	3.31071	0.26381	0.21881
10146	30.73501	47.42361	103.70541	104.55071	223.82751	152.50371	56.20131	109.61501	106.00621	103.71971	166.61221	207.25051	152.33231	140.83951	114.45961	114.40141	195.94391	20.25051	113.53141	71.59011	281.73331	91.02301	285.05411	122.12721	207.28411	177.48881	126.61531	141.06171	166.50521	201.72011	17.35911	200.31641	194.72841	125.45891	222.39301	130.55791	88.70801	57.86911	186.58111	122.30081	219.85221	65.35251	197.50311	178.09211	111.26011	83.16761	163.39881	194.77801	38.27811
10147	2.23161	0.79841	2.53561	2.25111	1.07381	2.38411	0.28901	2.70041	1.45111	2.72221	1.95311	2.01091	1.39011	1.19551	1.67781	1.11101	1.73541	0.65951	0.94281	0.66481	1.78901	0.51731	1.06051	0.84701	1.53441	0.91141	1.49861	1.77141	1.98371	0.75361	0.43901	1.23701	1.79331	0.30521	0.60071	0.33581	0.86831	0.16981	1.00971	0.87401	1.79521	0.33761	0.95551	1.44561	2.12781	0.03001	0.87281	1.53961	1.36251
10148	0.01261	0.12951	0.90421	3.29611	1.00E-05	1.00E-05	0.10041	1.00E-05	0.30201	1.31321	1.00E-05	1.00E-05	0.06961	1.00E-05	1.00E-05	13.96771	0.00711	0.07111	0.19711	1.00E-05	1.00E-05	6.62391	1.00E-05	14.39241	0.04821	1.00E-05	0.77241	5.15811	1.00E-05	0.02431	1.00E-05	1.00E-05	0.05721	0.18441	1.00E-05	1.00E-05	0.09741	0.01971	0.02291	4.77721	0.02511	6.05491	1.00E-05	1.00E-05	1.55851	26.17301	1.00E-05	1.00E-05	1.00E-05
10149	1.00E-05	0.00751	1.00E-05	0.19561	1.00E-05	0.01901	0.00251	0.06451	0.02291	0.02381	1.00E-05	1.00E-05	0.03421	1.00E-05	0.00881	1.00E-05	1.00E-05	0.00871	0.01531	1.00E-05	1.00E-05	0.14291	1.00E-05	1.00E-05	1.00E-05	1.00E-05	1.00E-05	0.01401	1.00E-05	1.00E-05	0.06461	1.00E-05	0.01731	1.00E-05	1.00E-05	1.00E-05	0.03391	0.26021	1.00E-05	1.00E-05	1.00E-05	1.00E-05	0.02021	1.00E-05	0.05991	1.00E-05	0.02551	1.00E-05	0.11231
1015	1.05731	0.47131	1.26471	0.51561	0.16201	0.39801	0.16751	0.72421	0.39301	2.14221	0.16111	0.24381	0.23621	0.20381	0.10511	0.33211	0.29421	8.61311	0.23291	0.60071	0.09391	0.09771	0.08411	0.11101	0.32801	0.12131	0.57581	0.51491	0.18191	0.32691	3.94931	0.01631	0.21221	0.12061	0.11931	2.84941	0.56261	1.83891	0.23731	0.47231	0.33621	0.36641	0.31271	0.13971	0.07741	0.07551	0.10341	0.35831	22.98961
10150	2.14031	3.27061	5.80531	5.37281	12.90181	8.71681	1.40291	7.07931	3.63001	7.11641	6.02191	11.81271	7.77681	7.87121	5.42071	8.04611	12.36981	0.10621	4.96081	6.84951	8.67311	3.85961	9.25721	4.89981	3.96571	6.86541	5.44011	4.78071	4.46371	9.05461	1.00E-05	3.62001	4.43421	3.11871	8.48281	7.05931	2.92981	8.58821	4.49151	4.48791	7.91811	2.41571	5.72931	4.85161	3.19791	2.83121	2.68531	5.18951	0.75631
10152	0.04741	0.65031	2.67111	2.04511	3.67041	3.72391	1.03191	14.24531	2.82191	2.27021	5.28981	3.83231	3.68181	2.65051	3.52761	2.59501	3.58511	0.20011	2.82831	0.00721	5.69121	1.41261	6.80521	0.71621	3.63011	2.41231	4.96491	1.44011	3.22251	4.38801	0.24641	3.60891	24.05791	1.80661	2.76841	0.06601	0.97111	0.05351	2.11961	1.88351	3.51171	0.02751	5.46211	2.20011	4.72851	0.01251	1.79001	3.03931	0.26991
10153	6.45211	6.81971	24.21881	16.93241	40.86451	27.72671	3.57711	16.21551	13.91661	25.02071	24.80581	35.93621	24.21161	27.47181	22.78241	16.14881	19.59001	2.54641	13.89981	15.41081	21.99411	15.38231	26.52701	19.75311	13.23391	19.39751	15.15591	18.12201	20.40831	17.22351	2.03521	11.47111	24.04071	5.14901	15.97011	20.71231	12.81181	15.92771	17.48901	15.69251	18.57461	16.18851	21.29731	22.75221	16.46201	17.32261	23.91551	21.62481	4.72751
10154	12.62061	2.36711	9.83821	6.86351	3.41141	1.26491	0.63081	0.78751	2.12931	0.99851	2.30271	2.78971	2.19181	0.83291	1.13221	1.80891	0.22141	16.72641	3.56431	9.40071	2.13761	5.15111	0.49401	1.64711	1.05821	3.56131	2.03631	1.02301	1.32871	1.99621	9.55431	0.36501	1.60601	0.88231	0.03851	0.01911	2.89921	10.23681	1.10561	4.13151	1.43081	0.01111	1.66321	2.05371	3.96721	1.62961	1.18261	1.43191	6.17901
10155	10.99771	2.75171	10.03231	6.17521	6.91051	12.47001	1.91421	23.35061	9.18021	14.74151	10.22461	8.53761	13.20501	9.32491	14.09791	8.43471	10.90271	4.24031	7.06211	10.37941	11.65391	10.61591	19.53601	11.28561	18.76131	23.61281	12.37421	18.23491	23.58171	17.56531	3.71221	12.48221	13.74261	3.18971	6.56221	0.24421	8.43341	3.06721	20.65601	7.44711	17.10121	5.07521	20.20851	19.41161	7.72941	8.07431	24.52821	25.69321	2.66041
10156	0.10271	5.37931	10.38611	1.17711	2.98291	1.77741	2.47151	21.25821	13.63711	4.16081	1.25241	1.32311	2.74051	3.59341	1.48291	0.61281	1.29071	0.56071	6.61011	0.03831	2.09731	5.36411	3.37311	1.10611	3.21391	3.26761	7.02911	3.01711	1.88401	0.69371	0.64021	0.08301	8.14101	1.51791	4.45851	0.24521	2.61831	0.08601	1.61881	3.18551	0.45811	6.39871	1.51351	1.18591	4.11101	1.01261	1.90961	1.23341	1.71041
10157	1.00E-05	1.00E-05	1.00E-05	1.00E-05	1.00E-05	1.00E-05	1.00E-05	1.00E-05	1.00E-05	0.09011	1.00E-05	0.01021	0.00121	0.00061	0.05761	1.00E-05	1.00E-05	1.00E-05	0.02241	1.00E-05	0.02151	1.00E-05	1.00E-05	1.00E-05	1.00E-05	1.00E-05	1.00E-05	0.05221	1.00E-05	1.00E-05	1.00E-05	1.00E-05	1.00E-05	1.00E-05	1.00E-05	1.00E-05	1.00E-05	1.00E-05	1.00E-05	1.00E-05	1.00E-05	1.00E-05	1.00E-05	0.09441	0.09661	1.00E-05	0.07831	0.01011	1.00E-05
10158	1.00E-05	1.00E-05	1.00E-05	0.02191	1.00E-05	0.31531	0.38871	1.00E-05	1.00E-05	0.02011	1.00E-05	1.00E-05	1.00E-05	0.08751	0.00921	1.00E-05	1.00E-05	2.31361	16.52701	1.72201	3.38281	4.70151	1.39791	0.09031	0.13701	1.00E-05	7.61371	1.57401	0.91171	1.00E-05	12.46521	2.07431	5.51401	266.06201	5.70921	1.00E-05	0.51401	1.00E-05	1.00E-05	1.00E-05	1.00E-05	1.00E-05	1.00E-05	1.00E-05	1.00E-05	1.00E-05	1.00E-05	0.17101	3.14901
10159	255.16841	283.54481	254.21231	253.42881	109.38931	99.79961	145.66321	90.30161	162.76041	48.98121	95.77361	64.97741	96.49801	67.76621	62.70601	50.76281	81.63831	127.58181	507.83421	412.25891	232.51111	378.73691	219.69611	78.91091	148.60671	165.11971	380.63311	76.44761	173.54301	172.17311	243.26181	175.23331	154.71871	352.74681	157.98061	258.72131	584.48591	402.89611	183.73641	345.35631	193.07261	95.57351	195.22001	195.35321	336.04671	111.60291	220.31881	193.65791	159.74881
1016	0.02871	0.05351	0.00841	0.00431	0.01831	0.02311	0.04161	0.02511	0.02131	0.11621	0.01331	0.02331	0.01851	0.02831	0.02641	0.01461	0.00901	0.11081	0.02111	1.00E-05	0.01001	0.01711	1.00E-05	0.00651	0.01341	0.00361	0.00771	0.01851	0.02241	0.02311	0.02761	0.00501	0.02221	0.02611	1.00E-05	0.01001	0.01041	0.00471	0.04911	0.01421	0.01271	0.03661	0.01081	0.01561	0.00611	1.00E-05	0.02021	0.01401	0.03941
10160	1.00E-05	0.02651	0.08201	1.00E-05	1.00E-05	0.03361	0.08531	0.02171	0.09751	0.04711	0.15381	0.00151	0.13031	0.02741	0.05331	1.00E-05	0.00061	1.00E-05	0.00651	1.00E-05	0.03521	0.00301	1.00E-05	1.00E-05	0.31101	0.08491	1.00E-05	0.00401	1.00E-05	1.00E-05	0.11301	1.00E-05	1.00E-05	0.00571	0.00181	0.21861	0.01391	1.00E-05	0.17161	0.06751	1.00E-05	1.00E-05	1.00E-05	0.20011	1.00E-05	1.00E-05	1.00E-05	0.00121	1.00E-05
10161	0.80591	28.06121	71.79431	60.43181	6.15701	11.91691	11.90011	0.50031	17.80531	0.65121	28.10501	7.67281	58.93271	43.75361	5.27671	1.68451	51.32141	0.80581	53.85541	0.02941	21.47771	69.15791	12.89791	0.07111	45.96641	22.66571	25.14401	0.29331	39.03071	19.12761	0.43131	3.99971	3.48161	20.56071	51.85341	0.03551	61.98831	0.07251	16.16801	78.13861	7.76341	1.71651	45.74861	14.50471	21.70201	0.07781	28.02111	11.01361	8.15631
10162	96.81811	27.43991	80.10741	82.97831	24.57161	15.95621	9.18281	16.94131	22.42201	11.80681	19.23171	17.91821	13.22671	10.36631	8.62371	8.50721	26.42091	31.21681	55.41271	85.03851	30.88511	73.58851	29.42941	12.36931	26.41851	29.91461	39.34331	13.84831	14.85901	28.67301	32.50571	30.75401	21.44641	18.42311	28.10511	30.64661	52.55621	52.26201	18.23761	56.20531	14.58021	0.02401	27.84451	26.63451	34.12651	0.35281	19.24771	15.94521	32.64021
10163	54.80661	48.16311	106.48441	110.25781	35.35761	39.57901	33.19271	53.45081	41.21651	55.00131	29.58371	37.88881	29.27561	27.50511	23.32281	35.89481	37.29431	62.60571	44.53551	46.99671	30.98791	38.36911	23.78401	20.72901	22.29341	24.93941	23.79991	35.37001	21.24331	12.50911	60.08611	16.05791	46.93461	27.96481	18.47331	56.15011	22.01611	25.84651	19.16271	54.74781	26.69191	13.59141	18.65021	20.88291	36.67231	6.36021	12.12631	20.02391	62.51981
10164	1.00E-05	1.00E-05	1.00E-05	1.00E-05	1.00E-05	1.00E-05	1.00E-05	1.00E-05	1.00E-05	1.00E-05	1.00E-05	1.00E-05	1.00E-05	1.00E-05	1.00E-05	1.00E-05	1.00E-05	1.00E-05	1.00E-05	1.00E-05	1.00E-05	1.00E-05	1.00E-05	1.00E-05	1.00E-05	1.00E-05	1.00E-05	1.00E-05	1.00E-05	1.00E-05	1.00E-05	1.00E-05	1.00E-05	0.00701	1.00E-05	1.00E-05	1.00E-05	1.00E-05	1.00E-05	1.00E-05	1.00E-05	1.00E-05	1.00E-05	1.00E-05	1.00E-05	1.00E-05	1.00E-05	1.00E-05	1.00E-05
10165	2.86001	1.43481	3.12571	2.83461	1.26431	1.09981	0.37631	1.97961	3.69551	1.16391	1.96261	2.74831	0.89171	0.93291	0.56761	1.87081	2.13181	0.16971	2.84851	1.12081	1.05551	4.03341	0.96451	0.49451	0.31461	2.20531	6.33891	1.39501	0.17461	0.59601	0.49391	2.06061	3.32651	0.62661	2.96391	1.24031	2.18521	3.77441	2.32581	5.28201	2.12991	1.41771	1.40341	1.37391	3.81941	0.00661	0.48831	0.94981	0.11011
10166	0.12441	0.32201	0.79691	0.27451	1.18941	1.54231	0.18711	0.72311	1.13221	0.86591	0.73861	0.89791	0.81341	1.03711	0.98101	1.05841	0.08431	0.46701	0.44281	0.05971	1.12911	0.87161	1.59051	0.59061	1.19931	0.40141	0.51021	1.14081	1.07631	5.57151	0.33661	2.32521	0.19771	0.10491	0.04301	2.02861	0.32181	0.15401	3.06081	0.85271	0.89741	0.14091	1.21021	2.56481	1.23251	0.01861	1.24201	0.98261	0.71321
10168	1.01211	0.47491	0.49021	0.48621	0.83851	1.01731	0.10611	1.16741	0.99331	0.56831	0.50661	1.97441	0.74281	0.48051	0.65371	0.74891	0.03611	0.27881	0.65011	0.09291	0.91871	0.00721	0.54051	0.15721	0.45471	1.03411	0.44441	0.74501	1.13141	0.04621	0.08681	2.05161	0.27281	0.11141	0.03401	0.20101	0.28101	0.12211	0.16531	0.04111	0.29571	0.06931	0.65941	0.57081	0.61411	2.56061	0.47911	0.20161	0.55401
10169	3944.44131	2350.26671	2656.93751	2415.16371	1227.71311	1782.43261	2764.06951	3337.33771	2494.99151	1487.32881	1445.12591	1292.01261	1454.02971	1012.30711	1173.97141	982.61481	1734.16311	1197.96751	3897.35271	4695.88811	3006.66221	4060.92021	2414.50341	2032.36271	3067.76151	3050.82331	4185.65351	2760.88111	2487.28051	2805.69421	2095.13951	3445.04391	5256.48811	5014.42191	2965.40941	2812.97571	5323.51581	5264.88911	3395.68611	4492.30611	2990.80551	4622.99301	2666.52901	2897.94971	4200.98031	3343.96111	3042.07761	2775.80481	2453.54911
1017	0.08751	1.84951	3.02421	2.76771	10.04301	7.57731	0.85311	12.69511	2.30601	4.49631	5.70121	11.23061	2.22801	3.97361	7.03341	6.83681	11.80291	1.67631	1.98201	3.94811	6.21571	1.69721	0.06181	1.89141	1.21711	0.18811	2.34391	2.58921	0.87121	0.07841	0.02481	4.70141	10.13961	1.44911	4.46731	13.41511	2.64231	0.10751	2.43561	4.22281	4.11731	5.04411	0.90201	2.55191	1.02061	0.01521	0.99741	3.59711	0.06761
10170	22.12231	6.98341	24.19281	7.50411	0.04171	0.04061	1.61281	2.21191	19.80121	2.53831	0.04311	0.05011	0.03831	0.04451	0.01861	12.28621	0.03791	35.34951	20.17981	95.30461	0.02311	15.32511	1.35011	2.17281	0.01871	0.06741	16.08231	2.41411	0.08401	0.03771	60.96241	1.00E-05	1.93821	2.32981	0.03641	175.11671	20.47831	135.41581	0.03851	17.95961	0.06331	1.11551	0.01301	0.02491	16.91201	7.73611	0.04111	0.07941	59.10381
10171	0.52951	1.11031	3.91951	1.74661	7.86541	6.83431	0.86861	7.72581	4.66401	7.29751	7.59621	16.50011	7.72351	10.31991	8.90891	4.38711	8.18391	0.61591	1.94971	1.38371	8.16441	2.52831	5.80611	7.00111	5.84951	7.39171	2.88981	9.25431	4.61321	9.42131	1.00E-05	6.67501	6.79021	1.16631	7.25561	20.28621	1.36081	2.62271	5.79011	1.76191	7.64211	6.31951	7.39221	8.02711	3.78951	9.21761	8.68081	5.51851	1.30191
10172	0.01481	0.44051	2.30951	0.65461	6.31771	2.40011	0.30861	2.38441	2.51731	4.73861	4.20161	3.90801	5.17251	3.61761	4.61151	3.36491	6.06161	1.33841	1.17481	1.12941	3.81331	1.04511	6.08131	3.14351	6.37671	6.25831	3.14361	3.95491	3.79751	11.58521	0.57671	3.44141	3.10331	0.69761	5.68551	5.01551	0.78611	1.00E-05	3.37791	2.18011	6.70951	0.01201	7.40761	4.35481	3.30921	2.50071	5.77061	5.47051	0.01111
10174	0.06601	2.12661	6.45311	2.52221	38.24151	23.49701	3.46161	5.64221	7.21081	1.39401	23.45351	7.04511	17.78651	13.85151	12.57901	0.56781	1.56521	0.25951	3.15061	1.00E-05	11.51761	3.13771	19.06301	0.56481	10.78251	6.07491	5.48731	0.12841	11.31661	2.84541	0.03051	2.94371	2.46911	1.47341	0.73351	0.02951	1.75371	1.00E-05	4.76071	3.53531	19.97651	0.00631	13.50721	16.58991	7.05471	1.53421	8.86771	6.60901	1.44451
10175	2.86761	43.96311	46.30871	40.03091	43.84921	33.69611	21.39381	38.90641	65.69611	33.49811	47.59981	47.91181	55.65331	68.18791	51.89791	36.65001	64.05671	10.47901	83.00061	10.75281	36.05581	55.91181	64.01191	45.08571	55.38521	48.91141	82.32491	35.95411	55.61001	54.29681	7.48931	41.49111	59.48361	38.69491	66.86601	4.52701	73.79131	13.30521	25.27481	54.86641	43.59621	46.47481	49.41101	35.14391	64.35101	52.75831	56.28101	40.04711	19.56741
10178	0.00421	0.02161	1.00E-05	0.00351	0.20581	0.25421	0.01511	0.00151	0.00361	1.00E-05	0.13961	0.26791	0.17841	0.16061	0.16911	0.00061	0.05181	0.26741	0.01451	1.00E-05	0.06031	0.00121	0.23301	1.00E-05	0.05801	0.18631	1.00E-05	1.00E-05	0.18651	0.13171	0.78161	0.05141	0.00121	0.01931	0.13661	0.00531	0.00241	0.00361	0.21721	0.00381	0.08761	1.00E-05	0.13401	0.22281	1.00E-05	0.00151	0.20531	0.20051	0.21661
10179	12.37691	6.62251	13.49081	8.85221	18.14721	11.44411	2.24161	11.31921	8.03841	5.39591	9.41051	13.31141	8.62681	12.30241	6.86701	5.54251	9.42521	11.30291	18.39001	19.58901	15.39961	11.94711	18.32241	7.79151	9.66671	10.44851	17.52051	10.69141	16.75321	8.90581	12.35491	18.07611	18.06321	3.84701	18.28361	14.87561	14.04061	18.61621	9.02261	5.91731	9.51661	5.79561	11.46301	9.94001	15.56161	3.32211	14.10801	14.81141	11.55901
1018	1.00E-05	0.08301	0.13751	1.00E-05	1.00E-05	1.00E-05	0.05341	1.00E-05	1.00E-05	1.00E-05	1.00E-05	1.00E-05	1.00E-05	1.00E-05	1.00E-05	0.30741	1.00E-05	1.00E-05	0.04761	1.00E-05	0.37881	1.00E-05	0.08201	1.00E-05	1.00E-05	0.08021	0.00011	1.00E-05	1.00E-05	1.00E-05	1.00E-05	1.00E-05	1.00E-05	1.00E-05	1.18841	1.00E-05	1.00E-05	1.00E-05	1.00E-05	0.05451	1.00E-05	1.00E-05	0.28631	1.00E-05	1.00E-05	1.00E-05	1.00E-05	1.00E-05	1.00E-05
10180	0.58681	4.38541	6.51251	6.33561	8.39231	9.34521	1.56491	7.17981	6.78561	11.28871	13.32251	9.21081	9.15791	10.44571	8.53521	6.75491	8.04141	3.33971	6.30031	3.13591	9.69101	2.84221	13.95821	10.62301	11.00441	8.96591	8.61901	7.13471	13.51351	12.35661	2.33061	6.67771	11.55491	2.61081	5.78951	22.52461	7.85281	2.01121	4.18401	3.80011	10.46731	4.88391	8.33181	10.66531	7.49141	6.85091	7.02801	13.13261	4.28251
10181	20.54641	13.34651	18.33921	22.68311	35.69151	23.28761	4.54831	13.69281	16.73981	20.07561	30.82381	28.45361	22.21491	27.18691	19.92311	13.86001	26.14791	34.52991	19.95861	23.69781	26.29501	23.67661	18.95351	16.93031	17.76961	24.56441	18.98941	22.58481	24.26731	24.04281	28.03771	32.87441	15.90471	7.27291	31.29411	55.89191	15.84121	26.83081	27.55471	18.46241	30.04611	10.49301	22.25891	25.46541	15.15671	4.30201	24.97641	19.18491	27.20191
10184	2.85101	2.69671	2.64451	0.71241	0.00231	0.00381	0.54731	8.32701	0.79431	1.38911	1.00E-05	1.00E-05	0.05481	0.12751	0.02361	1.30221	1.00E-05	0.48981	3.23241	6.88511	0.01031	0.81471	0.73831	0.35661	0.00551	1.00E-05	0.96641	0.71901	1.00E-05	0.00561	0.62021	0.00371	4.47301	0.59641	1.00E-05	4.50811	4.12391	4.39821	0.20451	0.74401	0.01161	0.06641	1.00E-05	0.07811	0.55001	1.00E-05	0.00281	0.00331	0.01351
10186	0.01031	0.28451	1.00E-05	0.42941	0.01871	1.00E-05	0.04841	2.74351	5.51571	1.00E-05	0.00741	1.00E-05	1.00E-05	1.00E-05	1.00E-05	1.00E-05	1.00E-05	0.20251	0.24521	1.00E-05	1.00E-05	1.00E-05	1.00E-05	1.00E-05	0.00401	1.00E-05	5.19451	1.00E-05	1.00E-05	1.00E-05	1.00E-05	1.00E-05	1.61381	0.22881	0.01631	1.00E-05	1.00E-05	1.00E-05	0.01201	0.10051	1.00E-05	0.00411	1.00E-05	0.00661	3.70341	0.00201	0.00571	1.00E-05	1.00E-05
10188	0.04141	0.95891	0.64851	0.70701	0.45611	0.37881	0.39811	0.92821	0.41221	3.11261	0.38561	0.56191	0.95201	0.37841	0.20441	0.73551	0.33751	1.84571	0.63481	0.31421	0.75971	0.61811	0.25031	0.23421	0.34691	0.34041	0.59051	2.53991	0.57611	1.00E-05	1.53751	0.65281	0.33891	0.18501	0.00601	0.42451	0.61941	0.37721	0.81341	1.27011	0.25001	0.71061	1.07751	0.72111	0.61401	1.00E-05	0.82071	0.41061	2.00841
10189	0.02671	0.63561	2.54181	1.51061	0.88551	3.04181	0.41191	4.59031	1.90991	2.91071	1.77461	2.28531	2.27001	0.65171	1.72871	1.65181	2.45691	0.58791	0.76681	0.12921	0.39351	0.80871	1.04861	0.16711	0.48211	0.13121	0.37651	1.16581	0.14371	0.07731	0.05231	0.05161	2.92741	0.13041	0.19921	0.15261	0.06111	0.10621	1.99181	1.22191	1.83411	0.05471	0.87421	0.76921	0.92091	1.00E-05	0.01161	1.20181	0.04161
1019	10.02041	17.21821	49.41431	36.18061	72.36091	69.33551	13.09761	59.86481	52.96081	46.86591	56.12621	61.09701	56.21871	59.21451	58.17501	47.64561	51.45651	0.94551	51.45361	11.91611	95.28801	54.84361	69.54561	59.35211	50.34341	73.53611	58.37161	75.29161	75.04101	67.60241	1.07131	66.63401	87.16011	22.94851	46.89591	0.22061	44.02201	3.99961	112.86541	58.47171	95.64581	61.21811	78.21101	84.86181	62.38811	59.61631	97.96711	92.08571	7.91411
10190	31.63791	18.57061	36.91421	41.58131	48.98301	40.18941	11.23881	38.94001	32.24811	20.64541	50.71261	74.99591	44.75991	41.62591	35.00521	24.82011	57.64671	28.41771	48.99061	54.69981	57.63551	56.24331	82.70001	57.97321	47.97761	61.47501	61.35541	45.28201	42.63101	47.37961	34.42581	62.17711	46.75921	27.08291	88.91001	94.14331	51.91781	37.33731	47.59751	44.93381	48.26641	45.44661	61.89171	57.75831	51.82891	54.40011	60.39401	62.81721	35.80881
101927057	1.00E-05	1.00E-05	1.00E-05	1.00E-05	1.00E-05	1.00E-05	1.00E-05	1.00E-05	0.07071	0.04921	1.00E-05	1.00E-05	1.00E-05	1.00E-05	1.00E-05	1.00E-05	1.00E-05	1.00E-05	0.01381	1.00E-05	1.00E-05	1.00E-05	1.00E-05	1.00E-05	1.00E-05	0.00711	1.00E-05	1.00E-05	1.00E-05	1.00E-05	1.00E-05	1.00E-05	1.00E-05	1.00E-05	1.00E-05	1.00E-05	1.00E-05	1.00E-05	1.00E-05	1.00E-05	1.00E-05	1.00E-05	1.00E-05	1.00E-05	1.00E-05	1.00E-05	1.00E-05	1.00E-05	0.10531
101927178	52.16601	9.00111	20.63131	20.73251	22.87611	22.57121	4.16321	31.60931	21.29711	21.09311	25.92781	29.71181	25.98011	19.00451	20.66961	20.78001	47.91181	61.47271	38.92941	65.81551	41.41701	33.37321	45.43961	25.91861	48.05191	39.76441	33.80151	29.93931	40.91781	41.59591	103.93511	36.61221	53.73131	10.75791	62.18961	57.99831	36.08101	46.54891	34.42521	24.88691	38.45421	40.02701	28.94381	31.31521	27.28691	28.36251	22.87851	27.04521	149.86911
101927446	4.62521	2.28261	6.33381	4.35541	9.73331	6.69811	1.32091	4.05391	6.39801	5.80291	9.14461	8.52691	9.96851	11.07501	8.76151	6.34641	12.07911	4.06181	3.88361	3.23041	5.04891	4.35391	10.15291	5.68891	6.17471	4.77021	5.85171	6.93111	3.71301	10.38791	3.54131	7.35351	6.08391	1.71031	13.07401	7.61481	5.24621	1.72711	2.74391	9.96671	9.98981	7.21001	11.27491	9.40491	5.26131	4.62021	9.99251	11.35861	1.19081
101927581	1.00E-05	1.00E-05	1.00E-05	1.00E-05	1.00E-05	1.00E-05	1.00E-05	0.35541	1.00E-05	1.00E-05	1.00E-05	1.00E-05	1.00E-05	1.00E-05	1.00E-05	1.00E-05	1.00E-05	1.00E-05	1.00E-05	1.00E-05	1.00E-05	1.00E-05	1.00E-05	1.00E-05	1.00E-05	1.00E-05	1.00E-05	1.00E-05	1.00E-05	1.00E-05	1.00E-05	1.00E-05	1.00E-05	1.00E-05	1.00E-05	1.00E-05	1.00E-05	1.00E-05	1.00E-05	1.00E-05	1.00E-05	1.00E-05	1.00E-05	1.00E-05	1.00E-05	1.00E-05	1.00E-05	1.00E-05	1.00E-05
101927685	1.00E-05	0.02381	1.00E-05	1.00E-05	1.00E-05	1.00E-05	0.01391	0.02631	1.00E-05	1.00E-05	1.00E-05	0.02981	1.00E-05	1.00E-05	1.00E-05	1.00E-05	1.00E-05	1.00E-05	1.00E-05	1.00E-05	1.00E-05	0.03991	1.00E-05	1.00E-05	1.00E-05	1.00E-05	1.00E-05	1.00E-05	1.00E-05	1.00E-05	1.00E-05	1.00E-05	0.17961	0.02081	1.00E-05	1.00E-05	0.02071	1.00E-05	1.00E-05	1.00E-05	1.00E-05	1.00E-05	1.00E-05	1.00E-05	1.00E-05	1.00E-05	1.00E-05	1.00E-05	1.00E-05
101928108	1.00E-05	1.00E-05	1.00E-05	1.00E-05	1.00E-05	1.00E-05	1.00E-05	1.00E-05	1.00E-05	1.00E-05	1.00E-05	1.00E-05	1.00E-05	1.00E-05	1.00E-05	1.00E-05	1.00E-05	1.00E-05	1.00E-05	1.00E-05	1.00E-05	1.00E-05	1.00E-05	1.00E-05	1.00E-05	1.00E-05	1.00E-05	1.00E-05	1.00E-05	1.00E-05	1.00E-05	1.00E-05	1.00E-05	1.00E-05	1.00E-05	1.00E-05	1.00E-05	1.00E-05	1.00E-05	1.00E-05	1.00E-05	1.00E-05	1.00E-05	1.00E-05	1.00E-05	1.00E-05	1.00E-05	1.00E-05	1.00E-05
101928147	1.00E-05	0.01991	1.00E-05	1.00E-05	1.00E-05	1.00E-05	1.00E-05	1.00E-05	1.00E-05	1.00E-05	1.00E-05	0.49291	1.00E-05	1.00E-05	1.00E-05	1.00E-05	1.00E-05	1.00E-05	1.00E-05	1.00E-05	1.00E-05	1.00E-05	1.00E-05	1.00E-05	1.00E-05	1.00E-05	0.14921	1.00E-05	1.00E-05	1.00E-05	1.00E-05	1.00E-05	1.00E-05	1.00E-05	1.00E-05	1.00E-05	0.00951	1.00E-05	1.00E-05	1.00E-05	1.00E-05	1.00E-05	1.00E-05	1.00E-05	1.00E-05	1.00E-05	1.00E-05	1.00E-05	1.00E-05
101928160	0.07691	0.22721	0.12191	0.26461	0.50431	0.50901	0.05701	0.19841	0.36671	0.59631	0.88001	0.65931	0.15851	0.27721	0.44591	0.18941	0.92541	0.49471	0.19421	0.01021	0.50211	0.06881	0.24071	0.05641	0.15451	0.18511	1.00E-05	0.07291	0.28691	0.17151	0.26941	0.15631	0.05371	0.09051	0.16161	0.09761	0.03721	1.72471	0.38501	0.03471	0.91921	0.17851	0.24921	0.21241	0.14771	0.01791	0.31671	0.62051	0.16301
101928527	27.87001	12.05991	30.02121	32.83591	24.29031	23.62771	4.41761	27.72401	21.52081	17.21541	24.31761	27.79701	20.69731	24.32231	20.92681	14.14181	26.29791	20.22871	34.97741	41.28951	21.90851	22.22781	23.20331	19.26431	26.67571	31.37291	24.55711	22.99281	33.84411	20.35861	32.05901	34.39611	40.76071	8.73611	19.09481	55.53741	35.95231	41.69641	20.41281	27.17341	16.57231	27.24201	29.42181	22.20701	29.71041	14.53901	42.21371	28.57561	19.38021
101928601	1.00E-05	1.00E-05	1.00E-05	1.00E-05	1.00E-05	1.00E-05	1.00E-05	1.00E-05	1.00E-05	1.00E-05	1.00E-05	1.00E-05	1.00E-05	1.00E-05	0.07951	1.00E-05	1.00E-05	1.00E-05	1.00E-05	1.00E-05	1.00E-05	1.00E-05	1.00E-05	1.00E-05	1.00E-05	1.00E-05	1.00E-05	1.00E-05	1.00E-05	1.00E-05	1.00E-05	1.00E-05	1.00E-05	1.00E-05	1.00E-05	1.00E-05	1.00E-05	1.00E-05	1.00E-05	1.00E-05	1.00E-05	1.00E-05	1.00E-05	1.00E-05	1.00E-05	1.00E-05	1.00E-05	1.00E-05	1.00E-05
101928603	1.00E-05	0.03971	1.00E-05	0.16161	1.36531	0.86901	0.07571	0.59941	0.55291	1.20471	0.14771	0.06211	0.24751	0.92731	0.36361	0.57871	1.00E-05	1.04881	0.29781	1.00E-05	0.20421	1.00E-05	0.07101	1.00E-05	0.01741	1.29051	1.00E-05	0.58081	0.93251	1.00E-05	1.41041	1.00E-05	0.26351	0.03961	1.00E-05	1.66621	0.15131	1.00E-05	0.40651	0.49701	0.29061	1.00E-05	1.00E-05	1.00E-05	0.50511	1.00E-05	0.36581	0.34861	2.34761
101928677	1.00E-05	1.00E-05	1.00E-05	1.00E-05	1.00E-05	1.00E-05	1.00E-05	1.00E-05	1.00E-05	1.00E-05	1.00E-05	1.00E-05	1.00E-05	1.00E-05	1.00E-05	1.00E-05	1.00E-05	1.00E-05	1.00E-05	1.00E-05	1.00E-05	1.00E-05	1.00E-05	1.00E-05	1.00E-05	1.00E-05	1.00E-05	1.00E-05	1.00E-05	1.00E-05	1.00E-05	1.00E-05	1.00E-05	1.00E-05	1.00E-05	1.00E-05	1.00E-05	1.00E-05	1.00E-05	1.00E-05	1.00E-05	1.00E-05	1.00E-05	1.00E-05	1.00E-05	1.00E-05	1.00E-05	1.00E-05	1.00E-05
101928917	1.00E-05	1.00E-05	1.00E-05	1.00E-05	1.00E-05	1.00E-05	1.00E-05	1.00E-05	1.00E-05	1.00E-05	1.00E-05	1.00E-05	1.00E-05	1.00E-05	1.00E-05	1.00E-05	1.00E-05	1.00E-05	1.00E-05	1.00E-05	1.00E-05	1.00E-05	1.00E-05	1.00E-05	1.00E-05	1.00E-05	1.00E-05	1.00E-05	1.00E-05	1.00E-05	1.00E-05	1.00E-05	0.03211	1.00E-05	1.00E-05	1.00E-05	1.00E-05	1.00E-05	1.00E-05	1.00E-05	1.00E-05	1.00E-05	1.00E-05	1.00E-05	1.00E-05	1.00E-05	1.00E-05	0.01971	1.00E-05
101929355	1.00E-05	1.00E-05	1.00E-05	1.00E-05	1.00E-05	1.78611	0.09901	1.00E-05	1.00E-05	1.00E-05	0.24571	1.00E-05	0.14631	0.27971	5.49391	1.00E-05	1.00E-05	0.09451	0.04971	1.00E-05	0.05111	0.01191	0.01341	1.00E-05	1.00E-05	1.00E-05	1.00E-05	0.00991	0.82431	5.13161	1.00E-05	1.00E-05	1.00E-05	0.14031	1.00E-05	1.00E-05	1.00E-05	1.00E-05	1.00E-05	1.00E-05	1.00E-05	1.00E-05	0.13471	0.23901	1.00E-05	1.00E-05	1.00E-05	4.49131	1.00E-05
101929469	1.00E-05	1.00E-05	1.00E-05	1.00E-05	1.00E-05	1.00E-05	1.00E-05	1.00E-05	1.00E-05	1.00E-05	1.00E-05	1.00E-05	1.00E-05	1.00E-05	0.00621	1.00E-05	1.00E-05	1.00E-05	1.00E-05	1.00E-05	1.00E-05	1.00E-05	1.00E-05	1.00E-05	0.70971	1.00E-05	1.00E-05	1.00E-05	1.00E-05	1.00E-05	1.00E-05	1.00E-05	1.00E-05	1.00E-05	1.00E-05	1.00E-05	1.00E-05	1.00E-05	1.00E-05	1.00E-05	1.00E-05	1.00E-05	1.00E-05	0.01321	1.00E-05	1.00E-05	0.15941	0.01481	1.00E-05
101929726	1.00E-05	1.00E-05	1.00E-05	0.15101	1.00E-05	1.00E-05	0.03761	12.85581	1.00E-05	1.00E-05	1.00E-05	1.00E-05	1.00E-05	1.00E-05	1.00E-05	1.00E-05	1.00E-05	1.00E-05	1.00E-05	1.00E-05	1.00E-05	1.00E-05	1.00E-05	0.01911	1.00E-05	1.00E-05	0.33941	1.00E-05	1.00E-05	1.00E-05	1.00E-05	1.00E-05	5.48601	0.07411	1.00E-05	1.00E-05	1.00E-05	1.00E-05	1.00E-05	1.00E-05	1.00E-05	1.00E-05	1.00E-05	0.02321	0.07151	1.00E-05	1.00E-05	1.00E-05	1.00E-05
101929738	1.00E-05	1.00E-05	1.00E-05	0.00701	1.00E-05	0.00981	1.00E-05	1.00E-05	1.00E-05	1.00E-05	1.00E-05	0.02371	1.00E-05	1.00E-05	0.01971	1.00E-05	0.01181	0.11791	0.03491	1.00E-05	1.00E-05	1.00E-05	1.00E-05	0.00661	1.00E-05	1.00E-05	1.00E-05	0.00821	0.01771	1.00E-05	1.00E-05	0.01741	1.00E-05	1.00E-05	1.00E-05	1.00E-05	1.00E-05	0.01551	1.00E-05	1.00E-05	1.00E-05	0.00481	1.00E-05	1.00E-05	1.00E-05	1.00E-05	1.00E-05	1.00E-05	0.04361
101929777	1.00E-05	0.02731	0.00451	0.12631	0.00661	0.04961	1.00E-05	0.00891	1.00E-05	0.13541	1.00E-05	0.03081	0.06891	0.01201	0.01811	0.26291	0.20721	0.00971	1.00E-05	1.00E-05	0.02971	1.00E-05	0.01041	0.11181	0.37101	0.01131	0.00601	1.00E-05	1.00E-05	0.00411	0.00571	1.00E-05	1.12391	0.01381	0.00521	0.01081	0.05761	1.00E-05	0.00381	1.00E-05	0.00421	0.00321	1.00E-05	0.00421	1.00E-05	1.00E-05	0.00361	0.21841	0.00681
101929796	2.99431	1.22281	5.81141	7.95231	0.54821	1.98831	0.07331	1.11701	1.36181	2.38761	1.38751	1.15581	0.93251	0.69621	1.13041	0.40991	1.65551	10.66011	4.24711	3.34141	1.19421	4.51811	1.29661	0.41411	2.51111	1.45191	2.26271	1.93581	1.27011	0.02751	2.40641	1.00E-05	0.44191	0.32511	0.75511	7.12661	3.35511	12.03661	0.04701	3.55941	2.24661	0.08371	0.93731	0.86301	2.66091	1.00E-05	0.85711	1.94881	8.65711
101929926	1.00E-05	1.00E-05	1.00E-05	1.00E-05	1.00E-05	1.00E-05	1.00E-05	1.00E-05	1.00E-05	1.00E-05	1.00E-05	1.00E-05	1.00E-05	1.00E-05	1.00E-05	1.00E-05	1.00E-05	1.00E-05	1.00E-05	1.00E-05	1.00E-05	1.00E-05	1.00E-05	1.00E-05	1.00E-05	1.00E-05	1.00E-05	1.00E-05	1.00E-05	1.00E-05	1.00E-05	1.00E-05	1.00E-05	1.00E-05	1.00E-05	1.00E-05	1.00E-05	1.00E-05	1.00E-05	1.00E-05	1.00E-05	1.00E-05	1.00E-05	1.00E-05	1.00E-05	1.00E-05	1.00E-05	1.00E-05	1.00E-05
101929983	1.00E-05	1.00E-05	1.00E-05	1.00E-05	1.00E-05	1.00E-05	1.00E-05	1.00E-05	1.00E-05	1.00E-05	1.00E-05	1.00E-05	1.00E-05	1.00E-05	1.00E-05	1.00E-05	1.00E-05	1.00E-05	1.00E-05	1.00E-05	1.00E-05	1.00E-05	1.00E-05	1.00E-05	1.00E-05	1.00E-05	1.00E-05	1.00E-05	1.00E-05	1.00E-05	1.00E-05	1.00E-05	1.00E-05	1.00E-05	1.00E-05	1.00E-05	1.00E-05	1.00E-05	1.00E-05	1.00E-05	1.00E-05	1.00E-05	1.00E-05	1.00E-05	1.00E-05	1.00E-05	1.00E-05	1.00E-05	1.00E-05
101929989	0.11531	0.19491	0.07001	0.14091	0.19271	0.25841	0.12921	0.41421	0.10311	0.92311	0.05591	0.17731	0.08261	0.23281	0.21661	0.20761	0.13561	0.52441	0.14071	0.04951	0.05961	0.01291	0.09661	0.17231	0.10111	0.16461	1.00E-05	0.20251	0.11441	0.26911	0.29061	0.03061	0.32551	0.04431	0.12791	0.31501	0.22811	0.46921	0.29041	0.23811	0.47391	0.44431	0.26581	0.11251	0.05351	0.26911	0.17111	0.35121	0.83721
10193	60.94361	17.55501	22.81781	27.26071	21.02751	21.44101	6.82591	26.41371	26.46081	44.42401	21.04821	17.36471	14.90101	15.97831	15.16061	23.73451	20.50631	25.62351	26.96411	104.38521	33.59181	19.89751	23.97721	40.91491	22.49531	29.11511	26.97541	57.48791	20.03231	23.33691	26.52871	39.90061	26.35041	12.84361	32.25371	39.86761	19.10071	82.08411	36.95051	21.45881	35.37231	10.31731	23.85681	24.62401	26.07671	25.68121	16.93371	23.22071	18.60961
101930112	8.01091	0.77591	2.46651	2.45201	1.84491	2.50661	0.26901	0.56291	1.38691	2.63991	2.41141	3.48441	2.72871	2.34011	1.77431	1.81131	0.10671	2.02671	4.09591	1.38961	1.91731	2.48401	3.27481	1.02921	0.57361	1.31161	5.31781	2.13161	1.30611	1.83271	1.52581	0.98401	4.56691	0.35961	4.54551	1.11561	2.89101	0.79561	6.13421	1.13801	4.08841	1.23901	1.95721	1.89621	1.24971	3.35961	6.03971	2.39481	2.29581
10194	0.22191	0.26051	0.59121	0.27111	1.23301	2.98311	0.28721	0.66871	0.73611	0.45391	1.51751	3.10261	1.19551	1.14371	0.93541	0.48951	0.86781	0.10991	0.36471	0.52971	1.15391	0.00301	0.83271	0.08431	0.29021	1.22711	0.38831	0.38071	1.15901	2.45461	0.01771	0.21651	0.35831	0.24051	0.12561	1.00E-05	0.51751	1.14261	2.30291	0.33731	0.94451	0.00411	0.64251	1.26231	0.43571	0.68781	0.94581	2.54091	0.00421
10195	0.14701	33.62501	53.70021	40.15271	36.51721	37.08641	15.26491	59.96701	57.73611	20.11841	32.21351	27.55701	29.91461	25.36941	25.63301	24.63701	42.36731	1.06171	61.96651	23.78281	43.57611	51.71361	34.69281	17.41291	47.38891	34.29841	71.55311	19.31721	33.00471	35.40001	0.04171	64.26571	63.80241	17.36891	30.53761	1.36181	47.42811	11.44971	42.45521	45.39841	39.35111	7.53021	35.22071	45.91151	55.48741	27.70441	30.95511	34.43641	4.38681
10196	0.01081	2.51881	8.25031	5.29261	9.61121	3.48311	0.90731	1.99021	7.48811	3.57671	8.32511	9.30501	7.11121	7.57761	4.43811	4.16331	2.96151	1.13241	7.05521	4.01571	5.77551	5.40121	9.81331	5.09641	2.64761	5.32771	9.98431	4.33701	4.55181	5.22791	0.77561	5.67751	2.62681	2.12821	2.09221	0.00961	3.59741	7.08641	3.39011	4.27651	3.38311	1.77481	5.47231	3.54121	8.13461	1.83061	4.58991	6.06371	0.92371
10197	52.80381	48.05701	93.65721	76.00641	65.98061	53.28281	24.51941	42.89261	54.21721	32.44681	48.17241	60.30421	38.58911	31.88621	26.15831	36.01271	46.60161	72.40381	66.70641	60.85761	63.62941	60.82591	68.04771	42.32421	27.54001	52.31121	69.17271	28.43651	31.71251	41.77461	61.79471	58.78491	43.41521	37.04181	77.04141	56.54311	70.55591	71.87101	62.23381	74.60281	61.32801	22.74021	39.86871	55.02161	68.35501	39.69801	30.63241	47.49491	54.45681
10198	0.02231	0.65391	3.62641	3.83951	8.32291	8.04331	0.41641	3.54451	4.35331	3.47521	5.10371	7.68061	4.26251	8.57161	6.37941	2.15091	4.69931	0.31291	2.69191	1.58901	9.48291	4.11751	5.17491	4.42961	9.05871	6.65461	2.87451	7.27841	9.76931	16.16011	0.16141	8.13951	4.51251	0.73131	10.77931	11.95911	2.99661	5.43171	4.88611	4.22911	3.89971	6.64001	3.50481	6.52811	1.33571	1.06921	8.79961	12.89071	0.23461
10199	9.65701	5.04371	13.36801	13.60801	23.48271	15.85981	2.46171	17.63671	15.35551	11.57461	22.71611	32.27741	21.94691	24.66911	17.52151	12.69581	19.95271	0.42471	11.90811	5.90311	18.60461	11.23571	17.60711	10.84451	14.27911	17.68511	12.75101	12.75821	18.56141	17.52201	0.94021	16.44751	18.65231	3.89381	14.55541	8.87691	8.99741	4.03381	5.13761	10.15991	18.03501	10.32771	16.67341	14.15581	10.75841	4.92011	17.07441	18.91251	0.96421
102	5.82281	23.48991	36.20001	35.85021	20.33051	8.63481	7.67171	7.65141	21.67491	12.10821	9.54771	25.05441	8.94311	13.97871	6.42741	7.91931	21.50871	31.16121	27.66421	18.48811	12.94491	27.26861	14.35841	4.76281	6.34841	9.19981	19.78201	5.25451	5.76031	6.81921	32.91721	4.26751	12.93261	15.90811	10.27811	28.00611	23.31471	17.01651	11.08281	35.69621	15.26471	2.98091	11.02681	11.47741	19.02611	3.73321	5.47531	8.48651	17.08601
1020	10.36571	17.32201	39.92211	33.57671	5.93501	11.25971	4.74781	31.07231	30.98841	5.39641	13.91191	14.56561	10.73501	8.74771	8.34281	8.95781	34.61841	2.17581	34.71991	28.49291	17.71361	44.02971	6.34751	6.14131	12.59701	10.89101	37.11641	9.30301	4.94981	14.64011	4.53191	17.76601	22.02441	6.89141	20.90871	27.07571	35.24821	14.35621	16.13151	29.80481	9.52031	7.86301	10.78071	12.82021	37.01411	11.20421	9.89241	12.67611	4.58131
10200	23.49951	9.15091	26.27661	21.20661	37.42521	29.05531	3.70921	14.65071	23.44061	13.42291	26.13991	40.25041	28.89501	28.86901	19.65211	9.00751	20.35291	1.03121	28.45641	19.21041	31.91971	31.72881	42.94271	13.26561	28.78561	33.41611	34.19711	12.88451	30.45411	27.21701	0.70711	31.67521	21.98451	7.15521	28.50311	20.41081	37.09121	38.84101	41.98401	37.31641	44.13291	34.65431	34.73551	42.62651	38.87251	28.88001	44.96821	44.61531	4.08451
10201	70.46111	12.15441	26.68501	26.28691	31.67591	30.44261	5.28661	41.73941	23.25781	23.91151	32.01791	28.38441	25.90481	16.92181	17.72261	19.97811	21.89221	20.76581	34.85171	67.66931	47.44281	26.30591	36.74871	29.81611	36.10441	37.05111	28.32281	44.90391	18.18041	21.15501	39.11421	39.55301	27.59881	10.00031	19.74291	41.68581	31.18331	40.20871	61.49701	29.44171	42.00921	25.84941	35.62271	42.17771	43.39211	8.85721	31.29001	34.37161	16.61191
10202	1.00E-05	1.00E-05	1.00E-05	1.00E-05	1.00E-05	1.00E-05	1.00E-05	1.00E-05	1.00E-05	1.00E-05	1.00E-05	1.00E-05	1.00E-05	1.00E-05	1.00E-05	1.00E-05	1.00E-05	1.00E-05	1.00E-05	1.00E-05	1.00E-05	1.00E-05	1.00E-05	1.00E-05	1.00E-05	1.00E-05	1.00E-05	1.00E-05	1.00E-05	1.00E-05	1.00E-05	1.00E-05	1.00E-05	0.00921	1.00E-05	1.00E-05	1.00E-05	1.00E-05	1.00E-05	1.00E-05	1.00E-05	1.00E-05	1.00E-05	1.00E-05	1.00E-05	1.00E-05	1.00E-05	1.00E-05	1.00E-05
10203	0.01901	1.09851	0.36961	1.20451	1.00E-05	0.00831	0.24841	2.71731	6.43001	0.07331	0.00781	2.55181	1.00E-05	0.69241	0.06751	1.00E-05	0.00401	1.00E-05	1.70431	0.00981	1.00E-05	0.01721	0.02631	1.00E-05	1.00E-05	0.00631	6.95751	1.00E-05	0.03361	1.00E-05	1.00E-05	1.13231	0.49431	0.44781	1.00E-05	0.00331	1.63071	0.01631	1.00E-05	0.03471	0.00261	0.64891	1.00E-05	1.00E-05	5.51111	0.00351	0.61041	0.28711	1.00E-05
10204	31.64291	34.61331	86.04611	82.40061	64.02501	65.38161	36.71041	89.46321	83.59691	46.69031	51.63791	96.14131	74.06181	55.22171	50.85031	44.27611	75.44901	17.05721	53.08731	12.39691	53.81961	62.96111	60.58261	43.36691	42.77551	66.71001	62.75801	38.87581	36.34261	45.31081	8.36471	64.28361	57.20171	33.69171	58.20281	18.01721	42.42061	26.70851	69.49671	82.49621	79.26291	4.22431	64.13901	58.25041	73.92031	13.54931	29.85551	52.15441	11.98291
10205	0.01341	4.69501	6.84231	2.37461	0.94261	0.17681	0.86841	0.55861	12.79751	0.00551	0.73821	1.00071	0.45011	0.73621	1.65901	1.00E-05	0.61081	6.41941	6.35351	2.31891	0.05531	1.77581	0.84941	0.02201	0.09041	0.03791	13.95381	0.00941	0.39961	0.58571	6.33911	1.00E-05	0.02111	1.31131	0.04611	7.82041	14.75031	0.75791	0.02891	10.60281	3.32651	1.00E-05	1.67071	0.14951	13.95891	0.01021	1.04701	1.09521	13.42421
10206	19.20101	5.65771	12.45741	14.26251	31.46351	19.08121	2.79641	26.92331	16.20731	32.15381	24.67651	36.17161	24.03551	20.50501	13.58201	25.38031	23.12491	18.08541	16.04201	26.20351	20.60591	14.70561	25.87831	37.05271	16.28361	20.65201	20.89351	34.90401	13.67691	11.33111	19.42711	19.56471	32.12181	4.87391	35.93151	26.97211	15.78941	29.30561	16.11761	8.46161	24.84011	23.19621	24.90931	25.11141	20.90301	18.93041	21.16431	26.01481	40.50551
10207	3.29721	0.04911	0.06281	0.10831	2.43591	0.75111	0.30061	0.50101	0.04091	0.60341	2.45481	2.74161	2.14191	2.58241	1.99891	0.14971	2.10471	0.30991	0.07191	5.16411	1.40721	0.06621	2.06221	1.36111	1.57191	2.35171	0.13181	0.41671	2.53901	2.10971	0.13461	5.72841	0.09611	0.22451	1.20561	0.13581	0.05271	2.74691	0.91581	0.07991	2.68841	0.15771	1.57671	0.65891	0.07041	0.66861	1.65831	1.23651	0.87391
10208	0.03871	2.24391	2.80421	4.16291	5.02891	3.96301	0.79981	3.37561	3.16601	5.30911	5.00341	7.70471	4.38971	4.54101	4.38711	5.12261	4.95771	1.66411	4.31081	4.30551	3.44661	1.12761	5.94021	4.33521	1.20771	4.53081	3.19971	3.94061	2.59061	3.18061	0.54911	4.56761	3.55021	1.36561	4.77051	2.94761	3.23181	2.68721	2.78161	0.89841	3.11101	1.52861	3.20791	2.17591	2.15281	4.00151	4.06841	3.00951	1.89501
10209	346.60411	276.84481	347.10841	430.45591	364.67581	293.92021	267.69761	337.96131	274.69621	241.18031	364.10931	312.19831	375.74431	374.64541	328.79581	230.88351	445.21461	309.90001	288.05161	375.19911	270.51651	351.98641	299.92831	219.56701	305.27711	268.61511	226.89351	222.14541	290.36791	276.69211	251.29321	231.37981	235.59931	241.49071	352.14261	1003.51901	254.51121	354.13941	222.89041	364.30321	256.76911	190.21181	228.95771	226.40781	203.96581	185.22351	211.66351	233.09301	168.55051
1021	0.80741	0.13451	0.61281	0.40151	1.56881	1.33881	0.18181	1.91721	0.66971	0.64631	0.43961	1.68521	0.70481	0.76301	0.68561	0.30551	0.69281	0.14611	0.31171	0.75691	0.86111	0.34441	0.26501	0.18261	0.58191	0.91831	0.45341	0.37721	0.80691	0.56371	0.00451	0.17151	0.58911	0.10221	0.01031	0.00151	0.11591	0.29071	0.30461	0.25721	0.65561	0.14771	0.59431	0.58351	0.53811	0.00121	0.28071	0.56091	0.17881
10210	1.77221	3.96611	6.40081	5.14101	13.30101	7.61851	1.42881	9.34301	6.61441	8.65851	10.71751	16.17021	9.47981	11.53651	11.91881	5.80551	7.93191	44.11771	10.13201	15.34501	10.05081	9.86221	11.09631	9.29221	7.80821	15.21661	9.07361	8.33061	13.41441	14.79051	45.88611	8.24391	6.41081	3.21601	18.33751	30.40411	9.25741	16.22561	7.89131	5.96971	8.42311	5.34191	9.59081	9.79851	9.70311	7.13351	11.40731	9.68071	46.98801
10211	65.32441	36.02671	26.12071	20.35071	21.74421	25.06351	16.65351	61.40651	41.75051	11.95431	25.06851	49.84011	17.25341	14.04091	11.17691	16.75811	3.51201	211.30251	70.01641	109.18541	40.09371	27.04261	20.33121	31.73631	17.16981	27.05401	51.60311	21.09761	18.01111	27.58491	185.42951	115.80811	53.56731	19.81381	5.93841	97.98381	53.53471	135.42011	28.62571	27.92731	22.74211	5.89801	27.37111	36.80451	39.38361	16.71441	22.60131	26.80661	172.81731
10212	8.91421	36.26151	70.91961	56.92401	67.66601	83.89731	25.86091	66.67231	87.49001	67.81201	72.64381	62.62191	60.82841	49.46151	52.85551	77.85841	119.92401	8.38201	98.26061	32.07981	140.37551	75.86131	136.21031	95.67861	89.25021	81.83841	118.56851	98.65101	66.13151	93.52431	24.56031	79.91791	83.74301	44.36851	122.28291	26.18721	93.55361	33.80001	159.03541	114.05251	122.07921	71.01771	102.80971	109.89531	121.05361	93.90771	88.82611	92.93441	20.59891
10213	14.90661	14.91361	46.00441	45.41351	53.70401	46.68301	8.79441	49.36311	43.59741	21.43741	52.32351	64.72521	49.91731	34.98761	33.33871	29.09051	66.66501	1.09911	49.27231	16.19921	82.64851	60.99691	76.15871	40.80621	54.27611	76.10711	73.49981	34.18981	51.42441	77.41451	1.55071	85.39491	82.65781	24.59681	101.30881	27.04311	49.44601	26.08031	70.85201	56.37331	59.53111	48.95231	61.77661	68.64491	67.20021	56.49421	52.32251	54.36281	5.76881
10214	0.14891	1.00E-05	1.00E-05	1.00E-05	0.00891	0.02671	1.00E-05	0.01601	1.00E-05	0.03791	0.05021	0.01641	0.01261	0.03191	0.01611	0.03301	0.04521	0.03861	0.01981	0.07881	0.05421	0.03761	0.04251	0.01911	0.06501	0.04081	0.01621	0.05251	0.03711	0.04441	0.01481	1.00E-05	0.02581	0.02471	0.01421	0.20251	1.00E-05	0.01301	0.09401	0.05071	0.07981	0.18811	0.07591	0.09231	1.00E-05	0.10501	0.02961	0.05141	1.00E-05
10215	47.62671	0.01451	1.00E-05	0.03071	0.00331	0.00661	1.00E-05	1.00E-05	0.02361	1.00E-05	1.00E-05	0.00821	1.00E-05	1.00E-05	1.00E-05	1.00E-05	0.00961	0.04821	0.00971	6.14121	1.00E-05	1.00E-05	1.00E-05	1.00E-05	1.00E-05	1.00E-05	0.00601	0.02571	1.00E-05	0.00541	0.12411	1.00E-05	0.02541	0.00611	1.00E-05	0.00711	0.00641	6.68891	1.00E-05	0.00511	1.00E-05	1.00E-05	1.00E-05	1.00E-05	1.00E-05	1.00E-05	0.00491	1.00E-05	0.00871
102157402	9.61301	4.04531	13.02561	11.68211	15.85901	17.39361	2.71821	16.86041	13.65881	10.32081	18.96981	27.70821	17.82031	18.33691	13.57651	12.36901	18.38071	0.83451	16.54731	13.93711	13.48971	17.19881	16.63751	19.59461	14.51131	29.51601	22.33511	15.76691	20.81501	22.33551	1.14921	20.61941	18.49631	4.45431	25.06191	13.57101	15.84631	18.74591	12.26151	16.16631	13.42931	15.07071	16.81641	17.99041	19.30381	21.76661	17.89431	23.39481	2.94771
10216	0.00881	1.00E-05	1.00E-05	0.00321	0.00461	0.01711	0.02471	0.01661	1.00E-05	0.06131	0.02601	0.01321	0.26251	0.18451	0.11461	0.02401	1.01681	0.03311	1.00E-05	1.00E-05	0.00341	1.00E-05	0.00351	1.00E-05	0.21651	0.04161	1.00E-05	0.04131	0.22331	0.11751	1.00E-05	1.00E-05	0.05261	0.03321	0.82781	1.00E-05	1.00E-05	1.00E-05	0.00261	1.00E-05	0.01151	1.00E-05	0.18641	0.03171	1.00E-05	0.04941	0.11521	1.00E-05	1.00E-05
10217	1.00E-05	0.00761	0.00321	1.00E-05	1.00E-05	0.02201	0.08221	1.00E-05	0.01631	1.00E-05	0.02091	0.21591	0.23141	0.39811	0.30671	1.00E-05	0.00171	0.32171	0.43891	1.00E-05	1.00E-05	1.00E-05	1.00E-05	1.00E-05	0.00841	1.00E-05	0.18901	1.00E-05	0.58561	1.00E-05	0.62461	1.00E-05	1.00E-05	1.37841	1.00E-05	1.00E-05	0.12921	0.00341	1.00E-05	1.00E-05	1.00E-05	1.00E-05	1.00E-05	1.00E-05	1.00E-05	1.00E-05	1.00E-05	1.00E-05	0.67781
10218	1.00E-05	1.00E-05	1.00E-05	1.00E-05	1.00E-05	0.06621	1.00E-05	1.00E-05	1.00E-05	1.00E-05	1.00E-05	1.00E-05	1.00E-05	1.00E-05	1.00E-05	1.00E-05	1.00E-05	1.00E-05	1.00E-05	1.00E-05	1.00E-05	1.00E-05	1.00E-05	1.00E-05	1.00E-05	1.00E-05	1.00E-05	1.00E-05	1.00E-05	1.00E-05	1.00E-05	1.00E-05	1.00E-05	1.00E-05	1.00E-05	1.00E-05	1.00E-05	1.00E-05	1.00E-05	1.00E-05	1.00E-05	1.00E-05	1.00E-05	1.00E-05	1.00E-05	1.00E-05	1.00E-05	1.00E-05	1.00E-05
10219	0.34941	1.20081	1.54351	1.66221	430.33041	318.70971	5.59861	1.01831	5.25781	1.78191	147.51261	17.56711	46.98861	7.91921	16.62851	2.69141	6.99201	1.19201	2.21901	0.67651	514.24641	1.43401	509.59701	3.68431	49.32941	222.57691	12.44551	1.92111	9.01091	96.34941	1.08611	16.57381	8.21521	37.79231	3.56991	13.49051	2.79421	0.98341	387.65221	2.05121	426.86911	1.98641	62.88871	261.16571	7.42191	7.81731	7.95231	129.15331	9.23081
1022	2.09501	1.59751	5.59221	5.23521	6.18081	3.37321	0.30581	5.42831	4.82221	3.52841	8.75011	9.61491	1.24841	3.14071	3.10961	5.04271	7.73961	5.20871	7.27191	15.87971	8.46831	9.41131	6.05711	7.55991	9.63771	10.66291	8.45181	6.02921	2.05021	5.19061	2.91961	9.02071	7.79221	1.49741	5.60321	7.12161	8.32031	12.84501	3.03281	8.39001	7.85541	9.55151	8.14551	12.19961	7.33161	22.09771	7.43091	10.80101	1.91371
10220	0.65141	0.08451	0.13781	0.41131	1.17911	1.30261	0.05371	0.41021	0.18281	0.80611	0.67481	0.37441	0.45731	0.58321	0.47851	0.51071	0.77361	0.36831	0.18861	0.89941	0.67821	0.08881	1.03451	0.25391	0.62961	1.19171	0.10121	0.43301	0.28281	1.39771	0.05931	0.00201	1.91941	0.06241	0.34371	0.26701	0.11811	0.36501	2.36531	0.23211	1.40781	0.62971	0.65461	0.77351	0.18941	0.47421	0.49041	0.57411	0.62071
10221	17.17421	0.28251	0.86761	3.53891	1.00E-05	0.00891	0.08051	0.76141	0.25321	0.14421	0.01121	0.01561	0.08121	0.12871	1.00E-05	0.28221	1.32401	3.25131	0.90561	0.58891	0.01281	0.39511	1.00E-05	1.00E-05	1.00E-05	1.00E-05	0.28801	0.00941	0.01101	0.01041	1.45491	1.00E-05	0.06481	0.05811	2.05651	1.00E-05	0.88481	6.54761	0.00931	1.00071	1.00E-05	0.00761	0.25771	0.00381	0.67351	1.00E-05	0.00331	1.00E-05	7.98501
10223	0.01731	0.28101	4.08781	4.05061	1.00E-05	2.60711	1.48571	0.00311	1.99871	3.12721	6.11991	0.02391	11.27411	23.20901	3.75081	0.37561	36.85661	0.22981	0.21451	0.00481	3.00331	2.47101	3.73831	0.51741	12.91271	9.57531	2.84831	1.69101	9.60491	1.48151	0.00461	0.01071	0.01531	2.21101	12.98151	0.00451	0.13141	1.00E-05	1.51901	2.26911	0.00431	0.01321	12.07341	3.85661	4.04261	1.00E-05	16.55431	1.39201	1.00E-05
10224	1.00E-05	0.38561	0.35981	0.32621	2.88351	1.62501	0.21951	0.95771	0.47711	2.00411	3.06671	5.37521	2.14861	1.70601	1.11091	1.40221	2.16851	0.44261	0.57841	0.60881	1.01561	1.00E-05	5.46901	1.78461	3.87371	2.21631	0.98241	0.88621	1.06761	0.52891	0.88491	0.07271	0.07431	0.36761	1.41701	9.48761	0.89361	0.01311	0.06441	0.53911	2.02671	1.29491	1.62931	1.91751	0.95161	1.35921	1.60081	3.33021	0.02421
10225	12.49471	0.26331	0.49991	0.50371	100.57301	55.81951	5.24901	0.11481	0.08091	23.87571	72.88461	54.11921	48.83411	44.06311	42.57011	11.15591	37.19301	1.12001	0.37591	6.67821	95.79631	0.55041	158.29941	5.83271	47.47901	90.91581	1.03151	0.71391	60.93301	83.64801	0.49471	70.44391	0.43341	15.19421	54.91561	1.40091	0.16461	2.83751	73.32351	0.08121	101.47951	0.88811	69.23401	79.46801	0.09911	1.63981	69.72201	87.10261	3.51401
10226	47.18331	77.66641	88.86701	71.08411	13.76481	11.71341	36.09921	103.54351	89.93601	28.19671	17.50551	34.45521	25.40911	12.48391	9.90761	34.56051	42.20861	131.98891	116.67431	57.94321	19.53871	61.23821	12.00181	41.40571	19.01061	11.78661	91.06551	34.72001	13.47161	10.59881	117.93251	43.74361	103.49541	32.50051	25.29481	115.78081	106.50181	34.95351	11.23271	76.01571	12.41081	12.81831	25.42911	19.22971	88.37891	25.16281	20.84941	13.44141	73.40611
10227	121.21531	22.95981	51.95671	64.89391	40.33771	54.62831	15.86371	34.00471	49.28371	24.95271	74.15601	42.97201	30.88671	13.94391	15.55511	26.82601	27.79751	32.57271	56.54481	96.35651	94.34191	52.48541	55.30551	40.44621	42.43511	96.68141	40.52891	33.65381	14.14321	36.45031	28.82001	52.66441	36.78861	16.01781	29.24541	80.19131	37.40381	81.92601	75.80131	52.78621	86.74711	7.04491	44.72361	90.45701	59.43901	6.96771	21.64601	54.27391	14.57311
10228	5.74821	0.48411	1.81671	1.79841	0.57951	1.16271	0.17001	1.40151	0.88531	0.56371	0.90491	0.86441	1.00951	1.18781	0.53351	0.74161	1.24811	1.56711	1.33111	0.64881	0.68371	0.49541	1.45831	0.74991	0.94701	1.07931	1.41351	0.81781	0.63751	0.08671	0.92761	1.00E-05	0.94271	0.13891	1.00E-05	6.99791	2.22821	0.89241	0.31231	1.05001	0.95931	0.12491	1.45401	1.88581	2.07241	0.09751	2.12901	1.97331	0.19171
102288414	414.43501	42.86231	123.39581	116.00081	139.43581	144.75581	36.48781	171.21801	90.66901	96.09081	142.32401	144.78501	127.30831	83.59051	118.80451	94.27121	186.88361	72.36431	143.78501	267.74531	196.35721	182.71241	186.32201	154.60501	231.09701	294.74631	170.10601	190.28661	154.94301	260.83761	144.10601	398.96201	261.18411	67.88971	268.45781	356.62901	248.24681	334.57391	237.77461	155.60301	255.54001	503.26411	233.28871	264.05511	170.70801	347.95081	275.06581	300.50081	176.42361
10229	11.57121	4.56261	8.23951	11.06781	6.58501	10.43311	1.51071	18.45751	13.53501	10.32271	8.21251	7.42321	6.55491	6.97021	8.30531	9.54141	2.21661	46.93931	12.52451	14.02661	12.95011	12.35131	8.97241	6.25051	9.59861	11.02341	11.37191	12.48131	11.16301	11.55381	51.17381	11.88921	15.04421	2.34051	4.48981	29.76771	8.13671	15.87921	13.52091	8.87421	9.50121	20.95111	10.80321	8.79441	10.50621	12.40561	19.58461	15.02161	161.11361
10231	1.00E-05	1.00E-05	1.00E-05	1.00E-05	1.00E-05	0.04561	0.04431	1.00E-05	1.00E-05	0.00451	2.26111	1.00E-05	0.34791	0.00401	0.10981	1.00E-05	1.00E-05	1.00E-05	1.00E-05	1.00E-05	0.10711	1.00E-05	1.00E-05	1.00E-05	0.77511	1.85441	1.00E-05	1.00E-05	1.00E-05	1.00E-05	1.00E-05	1.00E-05	0.00491	0.08311	1.00E-05	1.00E-05	1.00E-05	1.00E-05	0.92131	1.00E-05	1.00E-05	1.00E-05	1.00E-05	1.72481	1.00E-05	1.00E-05	1.00E-05	1.28851	1.00E-05
10232	1.00E-05	1.00E-05	0.80471	2.93751	1.00E-05	1.00E-05	0.04821	0.00471	2.75141	1.00E-05	1.00E-05	0.15731	0.01521	1.00E-05	1.00E-05	0.00391	1.00E-05	1.00E-05	1.00E-05	1.00E-05	0.01441	0.67221	1.00E-05	1.00E-05	1.00E-05	1.00E-05	8.38341	1.00E-05	1.00E-05	1.00E-05	1.00E-05	1.00E-05	0.65251	0.11881	1.00E-05	1.00E-05	1.00E-05	1.00E-05	1.00E-05	1.00E-05	1.00E-05	0.00511	1.00E-05	0.01391	3.52201	1.00E-05	1.00E-05	1.00E-05	1.00E-05
10233	11.58341	0.87721	1.83861	2.59251	1.63381	1.19151	0.21111	1.65021	1.11251	1.65391	1.34181	2.25141	1.30661	1.07941	1.31381	1.14971	0.40711	0.41571	1.51581	2.65271	3.28061	0.36101	4.82661	1.05971	1.99411	3.01501	2.56851	1.55221	2.85321	2.52211	0.08291	6.94741	2.05551	0.39621	1.00E-05	1.63761	1.96951	3.54231	1.34721	2.08291	3.11201	9.01661	1.50111	0.36761	2.01051	1.00E-05	1.59361	2.23471	1.00E-05
10234	7.14531	0.00851	0.00751	1.00E-05	1.00E-05	1.00E-05	0.01771	1.00E-05	0.09691	0.21871	1.00E-05	0.01021	0.06931	1.00E-05	1.00E-05	1.00E-05	1.00E-05	0.05421	1.00E-05	3.92141	1.00E-05	1.00E-05	1.00E-05	1.00E-05	1.00E-05	1.00E-05	0.21681	0.33411	1.00E-05	0.02561	0.04661	1.00E-05	1.00E-05	1.00E-05	1.00E-05	1.00E-05	1.00E-05	21.94561	1.00E-05	0.01661	1.00E-05	1.00E-05	1.00E-05	1.00E-05	0.02971	1.00E-05	1.00E-05	0.00791	1.00E-05
10235	72.54011	12.37321	83.07511	100.67371	29.43651	61.06511	15.37771	67.83121	26.23351	56.21921	44.28751	36.71921	58.01371	57.94441	62.67311	63.55861	76.21201	49.34531	30.02081	49.92051	82.60001	58.39081	33.86731	74.30871	80.76061	58.44511	24.73521	83.68201	81.82131	99.12081	41.79521	57.65991	82.62301	21.68641	73.83811	38.91221	29.03501	35.48601	90.20941	74.64271	38.99341	241.00911	71.41901	63.76081	43.16311	82.07151	100.36601	72.32541	54.65201
10236	23.40811	17.64701	42.41041	46.26281	59.03891	39.28291	11.64951	29.53161	32.37991	31.19171	52.83761	75.50101	41.77751	47.51921	39.17731	31.01951	58.26161	11.57411	40.37881	36.68621	59.30311	34.79841	51.22681	29.76261	36.26671	44.31501	44.50701	31.64581	42.54981	44.75261	8.90381	54.35731	30.58421	21.76181	60.46731	22.32521	29.29931	39.28241	47.65501	41.77781	40.17201	17.70201	37.04821	38.28111	33.42811	25.66331	32.12431	34.90081	4.47721
10237	3.93411	9.61101	15.32831	15.09891	8.71411	15.30221	3.18121	33.91691	24.11021	4.28021	12.43181	12.88841	6.75161	7.50951	7.28821	14.88351	14.39961	6.26421	27.75001	9.75531	21.51271	30.99511	12.27771	11.58371	10.43151	15.28261	32.49751	4.27171	10.78021	7.39691	5.80811	8.69971	34.92141	7.01291	12.94011	1.00E-05	24.80221	4.17021	13.06631	25.51531	13.22681	3.06871	10.06651	16.56881	23.99461	6.83361	11.65141	11.39781	13.56851
10238	10.81741	8.59881	16.69691	16.86021	14.83781	15.40571	3.99691	11.85161	12.75691	12.09541	11.44991	19.09131	8.43421	7.90541	7.73451	8.55381	8.59371	5.27581	8.71511	10.38781	13.58321	4.75421	11.33151	4.58471	6.97231	7.08031	7.09211	6.58361	5.82651	3.97661	3.06451	6.11941	6.66591	3.99071	3.73501	19.05871	5.20091	8.36271	9.91011	11.70671	6.80221	4.44391	6.13001	8.20881	10.13351	3.33021	3.36231	6.54851	3.42951
10239	4.39581	7.56361	14.23671	18.52331	4.59581	4.68361	2.06771	5.92541	5.51881	3.59741	3.04281	4.82381	2.87611	4.89101	2.15931	1.34981	5.89301	7.47841	20.15991	8.95161	10.18601	21.46121	15.53941	5.20761	7.38761	16.05051	13.06971	7.93511	7.44961	5.36971	16.38981	5.96541	9.34611	6.20811	10.56271	1.04351	18.55221	4.67481	3.45551	10.70111	9.41611	3.49411	11.71941	6.91491	13.98681	3.47561	6.54331	4.77891	13.28921
1024	3.55521	0.12881	0.54561	0.66531	2.07731	0.99671	0.02881	0.27641	0.22521	0.69541	1.24881	0.84001	0.85141	0.93221	0.35991	0.39741	0.31321	0.00271	0.22511	0.94711	0.19671	0.32731	1.00E-05	0.15461	0.25031	0.12951	0.41391	0.29401	0.16631	1.00E-05	1.00E-05	1.00E-05	1.00E-05	0.01061	0.30811	1.00E-05	0.30021	0.27311	0.16661	0.01131	0.44891	1.00E-05	0.00831	0.42361	0.79941	0.02501	0.24041	0.32791	1.00E-05
10240	16.83941	3.97171	12.81461	15.41811	27.59101	25.91181	2.98591	15.13831	13.41531	19.18951	23.61671	23.50791	29.17961	30.30421	27.82821	18.37291	30.68881	3.94911	12.65261	19.89811	28.61131	11.55751	28.92841	22.56001	22.15621	36.67761	19.84181	18.90441	32.26471	32.70381	6.03881	27.52351	12.33931	4.90671	26.78251	44.85171	15.78301	34.10181	31.29571	13.84171	28.36321	24.63071	26.14621	23.16761	17.14611	31.14621	34.41801	32.05821	9.09761
10241	60.03121	88.80411	115.82421	154.36061	64.67871	58.62781	34.24831	41.94131	56.52261	44.57481	64.32321	137.06671	53.24961	48.55181	46.58751	45.21361	95.08191	117.78051	118.01621	97.39501	74.82061	96.94361	45.95681	43.94741	31.41331	57.04831	63.95121	49.54481	46.68401	70.01471	87.34121	85.56361	40.31831	43.52631	119.71331	120.82801	82.99821	99.92811	52.50361	96.39521	50.04821	23.79971	54.91651	57.20371	69.97801	13.85761	36.99051	46.34851	62.06591
10242	1.00E-05	1.00E-05	1.00E-05	1.00E-05	1.00E-05	1.00E-05	1.00E-05	1.00E-05	1.00E-05	1.00E-05	1.00E-05	1.00E-05	1.00E-05	1.00E-05	1.00E-05	1.00E-05	1.00E-05	1.00E-05	1.00E-05	1.00E-05	1.00E-05	1.00E-05	1.00E-05	1.00E-05	1.00E-05	1.00E-05	1.00E-05	1.00E-05	1.00E-05	1.00E-05	1.00E-05	1.00E-05	1.00E-05	1.00E-05	1.00E-05	1.00E-05	1.00E-05	1.00E-05	1.00E-05	1.00E-05	1.00E-05	1.00E-05	1.00E-05	1.00E-05	1.00E-05	1.00E-05	1.00E-05	1.00E-05	1.00E-05
10243	1.00E-05	0.35961	0.98761	1.92511	2.94881	3.56121	0.24131	1.84511	0.87421	1.03221	2.57691	2.49531	2.54991	1.44541	2.00461	0.98581	5.83131	0.01871	0.49311	0.10791	2.29041	0.42171	3.21541	0.55521	2.83161	3.48091	1.07291	1.09911	1.29001	2.34981	1.00E-05	0.20341	0.84751	0.20611	1.44851	1.00E-05	0.21241	0.00941	1.25961	1.57671	2.10771	0.00141	2.91001	1.24141	0.99891	2.05611	0.37321	1.51581	0.06881
10244	23.43491	6.13011	14.45921	17.83591	26.91731	22.62011	3.56101	16.76751	16.13061	11.38961	20.80061	14.14271	22.69631	24.07051	26.98981	12.80181	25.83471	18.65921	20.37811	31.47291	26.72721	12.57811	16.82991	15.83701	34.90841	22.46081	17.21501	16.24591	31.05471	19.81061	19.42621	29.83171	25.12531	7.39871	45.07341	31.06311	20.37981	18.50971	27.88631	16.57381	31.33731	18.02661	42.32371	22.94951	23.62281	16.36311	32.51031	29.49171	21.77101
10245	152.80761	47.08591	74.24561	73.96961	57.45541	58.88631	36.65291	95.98731	83.58171	61.75551	70.67031	49.08511	49.89081	36.99041	40.89061	51.41141	49.73111	90.47421	103.87371	161.44811	77.99781	97.47001	88.55011	66.76411	62.44991	70.88351	97.36671	82.59151	52.97841	46.53151	98.10241	82.61151	115.75711	44.88031	65.72921	97.85741	113.69131	157.35321	73.16381	107.39341	79.78681	80.35021	56.54771	75.94011	115.44031	83.70431	76.42251	65.02761	80.44791
10246	1.00E-05	1.00E-05	1.00E-05	1.00E-05	1.00E-05	1.00E-05	1.00E-05	1.00E-05	1.00E-05	1.00E-05	1.00E-05	1.00E-05	1.00E-05	1.00E-05	1.00E-05	1.00E-05	1.00E-05	0.01081	1.00E-05	1.00E-05	1.00E-05	1.00E-05	1.00E-05	1.00E-05	1.00E-05	1.00E-05	1.00E-05	1.00E-05	1.00E-05	1.00E-05	1.00E-05	1.00E-05	1.00E-05	1.00E-05	0.01191	1.00E-05	1.00E-05	1.00E-05	1.00E-05	1.00E-05	1.00E-05	1.00E-05	1.00E-05	1.00E-05	1.00E-05	1.00E-05	1.00E-05	1.00E-05	1.00E-05
10247	0.06011	2.90041	6.09411	6.02261	6.03241	6.15611	1.27091	3.90091	6.46781	5.77341	8.51801	10.83681	9.39441	11.47641	9.97791	4.68901	18.39041	0.43891	7.74111	2.24041	6.04741	4.16091	9.16321	5.81561	3.83491	14.52111	9.43261	6.39311	5.83721	18.04521	0.25471	14.02841	7.15931	2.06551	5.56741	0.06761	10.48791	3.41541	3.60211	6.72711	3.13471	13.25401	9.00781	7.52811	11.37531	11.45801	7.72891	8.57271	1.69361
10248	68.36121	21.19881	40.12981	45.41401	38.91891	50.56231	13.13701	32.85311	39.62091	27.85721	39.21881	41.42311	35.31831	24.30261	25.20971	24.45361	39.32391	22.44411	54.10521	60.67571	61.02081	62.70601	62.89611	31.88251	47.62591	55.65831	46.71321	42.16261	39.85901	66.16651	30.56831	61.34501	43.08051	17.96121	63.03391	51.10371	65.19991	62.64061	47.13981	39.30531	53.90121	58.06821	53.71501	57.92501	49.39581	29.41131	59.87931	53.23621	22.68421
10249	1.00E-05	1.00E-05	0.01471	1.00E-05	0.04061	0.02601	1.00E-05	0.02081	0.01281	0.00761	0.15861	0.07551	0.04131	0.01051	0.00351	0.03891	0.03801	0.07581	0.03861	0.04091	0.02631	0.00821	1.00E-05	0.02471	0.07741	0.00661	1.00E-05	0.09531	0.06381	0.02151	0.01931	1.00E-05	0.26051	0.00811	0.13831	0.30191	0.03401	0.09361	1.00E-05	0.00671	0.07391	1.00E-05	0.04931	0.17911	0.01161	1.00E-05	0.03851	0.18441	0.09201
1025	9.21201	1.53861	6.69081	6.60041	13.26951	10.76951	0.98831	9.88371	3.74921	6.68271	9.13721	16.26381	7.48011	5.66471	6.10751	3.71921	4.38421	4.44621	3.51851	2.29471	9.42191	4.52121	6.71101	3.07051	3.98421	6.12681	2.86681	4.15631	3.74961	4.43791	2.65071	25.65431	13.22611	1.03141	6.12971	6.99331	3.37681	3.64941	9.24411	2.55861	8.89131	0.01761	4.93451	10.24591	6.62651	4.25201	5.34071	7.74291	6.45291
10250	12.38531	9.20781	22.37101	23.71081	23.44401	21.46661	4.88281	20.89811	17.71201	19.13331	22.05381	37.15761	20.07431	19.49371	17.89641	18.02431	28.91411	14.85841	17.54361	18.66521	20.58491	11.99181	29.80181	13.16971	12.64581	15.62361	19.36851	12.85211	14.21051	15.51581	11.04551	11.35401	15.55491	7.05451	10.19531	23.06101	10.35071	16.82991	17.37521	20.16711	14.38571	5.25191	16.69301	13.76991	15.08901	12.90231	9.34311	19.88971	17.84581
10251	0.02221	0.05301	0.40561	0.06001	0.11321	0.07911	0.00681	0.21561	0.08281	0.02861	0.06301	0.05651	0.11381	0.01901	0.04881	0.01751	0.01781	0.09891	0.00961	1.00E-05	0.03711	0.02601	0.06881	0.02721	0.06151	0.13051	1.00E-05	0.05791	0.03971	0.04561	0.05581	0.21521	0.02491	0.05721	0.05761	0.08901	0.02701	0.00471	0.03461	0.01481	0.11961	0.06551	0.03891	0.07741	0.01271	0.00791	0.09671	0.05041	0.08921
10252	0.12211	0.06301	1.00E-05	0.01621	20.22851	1.25691	0.44291	0.71721	0.04161	37.17181	3.91001	5.34871	1.38981	0.80971	2.49721	1.23011	0.05441	0.19101	0.12851	6.98511	0.96961	0.02701	19.63581	1.21061	4.15211	10.50951	1.00E-05	61.38921	3.54141	14.14461	0.03221	11.57561	1.69511	0.49601	1.00E-05	1.00E-05	0.67001	6.79561	0.78781	0.08501	39.83921	79.50741	5.83701	12.54191	0.46111	6.08021	6.15141	5.32251	1.38361
10253	0.00611	0.00791	1.00E-05	1.00E-05	0.44411	0.08391	0.04351	0.65191	0.17141	0.14261	0.43071	7.20671	1.00E-05	1.00E-05	0.00291	1.00E-05	1.00E-05	0.09731	1.00E-05	2.04851	0.25981	0.00671	1.00E-05	1.00E-05	1.00E-05	0.19661	1.15601	0.01121	1.00E-05	0.01181	1.00E-05	3.05221	1.00E-05	0.04981	1.00E-05	1.00E-05	0.19581	1.17211	0.00561	0.00551	0.02431	1.30511	1.00E-05	0.79751	1.92341	0.00301	0.33641	0.06901	1.00E-05
10254	1.24631	1.71461	6.95011	6.50901	2.24391	2.19181	0.50111	5.75871	3.72361	2.63711	1.74771	5.59601	2.86251	2.45201	2.11171	2.81261	4.58441	7.52271	1.29331	1.64721	0.94491	0.85621	0.09461	0.34241	0.51721	1.39331	1.20701	0.78511	0.81851	0.08691	2.19841	0.70821	1.94401	0.21871	1.54831	14.57291	1.98331	6.40471	0.56171	2.92961	1.77981	0.81501	0.91611	0.80881	2.32481	0.23391	0.80431	1.43871	5.38181
10256	1.00E-05	1.00E-05	1.00E-05	1.00E-05	1.00E-05	1.00E-05	1.00E-05	1.00E-05	1.00E-05	0.01821	1.00E-05	1.00E-05	0.43841	0.61221	1.00E-05	1.34331	1.10401	1.00E-05	1.00E-05	1.00E-05	1.00E-05	1.00E-05	1.00E-05	0.00591	0.87091	1.00E-05	1.00E-05	0.06241	1.00E-05	1.00E-05	1.00E-05	1.00E-05	1.00E-05	0.03471	1.00E-05	1.00E-05	1.00E-05	1.00E-05	1.00E-05	1.00E-05	1.00E-05	0.00201	0.58301	1.00E-05	1.00E-05	1.00E-05	0.67851	1.00E-05	1.00E-05
10257	0.77791	0.55881	0.90191	1.23921	1.78041	0.82111	0.22381	0.22691	1.67931	1.00E-05	2.34201	1.71871	1.34001	1.08081	1.43001	1.57401	1.56531	0.15671	0.95491	1.00E-05	2.37921	1.18721	0.28141	1.44071	0.62291	0.19461	1.94711	1.42921	0.40361	1.60351	0.18771	1.81821	0.06411	0.83081	1.39871	0.00941	0.26651	0.07371	1.62491	0.23651	1.17061	0.00901	1.35841	1.38221	0.99261	2.87731	0.36221	0.89471	0.07001
1026	0.17211	11.05411	64.81001	65.61191	0.58611	0.27191	6.61541	10.06751	11.14291	5.86311	0.69451	1.04791	0.72241	0.01881	0.48061	18.78501	1.15241	6.53171	24.10641	0.52131	1.06071	26.22771	0.91301	19.11181	0.02541	0.03471	17.26691	9.08461	0.75211	0.08371	1.49151	1.06781	26.60371	24.54631	2.17591	1.00E-05	16.63901	0.03061	0.06591	56.04241	0.90341	5.60601	1.22021	0.19461	23.99581	18.82181	0.77331	0.01511	2.20391
10260	1.11911	1.30481	0.85361	0.65191	6.70641	5.18041	0.42381	1.80321	2.05971	6.41551	4.33811	3.03591	3.26351	2.66041	2.76201	4.50681	2.30281	0.54291	2.19481	6.81221	4.52871	0.05211	6.06281	3.37431	3.19571	5.20581	1.85511	5.10791	2.58391	2.31101	0.22501	2.00341	1.24151	0.75351	2.59931	0.51861	1.94041	2.45711	1.58471	0.09411	6.89961	1.31451	2.47521	3.05091	1.97621	1.35001	1.44571	4.06831	0.77161
10261	53.38011	211.03931	329.87761	165.16411	1.00E-05	0.54461	97.55961	27.78621	289.20731	0.64471	1.22051	3.43271	0.11111	0.12631	1.56911	0.33611	0.07681	1203.10811	223.55471	10.36681	2.53301	216.96141	2.57251	0.07431	0.69741	1.55651	158.79211	0.38691	1.79081	2.38461	719.37251	2.15601	34.62521	76.46251	3.25101	0.27191	214.06051	27.96181	0.05321	351.87561	1.00E-05	9.58301	0.01751	0.63151	194.00861	0.06171	0.43721	0.81161	746.63851
10262	127.03901	39.87151	101.17241	101.97821	92.47861	79.98951	21.84961	86.80601	49.93701	54.98001	87.74441	104.65971	75.41601	56.75051	56.08271	63.03961	117.64301	88.09601	83.45611	107.33361	100.01591	80.75561	93.65811	55.46091	66.56501	91.90011	70.55821	59.00591	54.57001	52.29021	73.61351	97.47511	99.06911	28.31151	67.60521	90.36661	67.32711	79.28331	85.52491	95.53571	80.15561	24.28391	64.50691	87.77121	59.94081	36.58251	51.97971	62.34831	65.82631
10263	244.29701	45.37001	163.51001	204.53231	181.56001	225.76341	74.54461	844.81351	128.70361	129.91191	205.61261	206.21331	148.26771	72.06741	80.76391	138.50631	198.86001	69.00561	123.08691	201.58301	344.41361	164.54201	194.57501	153.37801	242.68701	271.04611	156.18371	166.55901	91.85731	107.60501	86.80801	346.79901	550.09541	75.67471	224.53701	211.79301	83.91741	229.29701	325.27001	178.71101	277.57121	167.46841	183.79281	290.14001	171.62601	186.75301	112.25621	179.25181	44.04851
10265	1.00E-05	1.00E-05	1.00E-05	1.00E-05	1.00E-05	1.00E-05	1.00E-05	1.00E-05	1.00E-05	1.00E-05	1.00E-05	1.00E-05	1.00E-05	1.00E-05	1.00E-05	1.00E-05	1.00E-05	1.00E-05	1.00E-05	1.00E-05	1.00E-05	1.00E-05	1.00E-05	1.00E-05	1.00E-05	1.00E-05	1.00E-05	1.00E-05	1.00E-05	1.00E-05	1.00E-05	1.00E-05	1.00E-05	1.00E-05	1.00E-05	1.00E-05	1.00E-05	1.00E-05	1.00E-05	1.00E-05	1.00E-05	1.00E-05	1.00E-05	1.00E-05	1.00E-05	1.00E-05	1.00E-05	1.00E-05	1.00E-05
10266	1.00E-05	0.03781	1.00E-05	1.00E-05	1.00E-05	1.00E-05	1.00E-05	0.93351	0.02491	1.00E-05	0.38191	1.00E-05	1.00E-05	1.00E-05	1.00E-05	1.00E-05	0.83361	1.00E-05	1.00E-05	1.00E-05	1.00E-05	1.00E-05	1.00E-05	1.00E-05	1.00E-05	1.00E-05	1.00E-05	1.00E-05	1.00E-05	1.00E-05	1.00E-05	1.00E-05	1.00E-05	1.00E-05	1.00E-05	1.00E-05	1.00E-05	1.00E-05	1.00E-05	1.00E-05	1.00E-05	1.00E-05	0.08221	1.00E-05	1.00E-05	1.00E-05	1.00E-05	0.23041	1.00E-05
10267	1.00E-05	1.00E-05	1.00E-05	0.02661	1.00E-05	7.22861	1.24281	0.01681	1.37931	0.02421	1.00E-05	79.78071	0.15781	0.39851	0.24001	0.61251	1.00E-05	1.00E-05	1.00E-05	1.00E-05	7.23491	0.05321	0.04601	1.00E-05	1.00E-05	0.02151	0.39441	0.02221	1.00E-05	0.07091	1.00E-05	51.46041	1.00E-05	1.79401	1.00E-05	1.00E-05	1.00E-05	0.02701	0.06681	0.10461	1.00E-05	1.00E-05	0.03261	1.00E-05	1.18131	0.01151	1.00E-05	0.02701	1.00E-05
10268	1.00E-05	0.03701	1.00E-05	1.00E-05	1.00E-05	1.00E-05	0.03641	1.00E-05	1.00E-05	1.00E-05	1.00E-05	1.00E-05	0.12521	1.00E-05	1.00E-05	1.00E-05	1.00E-05	0.69091	1.00E-05	1.00E-05	1.00E-05	1.00E-05	1.00E-05	1.00E-05	1.00E-05	0.00971	0.12881	1.00E-05	1.00E-05	1.00E-05	0.39751	1.00E-05	1.00E-05	0.14191	1.00E-05	1.00E-05	1.00E-05	1.00E-05	1.00E-05	1.00E-05	1.00E-05	1.00E-05	1.00E-05	1.00E-05	1.00E-05	1.00E-05	1.00E-05	1.00E-05	1.00E-05
10269	13.18921	9.32191	21.20191	21.40271	21.84321	13.23651	3.01671	15.78251	18.39111	6.51031	16.22761	32.71461	15.68451	13.42491	12.10381	10.37041	21.56441	6.29911	21.72551	12.38331	27.42171	21.78261	29.36091	12.94441	12.72011	17.50581	27.08551	9.86031	11.31111	22.37021	3.41691	16.20151	16.86591	9.74671	20.69721	12.14661	19.88651	7.22341	10.98831	25.50731	17.91131	5.88081	13.03001	14.66081	25.46341	5.62321	12.97391	18.63111	3.00091
1027	5.98881	4.21811	4.11201	9.23811	14.40581	12.43341	3.03921	6.58781	5.59491	9.88681	15.78521	18.86051	14.47651	17.95601	12.03331	9.32331	25.60111	31.93541	0.93011	3.14221	5.29651	2.82391	1.51561	3.39421	4.07601	3.01481	1.55011	3.68271	4.34571	1.72091	5.73291	7.40951	1.22291	1.04361	4.30621	3.55471	1.60091	3.80641	2.27651	2.09431	3.55001	2.75881	5.42871	4.93811	3.68751	0.61271	2.96561	4.53151	10.07121
10270	1.00E-05	3.11071	7.07741	5.66791	10.08771	5.26081	0.86241	5.35841	6.91421	3.93451	9.66731	7.44111	5.12301	3.95671	3.79191	4.05261	4.82751	0.39061	4.19011	0.01261	3.83361	4.15491	3.01021	5.49731	3.86121	3.21991	4.26811	1.93301	2.17031	5.28181	0.04761	6.84971	8.77541	1.11131	3.73881	1.00E-05	2.85951	1.00E-05	2.33831	3.49321	2.88401	1.00E-05	3.99561	5.45481	5.12801	3.56111	1.21071	0.79151	1.00E-05
10272	0.00651	1.46701	2.69541	1.79291	1.00E-05	0.52591	0.60101	1.24851	1.66281	0.76891	0.90301	0.46251	0.56301	0.69731	1.01821	0.62791	0.57761	0.07421	1.97431	1.00E-05	0.75011	0.03121	1.00E-05	0.01721	1.23141	0.75321	0.69581	0.47931	1.80311	1.00E-05	1.00E-05	1.00E-05	0.77641	0.17681	1.00E-05	0.00831	1.16951	1.00E-05	1.00E-05	1.55381	0.00651	0.00331	0.67351	0.09511	0.92511	1.00E-05	0.87871	0.46111	0.09101
102723168	1.00E-05	1.00E-05	1.00E-05	1.00E-05	1.00E-05	1.00E-05	0.07541	0.02731	0.02101	2.38431	1.00E-05	1.00E-05	1.00E-05	1.00E-05	0.00911	32.33261	1.00E-05	0.02161	1.00E-05	1.00E-05	0.02401	1.00E-05	1.00E-05	2.39211	1.00E-05	1.00E-05	1.00E-05	6.49331	1.00E-05	1.00E-05	1.00E-05	1.00E-05	1.00E-05	0.44651	1.00E-05	1.00E-05	1.00E-05	1.00E-05	1.00E-05	1.00E-05	1.00E-05	1.00E-05	1.00E-05	1.00E-05	1.00E-05	0.68031	1.00E-05	1.00E-05	1.00E-05
102723169	0.20701	0.62371	1.00E-05	1.00E-05	1.00E-05	1.00E-05	1.00E-05	1.00E-05	0.22581	0.17731	1.00E-05	1.00E-05	1.00E-05	1.00E-05	1.00E-05	0.20571	0.06671	1.00E-05	1.00E-05	1.00E-05	1.00E-05	1.00E-05	1.00E-05	76.16311	0.54991	0.03901	0.14151	179.08801	0.09261	0.12911	1.00E-05	0.05591	3.76911	6.90361	1.00E-05	1.00E-05	0.16801	1.00E-05	0.16021	0.23111	0.46481	121.93001	1.00E-05	0.04421	1.00E-05	255.52501	0.36201	0.04201	1.00E-05
102723170	1.00E-05	1.00E-05	1.00E-05	1.00E-05	1.00E-05	1.00E-05	2.66861	0.61101	1.00E-05	55.54461	1.00E-05	1.00E-05	0.16871	1.00E-05	0.27771	102.96901	0.01381	0.02891	1.00E-05	1.00E-05	0.13711	1.00E-05	1.00E-05	4.15601	0.02811	1.00E-05	0.04741	2.23591	1.00E-05	0.03341	1.00E-05	1.00E-05	1.00E-05	0.51141	1.00E-05	1.00E-05	1.00E-05	1.00E-05	1.00E-05	1.00E-05	0.04601	4.66331	1.00E-05	0.03371	1.00E-05	1.86801	1.00E-05	1.00E-05	1.00E-05
102723407	0.10331	0.23391	1.00E-05	1.00E-05	0.49441	0.19301	12.53171	2.16061	0.11651	220.40701	0.21371	1.00E-05	0.60411	0.15871	0.35291	1037.53001	0.25701	0.97801	1.00E-05	1.00E-05	0.63851	1.00E-05	1.00E-05	97.46261	0.35491	0.02821	0.10121	144.93401	1.00E-05	1.00E-05	1.00E-05	0.15091	0.35811	8.81181	1.00E-05	1.00E-05	0.16131	1.00E-05	0.07871	0.09991	0.97001	36.87241	0.10581	0.31011	0.29891	191.87901	0.09451	1.00E-05	1.00E-05
102723451	1.00E-05	1.00E-05	0.06511	0.02921	0.02101	1.00E-05	1.00E-05	0.02511	1.00E-05	0.01941	0.01971	0.16761	0.02961	0.08741	0.06381	0.04661	0.00991	1.00E-05	0.03031	1.00E-05	0.02351	1.00E-05	0.01081	0.01461	0.00821	0.01591	0.18191	0.08941	0.02091	0.01681	1.00E-05	0.01121	1.00E-05	0.00981	0.02161	1.00E-05	0.09641	1.00E-05	0.00821	1.00E-05	0.26551	0.00651	0.01161	1.00E-05	1.00E-05	1.00E-05	0.03811	0.10121	1.00E-05
102723475	1.00E-05	0.06841	0.06781	0.15441	1.00E-05	1.00E-05	0.01921	1.00E-05	1.00E-05	1.00E-05	1.00E-05	0.09041	1.00E-05	1.00E-05	1.00E-05	1.00E-05	0.30951	0.30241	0.15651	0.01031	1.00E-05	0.10581	1.00E-05	1.00E-05	1.00E-05	0.01861	0.04591	1.00E-05	1.00E-05	1.00E-05	0.07421	1.00E-05	1.00E-05	0.05061	1.00E-05	3.93951	0.26841	1.93711	1.00E-05	0.45321	1.00E-05	1.00E-05	1.00E-05	1.00E-05	1.00E-05	1.00E-05	1.00E-05	1.00E-05	1.00E-05
102723502	1.00E-05	1.00E-05	1.00E-05	1.00E-05	1.00E-05	1.00E-05	1.00E-05	1.00E-05	1.00E-05	1.00E-05	1.00E-05	1.00E-05	1.00E-05	1.00E-05	1.00E-05	1.00E-05	1.00E-05	1.00E-05	1.00E-05	1.00E-05	1.00E-05	1.00E-05	1.00E-05	1.00E-05	1.00E-05	1.00E-05	1.00E-05	1.00E-05	1.00E-05	1.00E-05	1.00E-05	1.00E-05	1.00E-05	1.00E-05	1.00E-05	1.00E-05	1.00E-05	1.00E-05	1.00E-05	1.00E-05	1.00E-05	1.00E-05	1.00E-05	1.00E-05	1.00E-05	1.00E-05	1.00E-05	1.00E-05	1.00E-05
102723526	1.00E-05	0.03051	1.00E-05	1.00E-05	1.00E-05	1.00E-05	1.00E-05	1.00E-05	1.00E-05	1.00E-05	1.00E-05	1.00E-05	1.00E-05	1.00E-05	1.00E-05	1.00E-05	1.00E-05	7.77551	1.00E-05	1.00E-05	1.00E-05	1.00E-05	1.00E-05	1.00E-05	0.01131	1.00E-05	1.00E-05	1.00E-05	1.00E-05	1.00E-05	7.11521	1.00E-05	1.00E-05	0.01291	1.00E-05	1.00E-05	1.00E-05	1.00E-05	1.00E-05	1.00E-05	1.00E-05	1.00E-05	1.00E-05	1.00E-05	1.00E-05	1.00E-05	1.00E-05	1.00E-05	1.95791
102723532	1.00E-05	1.00E-05	1.00E-05	1.00E-05	1.00E-05	1.00E-05	1.00E-05	1.00E-05	1.00E-05	1.00E-05	1.00E-05	1.00E-05	1.00E-05	1.00E-05	1.00E-05	1.00E-05	1.00E-05	1.00E-05	1.00E-05	1.00E-05	1.00E-05	1.00E-05	1.00E-05	1.00E-05	1.00E-05	1.00E-05	1.00E-05	1.00E-05	1.00E-05	1.00E-05	1.00E-05	1.00E-05	1.00E-05	1.00E-05	1.00E-05	1.00E-05	1.00E-05	1.00E-05	1.00E-05	1.00E-05	1.00E-05	1.00E-05	1.00E-05	1.00E-05	1.00E-05	1.00E-05	1.00E-05	1.00E-05	1.00E-05
102723547	0.12431	1.00E-05	1.00E-05	1.00E-05	1.00E-05	0.01121	1.00E-05	1.00E-05	1.00E-05	0.01941	1.00E-05	1.00E-05	0.01051	1.00E-05	1.00E-05	1.00E-05	1.00E-05	1.00E-05	1.00E-05	0.01331	1.00E-05	1.00E-05	1.00E-05	1.00E-05	1.00E-05	1.00E-05	1.00E-05	1.00E-05	1.00E-05	1.00E-05	1.00E-05	1.00E-05	1.00E-05	1.00E-05	1.00E-05	1.00E-05	1.00E-05	0.02161	1.00E-05	1.00E-05	1.00E-05	1.00E-05	0.01291	1.00E-05	1.00E-05	1.00E-05	1.00E-05	1.00E-05	1.00E-05
102723553	0.10741	4.55351	9.39141	5.66041	6.74391	9.59941	2.40401	12.29741	1.13691	13.09161	0.17221	5.76081	9.12901	14.14191	10.34421	0.57261	13.96921	0.40131	10.26941	18.22091	13.58941	11.21461	19.36931	0.09611	8.12231	19.80901	8.51101	9.40541	21.24181	14.91641	2.29641	1.03411	0.02311	0.04831	6.75441	4.82161	14.72091	0.12521	0.20071	0.07671	17.02161	29.34051	0.18391	1.06521	15.19681	1.12451	8.41561	0.68791	0.12831
102723555	1.63701	0.09921	0.09561	0.13581	0.26431	0.33131	0.02051	0.08801	0.05771	0.33911	0.18381	0.17271	0.11831	0.22401	0.46191	0.59541	0.23381	0.21651	0.07751	0.30951	0.19521	0.15501	0.27151	0.06741	0.22551	1.50721	0.01711	0.47421	1.32191	0.55051	1.38921	0.10251	2.23491	0.21071	0.00291	1.00E-05	0.03891	0.36331	0.26121	0.10081	0.08171	0.91811	0.64761	0.08301	0.30491	0.00951	0.03921	0.74861	1.25261
102723631	1.00E-05	1.00E-05	1.00E-05	1.00E-05	1.00E-05	1.00E-05	1.00E-05	1.00E-05	1.00E-05	1.00E-05	1.00E-05	1.00E-05	1.00E-05	1.00E-05	1.00E-05	1.00E-05	1.00E-05	1.00E-05	1.00E-05	1.00E-05	1.00E-05	1.00E-05	1.00E-05	1.00E-05	1.00E-05	1.00E-05	1.00E-05	1.00E-05	1.00E-05	1.00E-05	1.00E-05	1.00E-05	1.00E-05	1.00E-05	1.00E-05	1.00E-05	1.00E-05	1.00E-05	1.00E-05	1.00E-05	1.00E-05	1.00E-05	1.00E-05	1.00E-05	1.00E-05	1.00E-05	1.00E-05	1.00E-05	1.00E-05
102723655	1.00E-05	0.00071	1.00E-05	1.00E-05	1.00E-05	1.00E-05	0.00941	1.00E-05	1.00E-05	0.06381	1.00E-05	1.00E-05	0.03081	1.00E-05	0.01681	1.00E-05	1.00E-05	0.04871	0.14411	1.00E-05	0.11531	1.00E-05	1.00E-05	1.00E-05	1.00E-05	1.00E-05	0.01161	1.00E-05	0.30591	1.00E-05	1.00E-05	1.00E-05	1.00E-05	0.10021	1.00E-05	1.00E-05	1.00E-05	1.00E-05	1.00E-05	1.00E-05	1.00E-05	1.00E-05	1.00E-05	1.00E-05	1.00E-05	1.00E-05	1.00E-05	1.00E-05	1.00E-05
102723680	1.00E-05	1.00E-05	1.00E-05	1.00E-05	1.00E-05	1.00E-05	1.00E-05	1.00E-05	1.00E-05	1.00E-05	1.00E-05	1.00E-05	1.00E-05	1.00E-05	1.00E-05	1.00E-05	1.00E-05	1.00E-05	1.00E-05	1.00E-05	1.00E-05	1.00E-05	1.00E-05	1.00E-05	1.00E-05	1.00E-05	1.00E-05	1.00E-05	1.00E-05	1.00E-05	1.00E-05	1.00E-05	1.00E-05	1.00E-05	1.00E-05	1.00E-05	1.00E-05	1.00E-05	1.00E-05	1.00E-05	1.00E-05	1.00E-05	1.00E-05	1.00E-05	1.00E-05	1.00E-05	1.00E-05	1.00E-05	1.00E-05
102723713	1.00E-05	0.00071	1.00E-05	1.00E-05	1.00E-05	1.00E-05	0.00941	1.00E-05	1.00E-05	0.06381	1.00E-05	1.00E-05	0.03081	0.12391	0.05681	0.04441	1.00E-05	0.04871	0.14411	1.00E-05	0.11531	1.00E-05	1.00E-05	1.00E-05	1.00E-05	1.00E-05	0.01161	0.04621	0.30591	1.00E-05	1.00E-05	1.00E-05	1.00E-05	0.10021	1.00E-05	1.00E-05	1.00E-05	1.00E-05	1.00E-05	1.00E-05	1.00E-05	1.00E-05	1.00E-05	1.00E-05	1.00E-05	1.00E-05	1.00E-05	1.00E-05	1.00E-05
102723728	12.19771	4.60951	9.00051	12.93881	9.41521	17.83091	3.48381	26.44181	7.85561	5.94931	11.85411	13.66201	11.76641	8.01541	3.78211	12.81101	21.41871	11.48911	12.99091	11.99231	12.21101	6.32621	10.72041	11.35811	15.65191	19.46991	14.45491	7.75941	6.93361	12.98081	8.04501	10.76751	21.40491	9.95311	27.70491	0.00301	11.06581	10.76281	21.63671	10.83411	11.48061	0.45231	13.29931	11.63741	12.59981	10.27761	10.57421	12.96661	7.85691
102723737	1.00E-05	1.00E-05	1.00E-05	1.00E-05	1.00E-05	1.00E-05	1.00E-05	1.00E-05	1.00E-05	1.00E-05	1.00E-05	1.00E-05	1.00E-05	1.00E-05	1.00E-05	1.00E-05	1.00E-05	1.00E-05	1.00E-05	1.00E-05	1.00E-05	1.00E-05	1.00E-05	1.00E-05	1.00E-05	1.00E-05	1.00E-05	1.00E-05	1.00E-05	1.00E-05	1.00E-05	1.00E-05	1.00E-05	1.00E-05	1.00E-05	1.00E-05	1.00E-05	1.00E-05	1.00E-05	1.00E-05	1.00E-05	1.00E-05	1.00E-05	1.00E-05	1.00E-05	1.00E-05	1.00E-05	1.00E-05	1.00E-05
102723796	1.00E-05	1.00E-05	1.00E-05	1.00E-05	1.00E-05	1.00E-05	1.00E-05	1.00E-05	1.00E-05	1.00E-05	1.00E-05	1.00E-05	1.00E-05	1.00E-05	1.00E-05	1.00E-05	1.00E-05	1.00E-05	1.00E-05	1.00E-05	1.00E-05	1.00E-05	1.00E-05	1.00E-05	1.00E-05	1.00E-05	1.00E-05	1.00E-05	1.00E-05	1.00E-05	1.00E-05	1.00E-05	1.00E-05	1.00E-05	1.00E-05	1.00E-05	1.00E-05	1.00E-05	1.00E-05	1.00E-05	1.00E-05	1.00E-05	1.00E-05	1.00E-05	1.00E-05	1.00E-05	1.00E-05	1.00E-05	1.00E-05
102723849	0.02511	0.01791	0.08551	1.00E-05	0.04671	0.13331	0.00661	0.07661	0.02301	0.19391	0.04791	0.39441	0.12031	0.08701	0.05491	0.11101	0.05731	0.14931	1.00E-05	0.01281	1.00E-05	0.01701	0.04271	0.01881	0.09291	0.06001	0.02461	0.02811	0.03911	0.05321	0.05671	0.02421	0.01511	1.00E-05	0.07261	0.01431	0.01041	1.00E-05	0.02311	0.04241	0.03111	0.07201	0.03211	0.02471	0.08361	0.01971	0.08191	0.08461	0.01261
102723859	1.00E-05	1.00E-05	1.00E-05	1.00E-05	1.00E-05	1.00E-05	1.00E-05	1.00E-05	1.00E-05	1.00E-05	0.04921	1.00E-05	1.00E-05	1.00E-05	1.00E-05	1.00E-05	1.00E-05	1.00E-05	1.00E-05	1.00E-05	1.00E-05	1.00E-05	1.00E-05	1.00E-05	1.00E-05	1.00E-05	1.00E-05	1.00E-05	1.00E-05	1.00E-05	0.10431	1.00E-05	1.00E-05	1.00E-05	1.00E-05	1.00E-05	1.00E-05	1.00E-05	1.00E-05	1.00E-05	1.00E-05	1.00E-05	1.00E-05	1.00E-05	1.00E-05	1.00E-05	1.00E-05	1.00E-05	1.00E-05
102723899	1.00E-05	0.06971	1.00E-05	1.00E-05	0.03181	0.36631	0.04211	1.00E-05	0.27141	0.18191	0.42821	1.00E-05	0.29561	0.01961	0.13721	0.01261	0.50191	1.00E-05	0.00681	1.00E-05	0.29411	1.00E-05	1.00E-05	0.72041	0.37471	0.00361	1.55791	1.00E-05	0.50771	1.00E-05	0.00511	0.03331	0.07141	0.11661	2.09271	1.00E-05	0.41241	1.00E-05	1.00E-05	1.24341	0.02541	1.00E-05	1.13871	0.31841	1.25351	1.00E-05	0.18521	0.31491	1.00E-05
102723971	1.00E-05	1.00E-05	1.00E-05	1.00E-05	1.00E-05	1.00E-05	1.00E-05	1.00E-05	1.00E-05	1.00E-05	1.00E-05	1.00E-05	1.00E-05	1.00E-05	1.00E-05	1.00E-05	1.00E-05	1.00E-05	1.00E-05	1.00E-05	1.00E-05	1.00E-05	1.00E-05	1.00E-05	1.00E-05	1.00E-05	1.00E-05	1.00E-05	1.00E-05	1.00E-05	1.00E-05	1.00E-05	1.00E-05	1.00E-05	1.00E-05	1.00E-05	1.00E-05	1.00E-05	1.00E-05	1.00E-05	1.00E-05	1.00E-05	1.00E-05	1.00E-05	1.00E-05	1.00E-05	1.00E-05	1.00E-05	1.00E-05
102723996	1.00E-05	0.35841	0.40881	1.05201	0.21211	1.00E-05	0.38671	0.64151	0.62191	3.28231	0.45351	0.02781	0.72501	0.10981	0.01791	1.45121	0.76401	1.00E-05	0.33211	1.00E-05	1.00E-05	0.51501	1.00E-05	0.57731	0.00041	1.00E-05	0.03611	1.64771	0.12981	0.58971	1.00E-05	1.00E-05	1.34481	0.23851	0.61441	1.00E-05	0.09161	1.00E-05	1.00E-05	0.49641	1.00E-05	0.42521	0.57131	1.00E-05	0.51711	1.00E-05	1.00E-05	0.32551	0.18121
102724023	40.31361	44.66781	94.95031	109.24851	64.92621	63.25661	30.79701	79.85071	91.62951	73.94901	61.56241	65.80551	69.99691	58.37151	49.95091	53.37421	85.20931	8.90881	119.23991	57.28641	133.49961	117.78281	107.21581	127.52471	140.49251	124.15291	143.34831	145.25841	98.67501	103.97941	12.60511	129.11921	78.88061	71.04821	124.25051	55.76601	119.01871	55.53421	157.43931	118.30911	140.74401	120.95171	156.77891	144.73551	160.03681	136.41891	175.98781	123.42101	26.79361
102724101	1.00E-05	0.00731	1.00E-05	1.00E-05	1.00E-05	1.00E-05	0.06961	1.00E-05	1.00E-05	0.06381	1.00E-05	1.00E-05	0.03081	1.00E-05	1.00E-05	1.00E-05	1.00E-05	0.32311	0.14411	1.00E-05	0.11531	1.00E-05	1.00E-05	1.00E-05	1.00E-05	1.00E-05	0.09921	1.00E-05	0.30591	1.00E-05	1.00E-05	1.00E-05	1.00E-05	0.10021	1.00E-05	1.00E-05	1.00E-05	1.00E-05	1.00E-05	1.00E-05	1.00E-05	1.00E-05	1.00E-05	1.00E-05	1.00E-05	1.00E-05	1.00E-05	1.00E-05	1.00E-05
102724127	1.00E-05	0.00071	1.00E-05	1.00E-05	1.00E-05	1.00E-05	0.00941	1.00E-05	1.00E-05	0.06381	1.00E-05	1.00E-05	0.03081	1.00E-05	0.01681	1.00E-05	1.00E-05	0.04871	0.14411	1.00E-05	0.11531	1.00E-05	1.00E-05	1.00E-05	1.00E-05	1.00E-05	0.01161	1.00E-05	0.30591	1.00E-05	1.00E-05	1.00E-05	1.00E-05	0.10021	1.00E-05	1.00E-05	1.00E-05	1.00E-05	1.00E-05	1.00E-05	1.00E-05	1.00E-05	1.00E-05	1.00E-05	1.00E-05	1.00E-05	1.00E-05	1.00E-05	1.00E-05
102724151	1.00E-05	1.00E-05	1.00E-05	0.00701	1.00E-05	0.00981	1.00E-05	1.00E-05	1.00E-05	1.00E-05	1.00E-05	0.02371	1.00E-05	1.00E-05	0.01971	1.00E-05	0.01181	0.11791	0.03491	1.00E-05	1.00E-05	1.00E-05	1.00E-05	0.00661	1.00E-05	1.00E-05	1.00E-05	0.00821	0.01771	1.00E-05	1.00E-05	0.01741	1.00E-05	1.00E-05	1.00E-05	1.00E-05	1.00E-05	0.01551	1.00E-05	1.00E-05	1.00E-05	0.00481	1.00E-05	1.00E-05	1.00E-05	1.00E-05	1.00E-05	1.00E-05	0.04361
102724159	6.56771	5.05741	10.11311	16.35311	24.08341	17.57961	3.50291	5.37651	9.60611	12.66711	19.14711	19.03471	13.67441	10.06751	13.00781	11.00171	8.56141	2.13251	8.06871	7.69481	32.92121	7.89501	27.72011	7.94741	7.09821	9.51941	6.33071	8.12511	11.15481	18.02311	2.96961	5.86061	9.58611	5.29451	7.52421	11.98121	4.89811	4.82961	25.81141	10.96451	25.18681	1.76391	12.03231	19.79601	7.36231	5.75101	13.36401	16.00681	3.98511
102724250	0.02201	1.23071	1.76791	1.32651	1.01391	1.01601	0.07351	0.73391	0.49411	1.60151	0.10671	0.36031	0.54821	0.49411	0.97101	0.53871	0.10371	0.97471	0.41101	0.93891	0.54121	0.40011	0.89351	0.51431	0.54751	1.20961	0.21211	0.47711	1.45221	1.01231	0.15851	0.40271	0.14211	0.34241	0.03481	0.10421	0.22541	1.45241	1.00051	0.84951	0.28461	0.23841	0.54371	0.50831	0.19911	1.01541	0.16041	1.21681	0.24471
102724307	4.36691	5.48721	12.85911	8.97861	6.08321	8.35061	2.46841	8.31631	4.87771	4.17261	8.57551	9.40381	4.05511	3.50721	3.14941	3.82361	7.60691	7.90551	10.15871	11.67571	8.32561	9.83131	5.72141	4.90021	6.05371	6.98741	6.73711	4.57271	4.36411	8.26541	10.72751	1.78671	4.40821	4.78341	7.48181	5.40631	9.78481	15.38611	10.57721	16.46801	11.76321	4.39881	7.68511	8.40231	12.01691	2.73401	6.33261	9.89661	6.88531
102724334	0.29961	1.00E-05	1.00E-05	0.32591	0.11851	0.34561	0.08241	0.45681	0.29991	0.72541	1.00E-05	0.24411	0.06091	0.11201	0.05171	0.50091	0.46391	1.17211	0.32651	0.79371	1.00E-05	0.05261	1.00E-05	1.00E-05	1.00E-05	0.04431	0.06541	0.22051	1.00E-05	1.00E-05	0.37291	1.00E-05	0.10641	0.20581	0.23371	0.18211	1.00E-05	1.26871	1.00E-05	0.19821	0.04911	0.21031	1.00E-05	0.04831	0.07671	0.25841	0.04001	0.05311	0.29991
102724428	0.00291	0.03631	0.17031	0.58641	0.43241	0.09631	0.05461	3.38271	0.19851	1.04161	1.00E-05	0.44281	0.08081	0.12041	0.05181	0.42321	0.03951	0.00331	0.02241	1.00E-05	0.02711	0.19251	0.00351	0.15011	1.00E-05	1.00E-05	0.03341	0.03061	1.00E-05	0.00141	1.00E-05	1.00E-05	0.88891	0.01411	1.00E-05	1.00E-05	0.05281	1.00E-05	1.00E-05	1.00E-05	0.49961	0.05231	0.05321	0.14131	0.36501	1.00E-05	0.01611	0.16061	1.00E-05
102724473	1.00E-05	1.00E-05	1.00E-05	1.00E-05	1.00E-05	1.00E-05	1.00E-05	1.00E-05	1.00E-05	1.00E-05	1.00E-05	1.00E-05	1.00E-05	1.00E-05	1.00E-05	1.00E-05	1.00E-05	1.00E-05	1.00E-05	1.00E-05	1.00E-05	1.00E-05	1.00E-05	1.00E-05	1.00E-05	1.00E-05	1.00E-05	1.00E-05	1.00E-05	1.00E-05	1.00E-05	1.00E-05	1.00E-05	1.00E-05	1.00E-05	1.00E-05	1.00E-05	1.00E-05	1.00E-05	1.00E-05	1.00E-05	1.00E-05	1.00E-05	1.00E-05	1.00E-05	1.00E-05	0.11251	1.00E-05	1.00E-05
102724488	0.06251	0.08421	0.66641	0.09231	0.16951	0.08911	1.00E-05	1.00E-05	0.17081	0.09071	1.00E-05	0.05331	0.16551	0.02891	0.02481	1.00E-05	0.23361	0.09241	0.26201	1.00E-05	1.00E-05	0.23571	1.00E-05	1.00E-05	0.04511	0.16401	0.07171	0.04961	0.07301	1.00E-05	0.25131	1.00E-05	1.00E-05	1.00E-05	1.00E-05	1.00E-05	0.17311	0.03881	0.43621	0.35891	1.00E-05	1.00E-05	1.00E-05	0.27291	0.15841	1.00E-05	1.00E-05	0.18381	0.05161
102724560	1.00E-05	1.00E-05	0.00321	1.00E-05	0.00461	0.00691	1.00E-05	0.01871	1.00E-05	0.00321	1.00E-05	1.00E-05	0.00661	0.01051	0.00421	1.00E-05	0.00171	1.00E-05	1.00E-05	0.00411	1.00E-05	1.00E-05	1.00E-05	0.00251	0.00561	1.00E-05	1.00E-05	0.02931	0.01271	0.01431	0.46151	1.00E-05	1.00E-05	1.00E-05	1.00E-05	0.05651	1.00E-05	1.00E-05	1.00E-05	1.00E-05	0.00591	1.00E-05	1.00E-05	0.00301	1.00E-05	0.00191	0.00511	0.00341	0.31221
102724594	72.69811	29.45371	30.21531	33.45321	51.06351	59.73011	24.05021	99.43531	62.24871	55.78611	66.60761	66.82771	55.35421	49.34661	53.94201	29.70501	71.22381	120.83771	265.08391	237.00231	251.53841	248.07551	260.04491	206.08171	259.05901	252.70281	313.02181	273.14561	261.87321	271.69901	287.29881	257.18141	440.26781	139.86701	344.78511	222.79361	320.40931	233.32221	229.64301	225.12711	249.90641	238.42941	275.69981	258.18621	299.53131	236.57471	295.44641	242.00691	355.78751
102724631	1.00E-05	0.01301	0.01581	0.00521	0.04811	0.04341	0.00211	0.03891	0.01321	0.08231	0.02721	0.03001	1.00E-05	0.02761	0.01141	0.00871	0.01491	0.09201	0.01101	1.00E-05	0.01591	0.00301	1.00E-05	0.00411	1.00E-05	0.01921	1.00E-05	0.03691	0.03511	0.01571	0.05201	1.00E-05	0.03251	0.00841	0.01581	0.00371	0.01551	0.02841	0.05541	1.00E-05	0.06511	1.00E-05	0.04431	0.02481	0.02361	1.00E-05	0.00501	0.03461	0.19181
102724652	1.00E-05	1.00E-05	1.00E-05	1.00E-05	1.00E-05	1.00E-05	1.00E-05	1.00E-05	1.00E-05	1.00E-05	1.00E-05	1.00E-05	1.00E-05	1.00E-05	0.05551	1.00E-05	1.00E-05	0.23161	1.00E-05	1.00E-05	1.00E-05	1.00E-05	1.00E-05	1.00E-05	1.00E-05	1.00E-05	1.00E-05	1.00E-05	1.00E-05	1.00E-05	1.00E-05	1.00E-05	1.00E-05	1.00E-05	1.00E-05	1.00E-05	1.00E-05	1.00E-05	1.00E-05	1.00E-05	1.00E-05	1.00E-05	1.00E-05	1.00E-05	1.00E-05	1.00E-05	1.00E-05	1.00E-05	1.00E-05
102724657	1.00E-05	1.00E-05	1.00E-05	1.00E-05	1.00E-05	1.00E-05	1.00E-05	1.00E-05	1.00E-05	0.09121	0.48851	1.00E-05	1.00E-05	0.01021	0.08931	1.00E-05	1.00E-05	0.06031	1.00E-05	1.00E-05	1.00E-05	1.00E-05	0.36651	1.00E-05	1.00E-05	1.00E-05	1.00E-05	1.00E-05	0.13361	1.00E-05	1.00E-05	1.00E-05	1.00E-05	1.00E-05	1.00E-05	1.00E-05	1.00E-05	1.00E-05	1.00E-05	1.00E-05	0.10391	1.00E-05	1.00E-05	1.00E-05	1.00E-05	1.00E-05	0.05131	0.16671	1.00E-05
102724770	1.00E-05	0.99761	2.02751	4.15721	0.10901	0.45161	0.53371	1.00E-05	1.88691	0.04261	0.73761	1.00E-05	0.63071	0.50581	1.92211	0.15531	1.54461	0.28991	3.57091	2.63181	2.05171	4.41911	1.42211	0.15791	2.82361	0.69351	2.01981	0.31901	2.46831	0.62641	0.45921	1.51061	1.00E-05	1.20371	3.07371	5.78071	10.33761	7.55731	2.15931	11.93331	3.29111	0.03411	2.92861	5.69481	9.63961	2.99651	5.85241	5.03701	0.41091
102724788	1.00E-05	1.00E-05	1.00E-05	1.00E-05	1.00E-05	1.00E-05	1.00E-05	1.00E-05	1.00E-05	1.00E-05	1.00E-05	1.00E-05	1.00E-05	1.00E-05	1.00E-05	1.00E-05	1.00E-05	1.00E-05	1.00E-05	1.00E-05	1.00E-05	1.00E-05	1.00E-05	1.00E-05	1.00E-05	0.78821	1.00E-05	1.00E-05	1.00E-05	1.00E-05	1.00E-05	1.00E-05	1.00E-05	0.00011	1.00E-05	1.00E-05	1.00E-05	1.00E-05	1.00E-05	1.00E-05	1.00E-05	1.00E-05	1.00E-05	1.00E-05	0.08851	1.00E-05	1.00E-05	1.00E-05	1.00E-05
102724862	0.01391	1.00E-05	1.00E-05	1.00E-05	1.00E-05	1.00E-05	1.00E-05	1.00E-05	1.00E-05	0.03081	1.00E-05	0.01041	0.01911	1.00E-05	1.00E-05	0.00421	1.00E-05	0.07101	1.00E-05	0.00981	0.01701	0.00091	1.00E-05	1.00E-05	0.01821	0.02181	1.00E-05	1.00E-05	1.00E-05	0.04821	1.00E-05	0.00931	0.06241	1.00E-05	0.24481	0.05071	1.00E-05	1.00E-05	0.01521	0.01281	1.00E-05	0.00831	1.00E-05	1.00E-05	1.00E-05	1.00E-05	1.00E-05	0.00821	0.02311
102725035	0.12751	0.94191	1.22621	1.65921	1.00E-05	0.01721	1.36541	0.49881	0.63961	0.40331	0.07521	0.17381	0.07831	0.04951	1.00E-05	0.07111	0.02661	5.45941	40.97541	1.27931	0.44391	33.78561	0.07491	0.05161	1.18991	0.04751	13.27711	0.06341	0.15021	0.11851	82.16191	0.02651	2.10731	10.10481	1.00E-05	0.27681	0.48531	0.82571	0.06581	0.58061	0.07461	0.09421	1.00E-05	0.17911	0.10611	0.01051	1.00E-05	0.11361	5.50171
102725191	0.02281	0.03071	0.04181	0.08291	0.10861	0.10071	0.01491	0.06961	0.05261	0.32321	0.03421	0.09121	0.06841	0.07281	0.10201	0.05791	0.05431	0.25391	0.02721	0.03351	0.01801	0.02481	0.03881	0.01901	0.08601	0.10741	0.03191	0.03971	0.03321	0.07321	0.04361	0.09541	0.09411	0.00811	0.05851	0.42011	0.07871	0.14881	0.03601	0.02831	0.07471	0.38211	0.01021	0.06141	0.02351	0.04281	0.02791	0.03581	0.34571
10273	49.93891	2.01261	9.57831	10.55091	7.74311	13.28291	1.11931	12.73091	6.69591	11.65251	13.04111	12.00291	8.81501	5.66681	5.29521	9.00681	5.00781	6.30731	8.05801	7.11881	13.28661	9.11281	13.32491	7.65971	15.57051	14.18051	8.58951	12.75131	10.93411	14.03491	12.12891	12.15071	23.57971	1.89861	4.96921	0.03731	20.06651	13.71421	22.98891	12.89591	9.88801	25.71761	15.74201	15.90981	12.48831	27.91131	21.31791	19.06311	14.28441
10274	2.44261	1.91851	3.99771	3.29381	7.98771	6.74451	0.71061	3.87991	3.26041	5.84481	4.46951	9.91721	4.56821	4.39671	3.94811	3.34211	6.47311	5.61841	2.37111	1.67591	4.29011	2.33051	1.43281	1.90441	3.83851	4.42671	1.86261	4.48281	2.13661	1.91891	4.67841	2.98411	7.18271	0.89821	3.01561	3.23891	1.84401	3.35441	4.36241	0.77041	4.65711	7.26641	3.57361	3.44851	2.54951	1.02341	1.82031	4.42951	7.41611
10276	0.00421	0.43171	0.81451	0.71271	0.19631	1.69841	0.64271	2.06481	3.31021	0.86911	0.68051	0.94471	1.71221	14.94381	3.39741	2.29851	6.92261	0.04351	0.49761	1.23581	1.06361	1.53831	0.03111	0.85111	0.69771	0.87251	5.29651	0.63901	7.98621	0.79871	0.01311	1.22351	1.26491	1.19421	2.06941	3.61921	0.44511	1.26891	0.00391	1.45041	0.00501	0.00261	1.18731	0.26801	3.03301	1.00E-05	3.85801	1.41261	0.01311
10277	0.04071	3.49121	4.48201	3.82141	5.36641	3.21631	1.40371	3.44431	3.18031	2.51711	4.72891	2.73801	4.42961	2.99481	2.19091	2.00651	6.08021	4.62931	3.69591	3.02711	2.83281	3.11721	3.91741	1.82271	5.67281	3.75881	3.49941	2.14801	2.62411	5.87341	2.79551	0.85391	2.26911	1.41901	6.38361	6.32591	3.32501	3.39551	3.99701	3.66831	5.92211	2.10581	5.81101	5.75091	2.44571	1.19061	4.31731	2.90771	5.41031
10278	1.00E-05	1.00E-05	1.00E-05	1.00E-05	1.00E-05	1.00E-05	1.00E-05	1.00E-05	1.00E-05	1.00E-05	1.00E-05	1.00E-05	1.00E-05	1.00E-05	1.00E-05	1.00E-05	1.00E-05	1.00E-05	1.00E-05	1.00E-05	1.00E-05	1.00E-05	1.00E-05	1.00E-05	1.00E-05	1.00E-05	1.00E-05	1.00E-05	1.00E-05	1.00E-05	1.00E-05	1.00E-05	1.00E-05	1.00E-05	1.00E-05	1.00E-05	1.00E-05	1.00E-05	1.00E-05	1.00E-05	1.00E-05	1.00E-05	1.00E-05	1.00E-05	1.00E-05	1.00E-05	1.00E-05	1.00E-05	1.00E-05
10279	1.00E-05	1.00E-05	1.00E-05	1.00E-05	1.61571	0.03551	0.03391	1.00E-05	1.00E-05	1.00E-05	1.00E-05	1.00E-05	0.50691	1.00E-05	0.21941	0.27851	1.00E-05	1.00E-05	1.00E-05	1.00E-05	0.63511	1.00E-05	1.00E-05	1.72461	0.90091	1.44111	1.00E-05	0.45651	1.00E-05	1.00E-05	1.00E-05	1.00E-05	1.00E-05	0.04791	1.11211	1.00E-05	1.00E-05	1.00E-05	1.68831	1.00E-05	0.26381	1.00E-05	0.99921	1.00E-05	1.00E-05	1.00E-05	1.00E-05	1.00E-05	1.00E-05
1028	0.05891	0.37741	89.45941	134.97381	0.20841	0.27551	1.15851	0.04271	0.30801	0.01991	0.55761	0.10321	0.45271	0.19661	0.11681	1.00E-05	0.48271	0.45771	0.96251	1.58501	0.61911	115.82621	3.28221	1.00E-05	0.72991	0.53681	3.76551	1.00E-05	0.66491	0.17641	2.03101	1.00E-05	0.16941	3.77651	1.00E-05	0.54711	1.40991	0.15511	0.18011	198.07941	2.40151	0.04481	0.02991	0.30411	110.67401	0.16821	0.71121	0.35761	0.97111
10280	18.91121	16.33181	37.96501	44.14071	48.15351	45.40231	13.19381	27.22221	26.67281	15.64441	54.23971	32.69951	57.12671	32.30591	28.59361	19.90421	49.50801	9.56271	36.59771	27.22491	53.00751	38.04361	35.88561	28.51471	67.60691	35.71751	36.63561	20.98181	40.46771	44.60301	10.95951	32.71981	28.45851	11.92701	46.62641	13.96121	45.32301	13.36531	48.06081	30.85891	57.79031	5.88121	76.08911	58.16851	48.52151	13.17291	63.80691	41.34051	0.06651
102800317	0.36321	1.00E-05	0.01871	1.00E-05	1.00E-05	1.00E-05	1.00E-05	2.73221	1.00E-05	1.03861	0.12061	1.08261	0.28231	1.00E-05	1.00E-05	0.59701	1.12111	0.46621	1.00E-05	3.01771	1.00E-05	0.00981	0.04521	0.92081	0.23401	1.00E-05	0.36211	0.30201	0.07441	1.00E-05	1.08981	0.26371	5.17781	0.11831	0.01871	0.04141	0.32061	1.59401	1.00E-05	0.31151	1.00E-05	0.01181	0.27011	0.24021	0.61971	0.04121	1.00E-05	0.15071	2.26461
10282	13.22361	7.68851	16.83451	13.85331	18.84661	18.55711	3.80891	34.91601	13.24331	19.46261	16.88341	21.09981	18.82651	20.37671	17.24241	21.60881	18.65781	2.21321	18.17861	16.57791	25.16571	14.97501	30.53501	24.63071	24.36841	26.78481	15.83371	29.64401	27.24011	22.01131	4.92261	30.69291	38.77771	7.11041	21.39611	45.74001	12.30441	19.80591	16.18691	13.79461	19.81901	31.21661	17.50441	16.93131	12.51051	26.79331	23.10571	19.68691	5.00291
10283	3.48581	5.04551	9.15591	12.16671	13.46921	10.98471	1.67051	9.16771	10.97171	8.57911	15.90071	21.07351	9.83211	12.54021	11.25821	9.74381	17.44791	0.53891	10.52971	7.77661	15.00721	11.89701	12.37551	11.61551	16.24351	19.09071	15.53981	12.11251	15.78391	16.62971	1.77891	9.87451	17.87421	3.31241	12.53801	8.42971	14.04991	7.00741	9.25591	9.29831	17.24261	11.70371	15.34641	16.00651	13.21801	6.17271	12.55791	20.44061	5.36561
10284	414.28141	180.52681	310.34791	354.90651	253.50361	300.65931	196.38561	326.60831	265.60691	208.47811	320.91771	290.54341	297.58601	249.63761	247.74891	208.36131	355.01601	236.20051	309.15951	388.72791	283.98171	406.50991	336.76991	287.10101	326.47441	442.64801	362.85291	244.30021	371.56181	414.17901	263.56761	421.78271	491.06411	299.59901	429.90081	435.26641	462.22061	448.33381	395.74281	422.44501	384.96701	471.03721	391.00241	399.05531	416.91561	432.54881	430.03401	430.42301	336.18401
10285	9.08691	3.66291	7.14051	9.58351	8.63101	6.17781	1.03411	6.10201	7.27041	5.28041	8.33701	9.88471	8.17781	7.70951	5.70981	5.22221	11.31751	13.94031	9.43361	12.74841	7.11011	6.25581	8.64711	3.55501	5.65231	5.92851	8.86191	4.32661	6.20441	4.74751	10.95101	3.90351	5.34601	2.21061	8.15611	6.25551	7.52031	12.01041	3.40291	6.01861	2.80791	0.48631	5.85341	5.63441	6.55581	2.48991	4.55871	6.17671	6.63941
10286	39.42301	11.64311	32.23131	32.88451	60.18661	48.23761	8.05771	34.60521	23.94091	29.42571	49.87361	76.87081	52.71211	54.19021	33.74321	33.06141	64.63901	13.85471	33.64141	43.68931	59.08951	33.01711	85.63501	46.10531	57.13651	62.12051	45.28691	42.24831	63.17451	76.69771	22.52321	61.99781	47.41161	19.52151	77.66591	45.70601	32.83811	43.66991	46.61951	35.95451	56.66521	37.15301	57.54131	59.28301	34.84981	38.78211	62.06291	62.08121	24.01711
10287	593.29201	161.53451	360.55501	456.31701	93.56471	110.20691	115.79741	139.34071	196.68361	109.62561	93.12601	73.91591	79.02761	47.43691	44.25271	100.81781	118.39961	470.28931	251.90111	677.44001	99.10061	264.23371	82.24091	95.66981	97.09631	85.24361	156.80751	99.57281	53.42901	42.45411	423.17401	92.89531	124.24411	75.61251	73.04051	280.44191	181.24101	533.99901	93.67071	367.43721	97.00071	32.77961	78.87611	107.14861	224.49261	59.28051	51.76631	68.85261	281.54251
10288	20.10831	45.33791	155.73491	168.35291	0.13951	0.00021	20.25961	14.03391	20.34661	0.14611	0.05661	0.12511	0.10781	1.00E-05	1.00E-05	0.27831	1.03071	40.22921	62.04371	7.18241	0.72221	103.69621	1.00E-05	1.00E-05	1.00E-05	0.01591	21.56771	0.46971	0.08691	0.14731	43.25901	1.00E-05	13.33441	16.65091	0.92461	12.86621	42.07131	18.49111	0.13521	122.83261	0.03671	1.00E-05	0.02421	0.03481	38.02781	0.09131	0.23041	0.02061	24.84581
10289	83.68241	23.63681	34.18321	45.83501	56.54701	45.25051	14.48081	90.86811	43.86031	70.36301	56.80611	53.37411	52.08451	57.27531	49.17591	55.70921	51.62351	103.61801	44.18331	124.23701	30.28381	35.46301	27.97641	44.85301	29.85271	45.52041	34.37831	64.11721	49.92221	37.78931	75.16851	23.01451	61.17641	15.20031	50.74141	65.83141	28.52541	100.50001	28.06981	41.87701	38.25901	72.27511	36.32351	39.58361	31.93361	36.92591	26.55751	35.81201	57.56511
1029	0.28501	0.49121	0.59411	0.05371	8.50621	7.09631	0.55411	0.01601	0.29671	3.09641	9.40131	0.81061	3.70201	0.14351	0.61741	6.69231	23.49041	0.02611	1.12731	0.43581	12.18171	1.08821	4.31171	13.05611	5.45511	22.06881	0.25081	5.60111	0.55681	3.73721	0.02681	0.21951	0.02621	0.97031	13.00481	0.02971	1.72551	1.00E-05	8.09911	1.46211	20.93521	0.03121	8.92571	13.32761	0.35341	25.33301	0.48001	5.13421	1.71771
10290	1.00E-05	1.00E-05	1.00E-05	1.00E-05	1.00E-05	0.04021	0.00171	1.00E-05	1.00E-05	1.00E-05	1.00E-05	1.00E-05	1.00E-05	0.16991	1.00E-05	1.00E-05	1.00E-05	1.00E-05	1.00E-05	1.00E-05	1.00E-05	1.00E-05	1.00E-05	1.00E-05	1.00E-05	1.00E-05	1.00E-05	1.00E-05	1.00E-05	1.00E-05	1.00E-05	1.00E-05	1.00E-05	1.00E-05	1.00E-05	1.00E-05	1.00E-05	1.00E-05	1.00E-05	1.00E-05	1.00E-05	1.00E-05	1.00E-05	1.00E-05	0.01601	1.00E-05	1.00E-05	0.05161	1.00E-05
10291	17.10021	7.16651	11.59081	14.82821	16.76061	16.95661	4.41381	8.53901	10.37021	15.00441	20.63031	18.03941	16.24781	14.86941	14.38781	13.69961	29.82551	17.24631	6.52111	8.27551	10.70721	5.23991	6.13161	6.75201	8.69981	7.08771	7.31811	5.60301	7.53271	6.67121	8.70351	6.24531	2.98371	2.52311	7.47061	10.38381	4.70791	9.15721	8.23851	6.66381	8.61731	1.06481	10.13271	10.27761	5.67271	5.57711	5.65081	11.67521	3.50171
10293	1.00E-05	0.16611	0.97871	2.77561	1.00E-05	0.75181	0.11521	0.19281	0.31131	0.96661	2.56601	3.34171	0.94241	0.74061	1.40071	0.64671	1.81251	0.02591	0.91641	1.51331	0.91171	1.00E-05	3.13031	1.28871	1.00E-05	3.84081	0.36561	2.20451	1.00E-05	1.00E-05	1.00E-05	1.00E-05	1.00E-05	0.17581	1.00E-05	1.00E-05	1.08581	0.01451	0.26171	1.00E-05	0.66341	5.74011	0.32241	2.29661	1.14581	1.00E-05	0.47451	1.20191	1.00E-05
10294	4.25491	7.05441	10.89611	11.62771	14.92181	11.74831	3.35641	7.09191	9.27181	7.73571	12.58791	20.49911	16.42611	17.31451	12.97951	9.52081	22.64671	9.49931	7.61281	10.23431	8.63621	8.85871	11.46981	9.14001	7.66561	9.29211	7.11301	5.93461	8.78241	16.13361	4.95871	8.75411	6.32081	3.28281	13.23931	9.50711	4.19731	8.54051	6.06431	9.83671	9.20711	1.35171	7.18661	7.48741	5.89511	1.40351	5.66311	7.86461	3.87201
10295	95.03911	62.63891	82.00781	76.21421	21.56801	19.61341	25.28501	29.44871	88.84271	19.38691	18.08671	20.28481	14.96581	10.68861	12.23821	16.85711	25.51991	84.59111	102.28501	70.61281	20.96021	61.90291	22.58511	13.76471	17.80421	10.01641	69.52411	14.89861	8.99301	22.08841	70.30221	16.19221	22.45041	20.74311	19.48531	18.98511	87.94581	53.33751	16.04571	79.43141	11.67321	0.17021	14.90161	17.96871	79.51921	14.70731	12.83781	15.08001	37.10171
10296	64.38501	23.56091	45.85491	54.04951	79.79791	50.63361	13.24931	46.90911	35.14381	31.35181	51.30281	37.55581	31.78231	28.65801	25.49001	29.20181	51.16071	86.66901	40.67561	48.42111	66.34581	45.17811	82.81141	39.07361	39.90931	45.88491	40.01431	25.20061	27.81761	32.49751	86.66431	41.84211	24.12261	20.96311	43.51701	30.75341	41.54591	58.38541	72.54921	45.39651	87.74681	17.45191	44.00461	64.50101	42.95711	12.83671	36.25991	47.16751	85.73921
10297	1.00E-05	1.00E-05	1.00E-05	1.00E-05	1.00E-05	0.01561	0.00141	1.00E-05	1.00E-05	1.00E-05	1.00E-05	1.00E-05	0.00991	1.00E-05	1.00E-05	1.00E-05	1.00E-05	0.00161	1.00E-05	1.00E-05	1.00E-05	1.00E-05	1.00E-05	0.29651	1.00E-05	1.00E-05	1.00E-05	1.00E-05	1.00E-05	1.00E-05	1.00E-05	1.00E-05	1.00E-05	1.00E-05	1.00E-05	1.00E-05	1.00E-05	1.00E-05	1.00E-05	1.00E-05	1.00E-05	1.00E-05	1.00E-05	1.00E-05	1.00E-05	1.00E-05	1.00E-05	1.00E-05	1.00E-05
10298	2.12281	0.43851	1.12081	1.33191	1.93171	1.88171	0.69001	0.70021	0.73831	1.44981	2.21691	1.62221	1.62141	1.11291	0.62891	0.90861	0.82681	0.34591	0.55691	0.21871	0.46151	0.16311	0.04661	0.64561	0.28541	0.31351	0.55351	0.43251	0.49721	0.12291	0.20821	1.01551	0.62471	0.07531	0.43291	0.11191	0.48411	0.43811	0.08551	0.06381	0.36041	0.14081	0.71441	1.73331	1.13481	0.05301	0.27691	0.63121	0.73571
10299	7.07211	4.52651	6.76571	8.45821	13.94101	8.45471	2.02991	8.43511	5.71621	7.83931	9.67511	13.73491	8.74821	11.39351	7.85641	9.86501	9.04731	5.59811	4.98531	8.63061	11.50881	4.05501	13.74041	6.41151	6.15111	9.16821	5.15221	6.65061	9.46371	10.34121	7.80231	5.23781	3.42681	3.06681	9.90981	19.06511	4.84041	11.10341	10.30121	9.06471	8.65011	6.65401	7.90121	10.34321	3.52901	3.43671	5.99421	12.15551	4.89261
103	20.53451	6.04541	15.52041	15.48021	14.89291	17.11151	3.10571	8.39151	7.45961	9.23541	16.44291	15.54571	13.04901	12.01701	9.71651	7.57301	11.49781	25.21261	6.25031	13.10551	10.14061	4.10231	6.97451	5.98881	5.86691	8.94531	6.30651	5.29161	7.31601	9.69291	15.44531	6.24781	5.66861	2.37021	5.51511	9.68151	6.70791	11.80271	8.97211	6.03451	12.78881	0.48071	14.24581	11.51131	7.37041	0.68151	8.50721	11.45591	16.02801
1030	0.00671	1.20681	1.27681	4.37641	0.00521	0.01711	0.34071	1.00E-05	0.07881	0.24411	1.00E-05	0.01931	0.24061	0.00471	1.00E-05	0.03641	0.45181	0.05961	2.94471	0.16071	0.18331	2.33461	1.00E-05	1.00E-05	0.00341	1.35001	0.09231	1.00E-05	1.00E-05	0.02601	1.00E-05	1.00E-05	1.00E-05	0.40581	1.00E-05	1.00E-05	2.46611	1.00E-05	1.00E-05	5.22521	0.00361	1.00E-05	1.00E-05	0.14851	1.38521	0.00181	0.12331	0.00761	1.00E-05
10300	36.39001	9.55641	25.02331	24.03111	18.76721	22.47501	6.88321	12.80221	14.91011	5.75651	18.78471	16.48381	15.87451	12.04161	10.26841	6.73491	20.06551	22.77071	17.17041	52.52611	24.82451	15.45111	15.82331	10.31311	14.63511	8.78881	12.46761	6.28081	6.29981	14.43941	19.07861	15.30841	24.18611	8.89381	10.22801	21.58591	12.70551	37.68201	21.09231	16.11491	20.67161	0.60251	14.90921	16.76911	19.70191	2.46471	12.96761	16.59821	16.32151
10302	8.83581	10.87371	37.17731	39.15231	38.85791	29.67161	6.08561	27.51141	17.93451	22.44611	44.89321	40.76531	39.32521	45.34491	38.03991	21.67791	32.33251	6.76661	24.86921	27.57101	34.02801	37.69101	46.97891	32.37661	37.15621	48.52261	21.92241	28.53601	54.35001	47.88411	6.11841	57.45301	42.40241	11.41371	59.56251	39.89761	25.49981	35.03251	28.36831	37.78261	36.35071	40.80811	39.31211	41.06111	22.62901	20.10341	50.12231	46.58021	12.75331
10307	1.00E-05	0.20651	1.26791	0.55421	0.51931	0.50891	0.32611	1.56381	0.88941	0.88871	0.01821	1.09991	1.00E-05	0.67511	0.40501	0.13081	0.62731	1.31311	0.58831	1.00E-05	1.29281	0.75041	1.00E-05	0.24121	1.00E-05	1.00E-05	0.34271	0.23681	1.00E-05	0.04771	3.12711	1.54131	1.17431	1.00E-05	1.00E-05	1.00E-05	0.33031	1.00E-05	0.10391	0.94811	0.13801	1.00E-05	0.31011	1.91111	0.14721	0.00381	0.32791	0.79051	0.02691
10308	12.08701	11.63781	21.90741	21.76391	18.64731	11.40581	2.91741	6.57841	14.15761	11.66641	14.26121	17.33901	13.51891	9.52601	10.59421	14.35031	20.27571	56.36611	22.24971	39.65731	15.57801	13.37081	20.16391	19.27881	11.89871	10.38111	18.56991	13.83331	12.07201	21.91381	53.19671	12.73481	10.78721	4.92041	16.41291	49.52101	22.20301	32.43571	10.36701	15.81151	12.55981	7.75611	16.83731	15.65631	15.82721	10.47641	11.10341	10.20041	52.29291
10309	1.00E-05	1.00E-05	1.00E-05	1.00E-05	1.00E-05	1.00E-05	1.00E-05	1.00E-05	1.00E-05	1.00E-05	1.00E-05	1.00E-05	0.09371	1.00E-05	1.00E-05	1.00E-05	1.00E-05	1.00E-05	1.00E-05	1.00E-05	1.00E-05	1.00E-05	1.00E-05	1.00E-05	1.00E-05	1.00E-05	1.00E-05	1.00E-05	1.00E-05	1.00E-05	1.00E-05	1.00E-05	1.00E-05	1.00E-05	1.00E-05	1.00E-05	1.00E-05	1.00E-05	1.00E-05	1.00E-05	1.00E-05	1.00E-05	1.00E-05	1.00E-05	1.00E-05	1.00E-05	1.00E-05	1.00E-05	1.00E-05
1031	19.12421	1.69551	2.67431	0.29811	13.57141	8.93591	1.04171	8.42561	10.30251	0.91831	11.07101	7.16571	11.88481	4.97761	4.17491	6.13561	23.07271	0.15071	2.69941	15.08231	10.21241	3.21681	7.90541	0.79611	7.37671	4.28811	7.82071	0.66971	3.64881	2.16661	0.15541	8.07941	13.67241	1.36821	20.39311	13.11121	1.74461	7.43771	3.08371	0.54071	5.40191	3.49281	12.14091	10.12571	5.95351	9.14531	4.91111	9.48621	0.06951
10311	40.02841	26.73101	53.22571	51.06701	53.01411	46.23421	13.10001	27.13231	31.60941	21.37921	49.31511	47.16771	37.56411	35.24391	21.86421	22.06671	54.09691	27.25521	46.90031	74.03331	58.62531	42.91611	48.96631	34.70691	29.44971	43.17001	45.49931	20.58741	44.88381	48.19611	26.03291	55.68551	25.30491	22.54221	45.28341	34.57631	42.56141	85.05631	57.09131	56.04711	45.99641	11.85941	49.10251	45.30121	43.17381	18.50321	25.85941	30.68111	37.21021
10312	66.91651	58.53801	197.96301	225.01361	24.99251	21.31411	37.29061	34.49791	30.51651	9.01621	24.68601	57.82611	15.18461	6.62251	5.92181	15.10841	16.99481	145.06721	57.33801	82.64091	21.35181	77.98851	3.65851	7.95531	9.41681	12.62351	37.83221	5.18091	2.75151	7.95441	73.09511	26.37161	23.87471	4.81891	11.05051	6.87621	36.94231	39.77831	6.82511	62.60131	17.01231	0.44671	11.92491	17.74021	67.42121	2.24531	5.22811	5.60931	54.55141
10313	255.07231	386.81791	216.79331	231.20601	46.51031	39.43741	173.73471	82.44341	114.60801	19.97151	41.69091	67.16781	41.87571	31.76631	17.99781	29.38761	65.03791	1016.87061	281.27831	423.01761	44.61441	120.43201	33.98841	20.03251	29.77901	43.32891	113.26721	15.14051	20.76731	33.85451	650.40171	33.97351	66.31631	151.70811	42.26791	358.85981	261.23991	440.56291	39.72341	160.69231	43.87351	10.54481	41.57031	33.95691	112.65241	9.32901	20.75621	26.59771	396.39391
10314	8.43861	1.87771	6.87821	5.49481	17.15091	12.24871	1.41731	10.93531	5.76451	8.12431	15.89101	17.75441	9.85361	11.20891	13.35771	6.01871	16.81471	0.04241	3.08911	9.62391	16.46731	3.95561	13.79651	5.93561	9.03911	10.08771	8.18571	7.49401	14.96461	11.93221	0.01971	8.34431	6.91321	2.99281	10.15891	2.24091	1.41741	3.82971	11.63191	3.99261	13.84771	2.79441	7.67791	7.66791	6.37771	4.93371	5.57211	8.75321	1.04421
10316	0.06561	0.07291	0.05131	0.14741	6.27671	19.11771	1.11711	0.03571	0.05411	0.12701	5.47111	13.32101	0.28081	0.04351	0.73111	0.03981	1.06061	0.40581	0.05881	0.02731	9.54411	0.02451	2.27991	0.02701	0.08411	3.12921	0.37321	0.02641	0.07071	1.07231	0.23681	15.18321	0.12781	1.04401	0.01721	0.12821	0.07871	0.08021	23.47271	0.05411	5.80121	0.12421	0.76841	12.15621	0.02581	0.01751	0.38621	7.19851	0.60091
10317	0.00321	0.00961	0.00941	0.00591	0.01321	0.01891	1.00E-05	0.01841	0.00751	0.03701	0.00241	0.02941	0.00851	0.00981	0.00791	0.00691	0.00931	0.04041	0.01541	0.00711	0.00491	0.00461	0.00401	0.00531	0.00441	0.01601	0.00291	0.00401	0.00121	0.01661	0.01551	0.00441	0.00861	1.00E-05	0.01481	0.01631	0.00881	0.01481	0.00971	1.00E-05	0.00851	0.00091	0.00281	1.00E-05	0.00491	0.00101	0.00651	0.01341	0.04121
10318	88.41141	7.79941	11.74531	10.33981	18.25631	18.42451	5.55681	11.61911	10.44801	18.03661	14.46011	16.23861	17.02451	6.62051	7.86351	14.89691	26.51791	41.42241	7.60021	10.11321	9.56241	4.83391	11.22091	9.07131	13.86251	9.32791	7.91251	12.79191	5.45761	7.77971	21.20951	10.77831	16.89811	3.51981	13.76671	18.27871	6.32971	11.82411	10.53861	7.36081	11.12181	1.60731	13.32021	13.12381	6.75391	6.19971	6.76311	9.38741	29.62161
10319	0.01741	0.05551	0.01521	0.00921	0.03511	0.05901	0.01821	0.01581	0.02601	0.21871	0.01881	0.02531	0.20561	0.15181	0.11441	0.08241	0.04001	0.64301	0.02781	0.03851	0.00971	0.00901	0.01021	0.01331	0.01541	0.01341	0.06681	0.02601	0.03961	0.07211	0.11121	1.00E-05	0.10121	0.00461	0.02511	0.09951	0.02801	0.13281	0.05221	0.01821	0.02151	0.38341	0.00551	0.00401	0.00631	0.01421	0.01041	0.15791	0.29911
1032	115.55201	6.34881	13.25171	32.11751	17.67221	17.14131	5.21011	49.16191	7.63771	33.37041	32.46001	28.96921	16.38431	11.38021	13.57541	21.36511	12.39571	91.81641	15.66821	48.29491	35.01021	30.10011	19.21201	38.32591	24.34151	39.70181	13.20041	46.28371	26.50591	26.76821	89.03351	40.12751	44.24601	16.76021	16.84151	101.50321	20.01731	54.92301	33.54311	22.19201	21.33311	47.93231	30.23421	29.71521	23.09311	29.05311	24.83141	38.62311	86.68671
10320	33.94051	8.78121	49.11271	49.77681	39.24121	50.39371	9.24151	27.46931	13.06571	34.69451	43.42731	34.05291	37.77241	44.71101	31.56041	25.52891	38.89651	13.37501	12.48631	16.08831	41.74501	36.13851	26.18111	24.97491	30.62171	31.34561	11.05971	25.39241	35.98471	35.96161	14.03061	13.95121	15.78381	10.03841	26.90581	25.63571	9.26191	10.56971	30.05821	30.93341	20.54021	44.82711	32.28481	34.99481	13.66301	30.86821	38.18901	30.74791	13.24511
10321	1.00E-05	1.00E-05	1.00E-05	5.57031	1.00E-05	1.00E-05	0.37171	1.00E-05	1.00E-05	1.00E-05	1.00E-05	1.00E-05	1.00E-05	1.00E-05	1.00E-05	1.00E-05	1.00E-05	3.06511	1.00E-05	1.00E-05	1.00E-05	1.00E-05	1.00E-05	1.00E-05	1.00E-05	1.00E-05	1.00E-05	1.00E-05	1.00E-05	1.00E-05	0.95811	1.00E-05	1.00E-05	0.15821	1.00E-05	1.00E-05	1.00E-05	1.00E-05	1.00E-05	1.00E-05	1.00E-05	1.00E-05	1.00E-05	1.00E-05	1.00E-05	1.00E-05	1.00E-05	1.00E-05	0.01011
10322	0.01641	1.13511	7.00741	6.46241	15.35231	6.33821	1.18621	5.04541	3.66511	8.23761	10.20371	9.46251	9.08321	7.06391	8.14511	5.52101	4.32711	0.06071	1.51231	1.00E-05	4.66031	2.62991	12.70421	6.06481	4.23321	6.89391	1.79581	4.39381	4.43851	6.21141	1.00E-05	7.11641	1.87211	2.05451	2.91211	0.02771	1.17671	1.00E-05	4.77231	2.66141	7.18611	0.02051	8.32281	7.17401	2.57861	1.94761	6.83561	5.80801	0.02531
10324	1.00E-05	1.00E-05	1.00E-05	1.00E-05	1.00E-05	1.00E-05	1.00E-05	1.00E-05	1.00E-05	1.00E-05	1.00E-05	1.00E-05	1.00E-05	0.03161	1.00E-05	1.00E-05	1.00E-05	1.00E-05	1.00E-05	1.00E-05	1.00E-05	0.06841	1.00E-05	0.06591	1.00E-05	1.00E-05	1.00E-05	1.00E-05	1.00E-05	1.00E-05	1.00E-05	1.00E-05	0.23691	1.00E-05	1.00E-05	1.00E-05	1.00E-05	1.00E-05	1.00E-05	1.00E-05	1.00E-05	1.00E-05	1.00E-05	1.00E-05	1.00E-05	1.00E-05	0.29351	1.00E-05	1.00E-05
10325	1.35641	2.26971	3.38961	5.37411	3.88481	3.19131	0.84561	5.24481	4.03371	5.36031	7.64671	7.48921	5.07131	4.48371	6.86571	5.80971	6.95131	0.30301	4.48021	2.99711	7.16611	7.86221	10.79151	7.76841	8.06071	3.72721	7.30851	7.71571	5.92751	11.00661	1.00E-05	4.38441	3.84251	1.76031	8.73831	12.98071	3.08551	6.13921	5.68081	4.83691	7.24781	2.94571	6.55281	6.57141	8.90371	9.43891	4.50781	6.42121	0.47771
10326	740.48391	277.05581	493.89711	423.88471	6.15601	5.61751	82.60831	110.14321	135.10211	2.02721	5.34501	3.88101	3.82461	4.90111	4.94451	3.16611	4.75361	859.21381	578.84631	879.09581	21.71031	500.02181	26.68421	0.85921	9.15601	11.63241	186.57761	1.12461	17.19731	4.93341	1314.20311	2.64291	220.04601	181.68701	8.69301	0.73421	304.05851	436.71291	3.98421	166.89341	5.14131	0.26761	5.32581	3.67951	89.46741	6.06151	8.67431	6.17211	673.67981
10327	24.62971	76.83561	160.77871	116.58831	48.01611	50.93121	35.52211	107.86041	121.62711	52.31551	56.39001	52.05211	41.13651	30.68391	34.43821	51.92301	51.63451	1.70681	200.98551	20.77531	75.80441	191.85021	77.49461	69.23351	50.62191	58.87741	184.53851	66.28641	48.68421	46.09471	2.37741	87.23911	198.08261	60.35031	70.60571	116.83811	246.18731	52.41831	72.81291	183.67761	87.06471	59.58391	72.86671	76.41991	187.99061	107.41441	50.50441	54.15301	14.37911
10328	12.11521	9.70231	22.77791	26.65441	14.97281	15.54501	6.00941	22.19701	11.46711	14.01031	17.54251	24.62811	14.72761	17.14991	15.19911	7.94351	10.48151	6.80371	16.82591	28.97081	10.33061	13.35281	3.33521	9.95201	9.93311	9.24781	22.67051	12.60881	11.36781	9.91051	3.60851	17.62831	6.88871	1.29181	18.69311	11.36881	21.31251	24.05521	10.55781	15.84421	17.22671	5.84861	14.22841	18.40931	25.62521	14.26851	14.55561	16.89511	3.74861
10329	2.68991	0.47981	0.40751	1.76201	2.81321	1.33541	0.18441	2.75961	1.92981	1.44071	3.63171	5.71881	2.51731	2.54041	2.14831	2.00151	3.08681	0.32641	1.65421	0.20901	1.69841	1.64211	5.64731	2.57521	1.88921	3.00871	1.81591	1.86351	1.23881	2.69401	0.01471	5.42541	8.61031	0.28861	1.01561	0.79951	1.95151	0.32251	1.32671	1.27131	2.33731	2.42081	1.81801	1.94341	1.52051	1.41831	3.37311	2.69231	0.10221
1033	1.00E-05	0.19211	1.22991	0.71411	0.58221	0.80271	0.30621	1.53591	1.22371	1.11391	4.46431	6.02951	5.12961	2.55271	1.62531	4.44951	22.91351	0.52351	1.18731	1.53031	2.02381	0.63851	1.00E-05	1.00901	4.08421	6.66601	1.79311	0.39461	2.32601	2.71271	1.26351	6.87191	2.30921	0.67281	24.31181	0.03121	1.21461	3.80211	2.92311	2.34321	0.31941	0.01801	2.29931	1.26151	2.31761	1.00E-05	1.74221	2.19951	0.82791
10330	40.80701	18.82131	33.78931	24.36121	57.73581	51.74271	12.97381	58.64431	42.17691	31.18071	53.94681	41.50691	50.54891	38.05541	36.42521	38.46481	42.45311	3.46801	59.30341	30.65731	81.25761	53.48141	101.60281	48.43471	74.97801	81.81131	66.65201	48.52011	75.45631	86.37701	8.68581	110.13961	73.90231	27.72491	69.97411	43.24671	79.97991	32.84591	72.23531	46.37151	92.37401	64.19181	72.23001	85.30091	65.48611	66.30341	78.94251	67.25621	7.41631
10331	0.19151	0.01331	0.00571	0.00571	0.01621	0.06061	0.08671	0.03281	0.10461	0.13861	0.01191	0.03771	1.47851	1.38061	0.01001	0.03661	0.02991	0.02361	0.00891	0.00711	0.01221	0.00571	0.05731	0.01291	1.36801	0.04611	0.00731	0.01441	0.15561	0.05481	0.02021	1.00E-05	0.01171	0.11891	0.00641	0.02651	0.04141	0.03601	0.14071	0.01401	0.05131	0.02341	0.03411	0.09521	0.00811	0.05041	0.30551	0.03521	0.08011
10332	1.00E-05	1.00E-05	1.00E-05	1.00E-05	1.00E-05	1.00E-05	1.00E-05	1.00E-05	1.00E-05	0.13871	1.00E-05	1.00E-05	1.00E-05	1.00E-05	1.00E-05	1.00E-05	1.00E-05	1.00E-05	1.00E-05	1.00E-05	1.00E-05	1.00E-05	1.00E-05	1.00E-05	1.00E-05	1.00E-05	1.00E-05	1.00E-05	1.00E-05	1.00E-05	1.00E-05	1.00E-05	1.00E-05	1.00E-05	1.00E-05	1.00E-05	1.00E-05	1.00E-05	1.00E-05	1.00E-05	1.00E-05	1.00E-05	1.00E-05	1.00E-05	1.00E-05	1.00E-05	1.00E-05	1.00E-05	1.00E-05
10333	3.49341	2.04651	1.62161	1.77891	0.02361	0.10321	0.34151	2.04201	1.70261	1.79881	0.05631	0.20791	0.52091	0.03591	0.25701	1.33481	0.21601	13.73971	2.30621	0.02741	0.04851	1.10491	0.04411	1.76381	0.02851	0.08631	1.67891	1.18541	0.01111	0.00931	6.34101	0.08361	1.44121	0.26481	0.01461	0.00791	1.38961	0.08511	0.03741	3.54261	0.03551	1.10691	0.03801	0.06091	1.21651	0.01791	0.02221	0.16741	4.13031
10335	0.48541	0.80881	2.83821	4.19921	0.00561	1.00E-05	0.16771	0.04371	0.37611	0.31371	0.01381	1.00E-05	0.00791	1.00E-05	0.00301	0.27671	0.00541	16.02281	3.68921	2.08861	0.01381	4.17881	0.00701	0.61461	0.00221	0.01111	0.61781	0.95321	0.00501	0.00231	17.92641	1.00E-05	0.02691	0.54871	1.00E-05	2.27941	1.89071	0.88841	1.00E-05	3.56071	0.01851	1.09751	1.00E-05	1.00E-05	1.43271	0.47431	1.00E-05	0.01151	16.29171
10336	0.02691	2.57301	5.33371	4.65781	2.58471	3.13631	0.91661	3.60241	3.41001	2.77461	2.01941	4.16571	2.10671	1.63671	1.24211	3.07431	2.41121	3.74781	5.26601	1.04301	2.04081	6.56781	1.07551	0.38901	0.78601	2.72071	2.50381	5.03541	3.94951	0.17841	2.86081	4.12741	4.26181	0.91251	1.40641	12.85921	5.91661	4.21691	5.76581	2.11861	2.11861	2.00131	2.41381	2.66831	2.56091	4.42391	0.70251	1.05481	0.57861
10342	35.24001	19.93161	42.12241	44.43781	46.06091	29.25471	9.80601	41.93811	33.47261	21.82631	30.87651	47.54401	29.70411	32.43331	22.73261	24.07491	41.57041	23.00051	44.47291	25.71251	32.46161	30.81031	43.47411	20.50521	21.44001	31.82631	44.87071	26.15531	21.74251	35.33011	17.32151	24.19761	28.34521	15.36871	36.15701	49.87351	37.30341	36.09641	28.30591	36.27831	25.82321	19.58051	31.72461	27.19631	37.17051	31.70151	23.07471	25.57111	10.53171
10343	1.00E-05	0.00451	1.00E-05	1.00E-05	1.00E-05	0.05161	1.00E-05	1.00E-05	1.00E-05	0.02571	1.00E-05	1.00E-05	1.00E-05	1.00E-05	0.01271	1.00E-05	0.07811	1.00E-05	1.00E-05	1.00E-05	1.00E-05	1.00E-05	1.00E-05	1.00E-05	1.00E-05	1.00E-05	0.00501	1.00E-05	1.00E-05	1.00E-05	1.00E-05	1.00E-05	1.00E-05	1.00E-05	1.00E-05	1.00E-05	1.00E-05	1.00E-05	1.00E-05	1.00E-05	1.00E-05	1.00E-05	1.00E-05	1.00E-05	1.00E-05	1.00E-05	1.00E-05	1.00E-05	1.00E-05
10344	1.00E-05	1.00E-05	0.18711	1.00E-05	1.00E-05	1.00E-05	1.00E-05	1.00E-05	1.00E-05	1.00E-05	1.00E-05	1.00E-05	1.00E-05	1.00E-05	1.00E-05	1.00E-05	1.00E-05	1.00E-05	1.00E-05	1.00E-05	1.00E-05	1.01181	1.00E-05	1.00E-05	1.00E-05	1.00E-05	1.00E-05	1.00E-05	1.00E-05	1.00E-05	1.00E-05	1.00E-05	1.00E-05	1.00E-05	1.00E-05	1.00E-05	1.00E-05	1.00E-05	1.00E-05	0.95591	1.00E-05	1.00E-05	1.00E-05	1.00E-05	1.00E-05	1.00E-05	1.00E-05	1.00E-05	1.00E-05
10345	1.00E-05	1.00E-05	1.00E-05	1.00E-05	1.00E-05	1.00E-05	1.00E-05	1.00E-05	1.00E-05	1.00E-05	1.00E-05	1.00E-05	1.00E-05	1.00E-05	1.00E-05	1.00E-05	1.00E-05	0.00971	0.02151	1.00E-05	1.00E-05	1.00E-05	1.00E-05	1.00E-05	1.00E-05	1.00E-05	0.01221	1.00E-05	0.00921	1.00E-05	1.00E-05	1.00E-05	1.00E-05	1.00E-05	1.00E-05	1.00E-05	1.00E-05	1.00E-05	1.00E-05	1.00E-05	1.00E-05	1.00E-05	1.00E-05	1.00E-05	1.00E-05	1.00E-05	1.00E-05	1.00E-05	1.00E-05
10346	52.76131	69.66291	135.89581	123.11481	155.72021	110.64541	52.20701	165.81061	98.80991	140.13791	129.65951	79.65481	101.69931	79.66351	71.78381	94.09341	136.55961	58.05491	109.12461	48.65911	152.70391	87.41571	179.91301	129.41141	93.53121	118.41121	130.91001	135.73791	109.36461	100.72561	31.67351	62.96831	200.90481	69.77781	180.42331	116.87161	121.05051	100.50591	98.21651	147.97421	134.01631	62.58321	140.75161	124.87541	153.40821	99.15611	83.76261	103.59101	44.69141
10347	9.48981	1.30371	2.01271	3.00141	1.10641	1.67801	1.07061	12.54301	3.28671	0.53381	3.27001	3.86901	1.04611	0.61531	1.15491	0.28381	1.75861	2.07841	0.82751	6.26181	1.14751	0.49891	1.00E-05	0.14041	0.13541	0.81071	1.50851	0.18421	0.42351	1.91911	3.00711	0.75441	4.78361	0.33861	1.00E-05	1.08871	1.09991	5.60201	3.36591	1.95041	1.63571	0.14221	1.02521	1.30381	2.09201	1.76541	1.07691	2.31681	3.41151
10349	1.00E-05	1.00E-05	1.00E-05	1.00E-05	1.00E-05	0.42881	1.00E-05	1.00E-05	1.00E-05	1.00E-05	1.00E-05	1.00E-05	0.03411	1.00E-05	1.00E-05	1.00E-05	1.00E-05	1.00E-05	0.10751	1.00E-05	1.00E-05	1.00E-05	1.00E-05	1.00E-05	1.00E-05	1.13021	0.09941	1.00E-05	1.00E-05	1.00E-05	1.00E-05	1.00E-05	1.00E-05	1.00E-05	1.00E-05	1.00E-05	1.00E-05	1.00E-05	1.00E-05	1.00E-05	1.00E-05	1.00E-05	1.00E-05	1.00E-05	1.00E-05	1.00E-05	1.00E-05	1.00E-05	1.00E-05
10350	0.01171	0.10821	0.16381	0.09141	0.18961	0.39051	1.00E-05	0.06281	0.22881	0.37721	0.10141	0.19561	0.18341	0.15641	0.15821	0.20971	0.08551	0.29311	0.16231	0.16211	0.11521	0.01651	0.22541	0.09741	0.02961	0.12191	0.11071	0.21301	0.16871	0.29661	0.29951	0.01521	0.08821	0.03531	0.04681	0.07991	0.10481	0.47991	0.21291	0.05971	0.12061	0.16861	0.10071	0.04781	0.12591	0.00381	0.16941	0.18431	0.25401
10351	1.00E-05	1.00E-05	1.00E-05	0.01391	1.00E-05	1.00E-05	1.00E-05	1.00E-05	1.00E-05	1.00E-05	1.00E-05	1.00E-05	1.00E-05	1.00E-05	1.00E-05	1.00E-05	1.00E-05	1.00E-05	1.00E-05	1.00E-05	1.00E-05	1.00E-05	1.00E-05	1.00E-05	1.00E-05	1.00E-05	1.00E-05	1.00E-05	1.00E-05	1.00E-05	1.00E-05	1.00E-05	1.00E-05	1.00E-05	1.00E-05	1.00E-05	1.00E-05	1.00E-05	1.00E-05	1.00E-05	1.00E-05	1.00E-05	1.00E-05	1.00E-05	1.00E-05	1.00E-05	1.00E-05	1.00E-05	1.00E-05
10352	0.01991	1.95521	3.54031	4.06361	5.50001	3.19281	0.66001	4.29611	4.82521	2.26201	3.48851	5.92341	3.39201	3.45871	3.08391	3.94331	3.93491	0.18121	4.47881	1.00E-05	3.86811	1.96591	5.83641	4.61571	1.90121	7.06571	5.54271	2.89941	4.02821	5.03761	0.00801	5.07221	0.19301	1.22651	3.95651	0.00631	5.75431	0.00721	3.80281	1.85011	1.87521	2.13761	2.61081	3.02301	4.92441	9.44551	5.03121	2.05341	1.00E-05
1036	1.00E-05	0.01171	1.00E-05	1.00E-05	1.00E-05	1.00E-05	0.00761	1.00E-05	1.00E-05	0.00941	1.00E-05	1.00E-05	0.34591	1.00E-05	1.00E-05	1.00E-05	1.00E-05	1.00E-05	1.00E-05	1.00E-05	0.30091	1.00E-05	1.00E-05	1.00E-05	5.65231	0.00811	0.01301	1.00E-05	1.00E-05	1.00E-05	1.00E-05	1.00E-05	1.00E-05	0.10101	1.00E-05	1.00E-05	1.00E-05	1.00E-05	0.00831	1.00E-05	1.00E-05	1.00E-05	1.36091	0.00921	1.00E-05	1.00E-05	1.00E-05	1.00E-05	1.00E-05
10360	0.01711	1.65001	4.79801	1.76091	6.78231	5.06781	1.32121	9.98941	7.75901	2.64361	8.79721	5.98501	6.82681	11.78241	13.90091	0.90581	2.26361	0.01921	2.81011	1.00E-05	4.84071	2.20551	1.34051	8.82641	7.04931	4.50561	4.35751	3.67221	6.85551	7.90691	1.00E-05	23.62251	11.04861	1.63331	2.09621	0.02171	2.50151	1.00E-05	2.38061	0.84361	6.33271	1.00E-05	5.43161	8.51501	3.33501	4.58371	9.50451	13.13291	1.00E-05
10361	1.00E-05	1.00E-05	1.00E-05	1.00E-05	0.39011	0.40781	1.00E-05	1.00E-05	0.02381	1.00E-05	1.08191	1.00E-05	0.29671	0.38961	1.00E-05	1.00E-05	0.75451	1.00E-05	1.00E-05	1.00E-05	1.00E-05	1.00E-05	2.69191	1.00E-05	1.00E-05	1.33061	1.00E-05	1.00E-05	1.00E-05	1.00E-05	1.00E-05	1.00E-05	1.00E-05	1.00E-05	1.00E-05	1.00E-05	1.00E-05	1.00E-05	1.00E-05	1.00E-05	1.12141	1.00E-05	1.00E-05	0.64051	1.00E-05	1.00E-05	1.00E-05	1.00E-05	1.00E-05
10362	59.31521	25.72051	68.21581	71.72031	40.48411	36.48651	15.68681	53.22001	47.68381	26.70321	46.49091	36.35901	30.31731	24.03431	22.33231	29.21031	37.12401	23.51771	57.75911	72.18701	51.40061	65.78531	26.87331	34.18881	26.18211	34.31791	46.78491	31.11241	26.90691	29.82211	24.49531	65.61231	55.28531	13.47221	31.83301	39.59881	54.96351	34.77961	39.93161	49.85011	46.55151	4.99781	35.59111	44.49671	66.06711	10.56101	34.63441	34.11401	27.63491
10363	10.32911	7.67471	21.44661	14.47551	27.66971	22.59691	3.14611	20.34981	15.25591	15.25171	18.42071	42.68371	14.67981	18.18821	17.25801	14.73381	14.17671	1.67291	20.72611	20.86371	38.96251	17.97951	31.54091	23.31491	20.06071	23.90011	26.22901	21.35951	28.15941	28.53601	0.50141	26.27381	27.95861	10.82631	21.18901	11.66291	21.34401	16.47691	32.95651	16.65951	32.05531	23.96811	27.80831	28.54221	31.23171	14.64831	33.53301	28.59191	6.45961
10365	12.12261	3.03991	19.77861	17.97111	25.00221	43.63571	7.97501	1.03211	2.34001	43.21201	33.22511	21.67361	43.28421	29.95291	32.55921	23.46271	43.01191	57.49571	8.20721	23.33231	39.10731	22.36241	25.22201	36.66631	75.78951	51.03301	2.03721	29.97011	51.33581	57.12611	58.24671	34.49321	0.45681	6.89071	37.03671	71.63181	4.54371	7.22721	43.93911	21.61441	38.61961	28.05621	43.34441	46.57291	8.18711	23.23251	53.76421	46.85141	55.53621
10367	65.78721	35.07931	51.45831	43.85401	12.75221	15.82071	9.60461	16.45491	19.04551	16.10341	12.44081	16.79391	12.11921	11.88451	9.91971	11.16841	18.72471	40.35381	45.94031	97.99181	18.53411	32.65731	19.04171	6.87471	12.47261	18.91841	23.71041	13.35801	14.11521	10.66601	26.88541	9.97051	21.86201	16.15781	8.10821	35.42271	54.49541	88.69011	20.93821	34.14901	17.72391	4.16151	14.80941	12.70571	21.57631	10.48551	12.11741	10.46221	30.95711
10368	1.00E-05	1.00E-05	1.00E-05	1.00E-05	1.00E-05	1.00E-05	1.00E-05	1.00E-05	1.00E-05	1.00E-05	1.00E-05	1.00E-05	1.00E-05	1.00E-05	1.00E-05	1.00E-05	1.00E-05	1.00E-05	1.00E-05	1.00E-05	1.00E-05	1.00E-05	1.00E-05	1.00E-05	1.00E-05	1.00E-05	1.00E-05	1.00E-05	1.00E-05	1.00E-05	1.00E-05	1.00E-05	1.00E-05	1.00E-05	1.00E-05	1.00E-05	1.00E-05	1.00E-05	1.00E-05	1.00E-05	1.00E-05	1.00E-05	1.00E-05	1.00E-05	1.00E-05	1.00E-05	1.00E-05	1.00E-05	1.00E-05
103689915	1.00E-05	1.00E-05	1.00E-05	1.00E-05	1.00E-05	1.00E-05	1.00E-05	1.00E-05	1.00E-05	0.01561	0.17781	1.00E-05	1.00E-05	1.00E-05	1.00E-05	1.00E-05	1.00E-05	0.12251	1.00E-05	1.00E-05	1.00E-05	0.01501	1.00E-05	1.00E-05	1.00E-05	1.00E-05	1.00E-05	0.30241	0.00721	1.00E-05	1.00E-05	1.00E-05	1.00E-05	1.00E-05	1.00E-05	1.00E-05	1.00E-05	1.00E-05	1.00E-05	0.60711	1.00E-05	1.00E-05	1.00E-05	1.00E-05	1.00E-05	0.00331	1.00E-05	1.00E-05	1.00E-05
10369	1.00E-05	0.00311	0.02081	0.01341	0.01131	0.01691	1.00E-05	0.01871	0.01041	0.02001	0.01341	0.02131	0.01081	0.02051	0.00811	0.00711	0.01801	0.01101	0.01251	1.00E-05	0.01141	0.01591	1.00E-05	0.00401	0.00461	1.00E-05	0.00691	0.00441	1.00E-05	1.00E-05	0.00311	0.02471	0.03271	0.00261	0.00301	0.00311	1.00E-05	0.02231	1.00E-05	1.00E-05	0.00481	0.02931	0.01911	0.00481	0.00381	0.00361	0.00211	0.01371	1.00E-05
10370	100.80411	2.95081	5.75091	7.66091	3.83291	7.44421	1.81671	2.43741	1.67161	1.08221	8.12441	2.02551	9.24881	4.55261	1.49141	1.83911	3.26211	1.06331	4.48431	10.37431	2.29931	1.94541	1.10011	0.56821	4.43001	1.40801	2.68801	1.67641	1.78781	1.37541	1.80261	1.90991	0.30261	0.61231	0.97001	0.29481	11.43551	1.10451	1.40091	0.57061	3.36801	0.57121	6.87851	5.91721	4.15631	5.16931	7.37151	1.69441	4.94741
10371	1.00E-05	0.01401	1.00E-05	2.29341	1.00E-05	1.00E-05	0.00141	1.00E-05	1.00E-05	1.00E-05	1.00E-05	0.60321	1.00E-05	0.33971	0.20051	1.00E-05	1.00E-05	1.00E-05	1.00E-05	1.00E-05	1.00E-05	0.85091	1.00E-05	1.00E-05	1.00E-05	1.00E-05	1.00E-05	1.00E-05	1.00E-05	0.02811	1.00E-05	1.00E-05	1.00E-05	0.01181	1.00E-05	1.00E-05	1.00E-05	1.00E-05	1.00E-05	0.40141	1.00E-05	0.01161	1.00E-05	1.00E-05	0.41851	1.00E-05	1.00E-05	1.00E-05	1.00E-05
10376	316.93771	251.65131	1229.96771	1534.32121	292.44401	313.15491	400.09761	631.80581	556.21261	218.20731	293.97651	308.61751	236.88181	239.64821	173.11921	236.10171	408.35591	294.45871	286.91721	376.27831	372.13061	1055.59891	284.58751	222.18791	197.06101	240.32361	527.65971	230.09251	221.47671	185.99231	160.59641	249.06791	618.72181	346.29481	331.49681	80.62151	117.62941	329.88611	225.10521	763.68571	267.53461	79.59291	235.77781	240.59631	581.54501	108.20811	160.89321	174.59001	97.60821
10379	73.92751	43.44071	90.69131	77.36481	57.76601	64.02761	33.19821	49.19001	40.03761	53.73261	64.78361	69.21831	62.24251	48.95361	37.03101	49.49141	93.30271	146.88601	68.60911	95.43531	77.85751	77.66351	40.49691	64.46151	61.40971	63.00351	51.41921	75.88501	47.62651	52.95161	104.28581	76.78611	76.90361	35.17821	75.46981	127.17711	61.20341	113.70191	77.85831	96.05081	47.70961	35.19611	56.42691	56.27141	63.32671	49.00221	49.62911	47.29501	104.95661
1038	1.00E-05	1.00E-05	1.00E-05	1.00E-05	1.00E-05	1.00E-05	0.01601	1.00E-05	1.00E-05	1.00E-05	1.00E-05	1.00E-05	0.12691	1.00E-05	1.00E-05	1.00E-05	1.00E-05	1.00E-05	1.00E-05	1.00E-05	1.00E-05	1.00E-05	1.00E-05	1.00E-05	1.00E-05	1.00E-05	1.00E-05	1.00E-05	1.00E-05	1.00E-05	1.00E-05	1.00E-05	1.00E-05	1.00E-05	1.00E-05	1.00E-05	1.00E-05	1.00E-05	1.00E-05	1.00E-05	1.00E-05	1.00E-05	1.00E-05	1.00E-05	1.00E-05	1.00E-05	1.00E-05	1.00E-05	1.00E-05
10380	7.75361	3.57361	7.87711	9.31301	17.39481	13.20521	1.28011	13.95001	7.82571	6.90301	14.09141	16.42521	12.10331	9.83351	9.03221	14.08951	10.98521	0.63661	8.66301	1.36281	12.78521	2.85691	4.49181	12.34851	16.95281	18.71651	11.68391	16.76891	14.83241	6.02311	0.15961	6.24841	14.78781	2.82591	20.48241	3.05581	7.57031	2.57991	7.65681	7.93201	8.71411	4.13231	12.11901	12.81231	9.53741	9.84541	8.66381	11.07111	0.44331
10381	1.00E-05	1.00E-05	1.00E-05	1.00E-05	1.00E-05	1.00E-05	0.02301	1.00E-05	1.00E-05	0.29271	0.33501	1.00E-05	1.00E-05	1.00E-05	1.00E-05	1.00E-05	1.00E-05	1.00E-05	1.00E-05	1.00E-05	1.00E-05	1.00E-05	1.00E-05	0.87531	1.00E-05	1.00E-05	1.00E-05	0.11421	1.00E-05	1.00E-05	1.00E-05	1.00E-05	1.00E-05	0.03901	1.00E-05	1.00E-05	1.00E-05	1.00E-05	1.00E-05	1.00E-05	1.00E-05	1.00E-05	1.00E-05	1.00E-05	1.00E-05	5.62481	1.00E-05	1.00E-05	1.00E-05
10382	0.04611	1.00E-05	0.07101	0.03381	2.85461	3.38221	0.41101	0.04481	0.02461	1.57111	1.73851	0.04661	0.57811	1.40851	1.97521	2.35331	0.03151	0.03901	1.00E-05	0.00851	4.46301	1.00E-05	3.58211	2.87101	0.95381	10.04441	1.00E-05	1.03921	0.63521	2.04831	0.04531	0.78631	0.07941	0.35521	1.00E-05	0.00791	0.05091	1.00E-05	5.53171	0.00581	6.16041	0.00531	1.21831	4.50491	0.00971	0.13491	2.45771	5.19941	0.17951
10383	38.54901	26.59951	31.62951	54.93141	61.83051	54.37421	17.55881	55.70251	42.65501	22.83511	42.29801	36.57611	32.35441	17.68961	22.09421	35.23131	59.56311	67.21091	30.89331	36.82621	43.03251	26.66531	34.99511	35.03201	31.78521	29.57991	31.55211	24.11161	26.62241	25.28091	35.26961	19.42471	30.20441	14.21661	26.65101	62.27461	17.07671	30.84771	44.07021	25.31241	36.09231	6.43151	30.18951	42.56691	25.73301	31.45611	12.49861	27.00381	22.02271
10384	7.79681	10.10151	21.00301	35.87591	70.72801	62.28821	8.84461	5.91231	10.33491	14.48061	63.36201	68.61211	44.97331	38.17291	39.44641	22.22951	57.31801	7.58971	14.48841	8.04511	66.68391	22.55041	44.04541	11.71951	19.99091	60.30421	10.34131	7.81091	29.34311	33.83501	5.56021	26.57801	6.71991	10.96471	30.05591	31.28341	12.72811	11.60761	56.27981	14.82031	40.07291	2.38051	40.08101	46.81281	8.49191	7.81721	26.82761	48.64911	10.48941
10385	0.06131	6.99591	10.62741	6.10451	11.22991	7.46651	1.82491	9.70441	20.57611	23.86401	7.53561	6.20851	3.29341	2.02841	5.22421	23.94741	5.15241	5.42931	16.65581	2.23991	6.81351	9.38511	3.01461	17.58741	6.74151	6.83331	24.20701	31.50441	5.31171	3.30451	11.74411	11.87511	17.23791	3.76041	11.88661	0.67341	8.22611	0.18061	4.07651	8.77461	3.61471	3.44521	3.76331	3.04111	16.38861	5.74331	2.06481	3.80581	7.89851
10388	0.30981	0.03191	1.00E-05	1.00E-05	1.20901	1.40151	0.02081	0.09561	0.02851	0.28881	0.65541	1.00E-05	0.84271	0.23141	0.18921	1.00E-05	1.00E-05	0.10521	0.08691	1.00E-05	1.16311	0.00451	1.27931	1.00E-05	0.23381	0.79851	0.10551	0.07511	0.06641	0.88471	1.00E-05	1.00E-05	1.00E-05	0.11661	1.00E-05	2.11261	0.10881	1.16941	0.46391	1.00E-05	0.16911	1.00E-05	0.42691	0.24571	1.00E-05	1.00E-05	0.17901	0.30411	1.00E-05
10389	0.00811	0.06071	0.27331	1.00E-05	1.00E-05	0.20941	0.03161	3.42871	0.30921	0.34261	0.31201	0.83841	0.02291	0.03861	0.12031	1.00E-05	0.00761	1.00E-05	0.08191	1.00E-05	0.14591	1.00E-05	2.41561	0.24901	1.00E-05	1.00E-05	0.77251	1.00E-05	1.00E-05	1.00E-05	1.00E-05	1.16871	7.41001	0.03661	1.00E-05	1.00E-05	0.04321	1.00E-05	0.98571	1.00E-05	1.00E-05	0.00151	0.32741	0.27461	0.28801	0.98161	1.00E-05	0.17031	1.00E-05
1039	1.62831	0.34341	1.08611	0.84431	4.91421	2.14601	0.23441	2.21431	0.51241	0.30641	4.87771	1.36441	5.81861	3.85291	2.57761	0.50471	7.85271	0.32461	1.15141	3.40161	2.12791	0.72311	3.45021	0.80671	1.28641	1.51971	0.49131	0.45111	0.50331	4.45761	1.00E-05	3.25421	1.89191	0.50531	5.04341	0.75301	0.33261	0.04131	0.00471	0.12491	3.99201	0.00521	8.56711	3.31901	0.93531	0.00501	5.86821	3.45161	0.69051
10390	2.45581	4.74671	14.22291	17.74591	9.70491	7.44911	1.93821	7.26761	9.41371	14.26151	7.12801	13.71191	10.11391	13.85371	8.83961	13.06391	10.86421	2.29851	7.74331	7.63511	6.28831	11.91531	5.87221	12.46051	3.45581	7.23351	8.32931	10.30151	6.82091	9.68131	0.93611	4.53541	11.73701	2.14151	4.81751	9.78261	6.25961	2.11781	7.31631	17.62111	6.70891	3.40401	7.47771	6.44781	10.95001	4.83711	4.85201	10.67251	0.77781
10391	1.00E-05	1.00E-05	1.00E-05	1.00E-05	1.00E-05	1.00E-05	0.02831	1.00E-05	1.00E-05	1.88381	1.00E-05	1.00E-05	1.00E-05	1.00E-05	1.00E-05	1.00E-05	1.00E-05	1.00E-05	1.00E-05	0.00581	1.00E-05	1.00E-05	1.00E-05	1.00E-05	0.00371	1.00E-05	1.00E-05	0.87411	1.00E-05	1.00E-05	1.00E-05	1.00E-05	0.00951	0.01371	1.00E-05	1.00E-05	1.00E-05	1.00E-05	0.00381	1.00E-05	1.00E-05	1.59631	1.00E-05	1.00E-05	0.30931	0.00211	1.00E-05	1.00E-05	1.00E-05
103910	887.90161	319.22251	566.99541	682.16211	460.89611	598.09581	387.09601	736.56381	416.13231	236.59411	594.69731	520.71611	486.93741	401.66201	366.17281	252.43821	602.47281	767.87961	446.01931	1277.48211	745.85311	589.75891	588.41791	355.12661	540.26131	752.18681	514.14111	303.81501	432.09001	571.46681	784.17681	562.95771	825.42461	509.51141	708.52331	1118.53731	406.13101	1274.94231	663.49141	532.55001	502.82411	207.26071	553.95791	683.72891	554.91321	225.07491	400.61391	559.97831	688.86841
10392	2.81461	1.70161	4.58041	3.81281	9.37881	7.48141	1.04551	6.70791	2.38051	6.42951	2.80851	6.50751	3.88201	3.03421	3.34371	2.38371	2.91471	1.62301	2.89301	8.73021	5.77231	2.81211	8.82201	5.29341	3.56181	5.28901	1.58371	11.36541	3.55591	2.39561	1.96851	8.13001	11.23311	1.07621	2.12781	27.71181	2.19621	3.96061	13.18071	1.97381	11.34391	5.15081	6.93351	9.36071	4.52501	7.89041	3.95841	4.49071	3.71971
10393	11.01131	3.77661	8.29981	11.50621	15.92081	11.63921	1.24991	12.21611	7.78021	8.05431	10.02071	21.03411	12.26031	13.15151	10.71421	7.05261	13.16011	1.36711	5.84421	5.80171	10.57801	5.34101	15.11591	9.30981	9.51121	14.92721	10.26051	7.83051	9.23721	14.02821	0.87471	13.78311	11.90381	2.30741	9.45361	10.09571	6.28821	5.19121	11.78731	10.16451	11.22811	6.88041	10.05121	10.02291	9.67181	6.50191	6.30511	9.07031	1.00E-05
10394	1.00E-05	1.00E-05	1.00E-05	1.00E-05	1.00E-05	1.00E-05	1.00E-05	1.00E-05	1.00E-05	1.00E-05	1.00E-05	1.00E-05	1.00E-05	1.00E-05	1.00E-05	1.00E-05	1.00E-05	1.00E-05	1.00E-05	1.00E-05	1.00E-05	1.00E-05	1.00E-05	1.00E-05	1.00E-05	1.00E-05	1.00E-05	1.00E-05	1.00E-05	1.00E-05	1.00E-05	1.00E-05	1.00E-05	1.00E-05	1.00E-05	1.00E-05	1.00E-05	1.00E-05	1.00E-05	1.00E-05	1.00E-05	1.00E-05	1.00E-05	1.00E-05	1.00E-05	1.00E-05	1.00E-05	1.00E-05	1.00E-05
10395	0.00181	0.08071	0.55591	1.22441	1.00E-05	0.11331	0.02931	1.00E-05	0.03191	1.00E-05	1.00E-05	1.00E-05	0.02711	0.00261	0.00181	0.00111	1.00E-05	1.00E-05	0.00561	1.00E-05	1.00E-05	0.39041	1.00E-05	1.00E-05	0.00171	1.00E-05	1.00E-05	1.00E-05	1.00E-05	1.00E-05	1.00E-05	1.00E-05	1.00E-05	0.03061	1.00E-05	1.00E-05	0.00281	1.00E-05	1.00E-05	0.36371	1.00E-05	0.00091	1.00E-05	1.00E-05	0.58901	0.00121	1.00E-05	1.00E-05	1.00E-05
10396	0.01881	0.28681	0.30521	0.29861	3.10591	3.74321	0.17571	3.65231	0.66301	2.98651	1.94031	5.53791	1.19321	2.19451	2.55831	2.38821	1.04121	0.49441	0.55871	0.61261	5.29051	0.18061	1.38111	2.07511	0.68691	5.24601	0.53481	2.55271	1.21951	2.85881	0.17611	1.41351	1.95621	0.31611	0.13501	1.00E-05	0.11551	1.00E-05	3.10231	0.01071	1.27931	0.05121	0.83321	4.53891	0.45961	0.00591	0.98301	4.70051	0.34861
10397	1.00E-05	4.70581	4.90411	8.09191	20.11971	7.00581	2.54091	28.88641	8.29821	4.09761	12.09121	4.22181	6.21211	5.24511	4.76611	2.94741	19.67521	4.46051	4.14531	1.00E-05	7.24371	4.67251	8.12801	0.88771	1.31781	5.09291	4.94021	1.49921	2.74111	1.17371	4.79281	0.31891	11.49511	1.27441	4.23461	0.14391	0.79781	1.00E-05	1.53541	1.05911	4.42121	1.00E-05	8.71031	6.98551	6.18031	0.01641	1.23021	3.31751	0.29101
10398	5.88371	1.00E-05	0.20431	0.18221	0.01121	0.10091	0.55401	0.38181	0.04931	0.22041	0.00551	0.53501	1.00E-05	0.01011	0.19641	0.82111	1.00E-05	3.07001	0.48021	0.58411	0.06851	0.15741	0.23361	0.51871	0.00471	0.39871	1.18261	0.14631	0.13951	1.00E-05	0.84001	0.47401	1.37411	5.47151	0.30441	1.00E-05	0.01651	1.71551	0.00451	1.00E-05	1.00E-05	0.21401	1.00E-05	0.05831	1.00E-05	1.00E-05	1.00E-05	0.01621	0.65051
10399	246.81091	1157.00831	813.08041	871.35891	1427.89311	986.14791	1649.50381	1267.51651	1470.66561	1482.26681	1335.52871	1187.97361	1510.06771	1564.32941	1625.76371	1248.64341	1467.85601	83.05391	827.27931	214.62421	875.35391	770.55231	1232.78961	1202.15081	1361.23841	935.47591	1143.97251	1230.60671	1343.13161	1356.04121	67.34161	1083.01821	887.26291	1070.44361	1138.72161	421.33391	798.43821	218.40361	926.78571	689.72411	1292.47801	1000.15601	1472.37991	1094.85071	1085.96621	1072.07401	1545.56341	1208.19751	105.97511
104	4.71941	0.03751	1.51581	0.29601	0.97611	0.51781	0.10771	1.44601	0.11661	3.87501	1.67951	0.14761	0.64241	0.65441	0.51671	1.10821	0.32101	0.07611	0.04211	0.86611	0.20401	1.00E-05	1.69111	0.15361	1.40811	0.21541	0.00581	2.13221	1.55401	0.02421	0.01341	0.00531	1.46111	0.10461	0.01471	0.06981	0.02841	1.00E-05	0.01841	0.00751	0.19761	0.13691	0.89891	0.36501	1.00E-05	0.56551	0.48151	1.01951	0.03661
1040	1.00E-05	1.00E-05	1.00E-05	1.00E-05	1.00E-05	1.00E-05	0.01341	1.00E-05	0.12891	1.00E-05	1.00E-05	1.00E-05	1.00E-05	0.05851	1.00E-05	1.00E-05	1.00E-05	1.00E-05	0.01861	1.00E-05	1.00E-05	1.00E-05	1.00E-05	1.00E-05	1.00E-05	0.00281	0.01351	1.00E-05	1.00E-05	1.00E-05	1.00E-05	1.00E-05	1.00E-05	0.00691	1.00E-05	1.00E-05	0.00361	1.00E-05	1.00E-05	1.00E-05	1.00E-05	1.00E-05	0.01881	1.00E-05	0.59701	1.00E-05	0.19191	0.21931	1.00E-05
10400	1.00E-05	11.98881	27.57121	18.38731	21.03371	14.53581	4.89971	31.66861	20.19161	7.42921	20.03221	15.77401	16.70271	8.07751	9.15481	11.74331	16.11861	1.50641	37.41921	1.75701	21.85101	38.41901	35.75091	14.57331	22.14801	22.80221	33.70721	14.66131	10.68911	18.48151	5.51461	36.60381	14.27641	7.78471	13.05161	6.52991	48.59691	3.80441	16.88681	37.38931	25.95631	22.08531	25.19161	22.19111	24.16691	40.50061	16.55911	22.30961	0.04241
10401	5.54581	5.40141	6.40211	11.75501	6.98601	11.55861	1.87911	9.56101	5.47291	3.65451	10.32291	16.08491	8.74551	5.13001	5.02041	6.06091	7.96741	0.64841	8.10681	16.78001	9.95421	11.16771	13.70431	5.04261	1.60001	16.66901	5.11371	3.76661	5.45141	4.49971	1.69701	21.65181	7.07721	2.97291	7.29881	19.91021	5.10721	12.61221	11.43681	4.29931	6.98511	0.00831	4.95081	10.23421	7.36061	0.01541	4.38881	5.37991	1.00E-05
10402	33.95101	9.19921	6.98941	3.76551	1.00E-05	1.00E-05	1.44601	9.54441	19.05081	0.07541	0.03651	1.00E-05	1.00E-05	1.00E-05	1.00E-05	1.00E-05	0.02221	42.66901	14.73271	41.84901	1.00E-05	5.48251	1.00E-05	1.00E-05	0.02051	1.00E-05	19.90701	0.11101	0.93901	1.00E-05	43.20231	0.91321	7.88561	2.40571	1.00E-05	21.54091	11.35541	38.03851	1.00E-05	6.16691	1.00E-05	0.47861	1.00E-05	0.03491	22.97871	0.03201	1.00E-05	1.00E-05	54.34351
10403	1.27731	0.39091	0.55311	0.18081	2.46861	2.22081	0.30751	0.69401	0.28141	4.52841	1.94361	2.36001	4.13511	2.07031	1.38581	4.05201	9.47321	4.17611	0.24091	1.95521	0.99091	0.18221	1.48951	8.08141	1.30711	4.18651	0.13131	3.67531	1.69531	2.01461	5.48841	0.42221	0.93091	0.44961	17.66921	2.04461	0.25571	3.83311	0.67351	0.45381	0.61681	3.50381	4.02241	2.03231	0.39761	5.59051	1.60901	1.48051	8.11341
10404	31.50051	39.77441	49.46961	54.70231	31.98321	33.03171	13.46751	19.34731	43.04511	5.12671	28.40411	36.93681	21.77351	19.38731	19.23001	3.14381	26.11111	192.91961	74.41841	40.03321	46.51771	44.23171	35.68611	4.92181	20.80011	25.30231	48.18501	5.41641	21.53671	31.94231	162.70981	29.92441	18.92961	21.13621	15.20451	7.20411	58.20411	45.66231	21.76421	40.63401	33.69061	2.58531	21.00861	25.62181	45.66951	6.69461	12.13021	25.20601	177.18911
10406	1.00E-05	1.00E-05	1.00E-05	1.00E-05	1.00E-05	1.00E-05	1.00E-05	1.00E-05	1.00E-05	1.00E-05	1.00E-05	1.00E-05	1.00E-05	1.00E-05	1.00E-05	1.00E-05	1.00E-05	1.00E-05	1.00E-05	1.00E-05	1.00E-05	1.00E-05	1.00E-05	1.00E-05	1.00E-05	1.00E-05	1.00E-05	1.00E-05	1.00E-05	1.00E-05	1.00E-05	1.00E-05	1.00E-05	0.04451	1.00E-05	1.00E-05	1.00E-05	1.00E-05	1.00E-05	1.00E-05	1.00E-05	1.00E-05	1.00E-05	1.00E-05	1.00E-05	1.00E-05	1.00E-05	1.00E-05	1.00E-05
10407	1.00E-05	1.00E-05	1.00E-05	1.00E-05	1.00E-05	1.00E-05	1.00E-05	1.00E-05	1.00E-05	1.00E-05	1.00E-05	1.00E-05	1.00E-05	1.00E-05	1.00E-05	1.00E-05	1.00E-05	0.08261	1.00E-05	1.00E-05	1.00E-05	1.00E-05	1.00E-05	1.00E-05	1.00E-05	1.00E-05	1.00E-05	1.00E-05	1.00E-05	1.00E-05	1.00E-05	1.00E-05	1.00E-05	1.00E-05	1.00E-05	1.00E-05	1.00E-05	1.00E-05	1.00E-05	1.00E-05	1.00E-05	1.00E-05	1.00E-05	1.00E-05	1.00E-05	1.00E-05	1.00E-05	1.00E-05	1.00E-05
10409	12.31341	1.08661	0.91351	0.41491	0.00751	0.02351	0.32621	0.83751	4.59711	6.57861	0.02741	0.26041	0.12891	0.02491	0.02501	4.03771	0.01881	78.58461	1.77791	22.42121	0.13641	1.38591	0.05141	4.85491	0.03971	0.00771	3.00761	4.66201	0.05881	0.04531	53.68601	1.00E-05	0.43221	0.17821	1.08061	7.56951	1.72851	18.68241	0.00811	1.56481	0.00991	0.91911	0.03301	0.01781	4.07831	6.71721	0.04061	0.06181	72.35951
1041	1.00E-05	1.00E-05	1.00E-05	1.00E-05	1.00E-05	1.00E-05	1.00E-05	1.00E-05	1.00E-05	1.00E-05	1.00E-05	1.00E-05	1.00E-05	1.00E-05	1.00E-05	1.00E-05	1.00E-05	1.00E-05	1.00E-05	1.00E-05	1.00E-05	1.00E-05	1.00E-05	1.00E-05	1.00E-05	1.00E-05	1.00E-05	1.00E-05	1.00E-05	1.00E-05	1.00E-05	1.00E-05	1.00E-05	1.00E-05	1.00E-05	1.00E-05	1.00E-05	1.00E-05	1.00E-05	1.00E-05	1.00E-05	1.00E-05	1.00E-05	1.00E-05	1.00E-05	1.00E-05	1.00E-05	1.00E-05	1.00E-05
10410	1510.46141	812.58081	3414.25431	3969.31201	199.10861	368.70291	809.42921	80.81671	557.45051	126.31281	246.28941	1257.82061	168.21041	141.72591	174.92211	80.73011	124.59471	6565.32611	314.24871	84.89411	32.87251	1462.20671	15.01461	15.69751	31.94481	34.99341	193.26371	13.17731	30.38191	46.94491	388.46191	718.39881	23.73331	142.15491	13.24341	126.04351	554.06421	132.50861	48.98031	2500.71081	26.95041	106.51511	21.50371	28.84401	565.43691	26.55741	26.80431	43.87021	848.45861
10411	0.00241	0.06111	0.05041	0.07391	1.00E-05	0.03881	0.02531	1.00E-05	1.00E-05	0.06951	0.31991	1.00E-05	1.00E-05	0.04371	0.05341	0.25611	0.24461	0.07031	0.04581	1.00E-05	0.03721	1.00E-05	0.41441	1.00E-05	0.00221	1.00E-05	1.00E-05	0.47461	0.04571	1.00E-05	1.00E-05	1.00E-05	1.00E-05	1.00E-05	1.00E-05	1.00E-05	0.11411	1.00E-05	1.00E-05	0.12891	1.00E-05	1.00E-05	1.00E-05	0.14461	1.00E-05	1.00E-05	0.00201	1.00E-05	1.00E-05
10412	8.00391	6.27921	11.78241	11.58041	30.88621	21.13641	4.09821	20.06431	19.75321	19.24531	28.61821	51.05931	31.50771	48.44901	38.06971	25.63661	32.66401	1.28881	14.23661	8.84641	15.50321	14.17681	26.51441	19.85061	28.57181	27.37581	18.72081	14.78031	25.21441	46.32521	0.35211	16.88741	15.15541	4.33721	30.25451	5.84881	6.01821	4.75311	11.37961	16.45211	14.80931	9.98621	12.49701	10.04851	10.10041	9.68901	11.85001	15.89221	1.23471
10413	1.00E-05	1.00E-05	1.00E-05	1.00E-05	0.03551	1.00E-05	1.00E-05	1.00E-05	1.00E-05	0.00271	1.00E-05	1.00E-05	1.00E-05	0.00181	1.00E-05	1.00E-05	1.00E-05	1.00E-05	1.00E-05	1.00E-05	1.00E-05	1.00E-05	1.00E-05	1.00E-05	1.00E-05	1.00E-05	1.00E-05	1.00E-05	1.00E-05	0.06851	1.00E-05	1.00E-05	1.00E-05	1.00E-05	1.00E-05	1.00E-05	1.00E-05	1.00E-05	1.00E-05	1.00E-05	1.00E-05	1.00E-05	1.00E-05	1.00E-05	1.00E-05	1.00E-05	1.00E-05	1.00E-05	1.00E-05
10417	0.08671	0.44151	0.94871	1.01501	7.12061	396.31591	45.26441	29.98381	0.74341	1.13281	64.33761	35.15141	2.32181	3.18691	10.39631	0.11421	0.01021	1.23711	0.43861	0.01241	371.34791	2.25391	4.26031	0.08301	0.11131	101.75771	0.63651	1.09261	0.80451	56.24701	1.66781	83.72161	52.90221	38.97121	0.11501	1.00E-05	1.11231	2.70231	283.08561	0.59751	3.49131	0.02771	18.28371	107.48881	0.54871	0.04931	3.03171	104.63161	26.54951
10418	1.00E-05	0.00701	1.00E-05	1.00E-05	7.60521	0.09651	0.04751	1.00E-05	1.00E-05	0.06401	0.59371	0.00491	1.04681	0.37341	0.22691	0.02691	1.00E-05	1.00E-05	1.00E-05	1.00E-05	1.00E-05	1.00E-05	1.77521	1.00E-05	1.00E-05	0.11831	0.00381	0.03791	1.00E-05	0.00261	1.00E-05	1.00E-05	1.00E-05	0.04991	1.00E-05	0.01381	1.00E-05	1.00E-05	1.00E-05	1.00E-05	2.02121	1.00E-05	0.95011	0.77001	1.00E-05	1.00E-05	0.11881	0.24381	1.00E-05
10419	0.29191	19.43341	32.51071	21.73331	25.81061	12.69031	6.26881	28.18321	31.73781	18.54741	24.52731	26.81271	16.55821	21.26061	20.32011	32.27951	13.88231	5.20631	29.00541	0.15031	20.34061	28.59341	25.05951	27.46351	17.18341	24.73541	46.83321	20.84481	20.42581	15.24021	3.56961	23.28821	38.26531	12.20231	16.52431	10.45671	25.52161	0.06971	12.83981	23.92751	21.94061	9.92461	18.43791	19.69391	36.59301	20.69961	15.54251	19.17521	4.90571
10420	1.00E-05	2.30291	4.02461	4.31321	1.89011	1.30241	0.76791	2.02241	1.93921	5.12781	2.75691	2.48061	1.35931	2.64601	2.18851	5.83841	1.51661	10.69581	3.71681	12.48761	3.50051	2.20201	1.71661	7.54641	1.45001	0.82941	2.18151	5.73361	4.73921	1.90561	12.56611	2.59891	0.91021	1.42261	1.63961	13.37541	4.34831	13.46011	4.29891	3.74551	1.96231	0.00801	3.20361	1.21621	2.26321	2.81361	3.17421	2.88761	9.81431
10421	104.05931	22.70281	55.15351	63.43611	47.58741	53.01611	19.82031	65.93401	41.56321	46.44411	52.99621	60.06651	42.69181	29.00951	32.59421	48.94911	75.06791	77.15421	57.72441	107.96021	87.88531	59.59911	64.68971	52.97221	52.79311	79.95041	44.60611	68.42551	40.36131	56.38971	81.99471	66.65651	61.71351	27.47071	62.69431	103.24151	56.27661	86.53111	71.70661	64.64091	55.84561	63.37681	51.05871	65.82651	53.30651	85.15531	42.26531	50.53991	70.45741
10422	10.48781	6.44661	16.32811	19.16511	4.15391	3.91661	1.99021	1.58901	12.54601	3.00811	2.63411	3.69301	4.54171	2.22641	3.30031	3.11471	4.47821	4.80451	19.51491	4.94651	4.92001	19.97931	4.73611	3.45881	8.49201	0.04771	12.17691	3.52801	2.27821	0.51991	1.14871	7.49481	0.10621	2.76491	0.35061	7.33671	13.96581	7.38711	7.00761	28.76981	3.08741	0.31741	5.13601	3.37331	13.78741	0.01111	2.53921	2.61921	4.44031
10423	93.58761	1.60551	6.08661	7.09831	3.35761	8.52411	0.78821	13.07081	3.14451	5.89191	6.19981	3.98671	6.41601	5.02981	4.49521	2.48911	5.65821	17.17001	7.34031	12.27911	7.68041	1.96591	7.43531	5.24301	9.42491	10.08841	2.76821	3.37621	6.41441	8.49611	14.96631	8.51711	3.25821	0.99681	6.19821	13.98491	11.62651	7.12691	11.43101	5.23381	7.20291	8.26201	9.59401	13.14191	5.49311	4.79111	11.38981	8.09181	23.35611
10424	1.37561	0.26561	0.99421	0.44021	0.77831	1.72591	0.13811	2.59101	0.70111	0.98421	1.20551	1.62051	2.01541	2.06641	1.40201	0.62031	1.35351	0.70681	0.90341	0.23801	1.40701	0.50551	0.92721	0.78981	0.75671	1.52501	0.80091	0.77211	1.03761	0.14511	0.58131	1.21631	1.93381	0.14011	0.92031	4.42281	0.67611	2.45241	0.47831	0.37371	0.82851	0.55561	1.32401	0.74111	0.53981	0.00951	1.00001	0.79621	0.14711
10425	12.40531	10.44301	24.92391	17.54921	22.93151	28.36311	4.84311	21.05761	18.97911	13.50631	18.03201	22.01751	18.21561	13.66421	12.69951	12.46861	18.22031	8.44151	33.11111	34.93621	50.16981	18.34541	30.20281	17.52891	16.55841	38.45821	31.71111	23.17021	20.34351	44.51921	21.03881	29.44601	40.98201	13.36341	38.32701	35.95361	31.10481	46.90191	42.19771	33.11561	30.13351	15.45891	24.46291	35.07201	29.66101	35.16411	24.22041	32.00721	28.92541
10426	27.85111	14.03941	30.48801	18.28441	14.08021	9.96431	3.88051	14.41331	17.99431	9.77571	12.26631	13.15251	9.66361	8.30231	8.24581	11.70371	9.04591	20.26371	41.97391	52.67931	18.11271	23.87191	14.58971	17.53641	10.59991	12.55401	40.76531	16.93811	15.26151	10.80691	24.01391	22.32601	26.02161	5.92341	20.79061	5.42501	33.87451	60.80041	9.10301	20.61541	12.70281	7.35281	14.59171	14.69311	38.63331	0.06771	20.87821	9.29501	24.37621
10427	7.63651	6.54311	10.79751	14.17571	14.47541	10.80591	3.50841	4.28431	8.25591	8.96281	12.64531	18.54481	10.43401	10.80081	8.30531	6.26531	9.21061	10.01301	9.62381	15.26161	10.17601	10.50721	9.33291	9.02971	9.32761	6.83251	9.95031	5.31231	7.42531	12.71181	6.09551	7.73561	6.21021	3.61521	8.48441	14.42221	8.20401	4.04831	7.80951	8.92151	8.86961	4.93651	8.70671	8.72191	12.94151	7.30861	6.83501	6.83431	5.55731
10428	38.70671	10.95901	23.93991	30.84251	33.94911	26.14211	4.34211	28.04171	34.72041	18.77831	27.09691	28.20181	33.79541	26.93971	25.11341	20.50501	44.08051	21.79861	42.53011	45.86181	34.98901	31.39701	41.59921	19.07321	36.21221	40.28451	39.63871	30.22251	30.35801	39.11671	28.35671	42.53961	39.27101	8.64461	75.17811	44.31021	50.22571	59.05281	40.79521	26.97401	46.07721	21.51421	51.78031	31.75161	43.39911	26.16351	44.64881	43.58241	24.27101
1043	7718.46001	2312.16001	3616.04001	3394.96001	3298.92001	5802.03001	5604.45001	634.35601	1427.31001	5617.71001	4742.18001	2125.01001	5547.16001	3361.29001	3129.50001	5105.80001	7738.64001	67.65381	4422.13001	7398.48001	6115.69001	7248.77001	4708.63001	7778.62001	7263.46001	6086.58001	3615.60001	7028.49001	4956.10001	4535.96001	58.05511	4181.66001	1268.27001	8727.44001	10498.50001	173.96401	3464.51001	9009.63001	7585.58001	6059.13001	6123.77001	6955.91001	7907.02001	7011.32001	3016.02001	7030.32001	5350.96001	5387.52001	497.35501
10430	114.03701	74.85021	137.78641	109.02791	102.01621	102.37841	55.49901	154.94661	137.66641	89.06841	104.64041	81.47651	90.63911	61.48451	62.33401	78.75361	84.95531	4.00961	205.05631	70.59461	135.16481	192.97441	156.46381	133.44631	161.17311	115.85511	184.11641	133.82331	97.58231	125.41001	2.86411	163.87751	218.90001	75.61401	145.23731	24.53391	232.98991	103.44171	107.36331	152.76271	144.57681	122.71341	137.96741	140.78791	180.29071	89.27891	113.85891	97.45701	10.33971
10432	28.57621	24.82191	36.97881	36.82581	45.94091	36.32881	18.43251	36.46641	39.59711	38.19311	47.23471	43.58391	33.45871	34.30541	32.36331	29.85901	46.49371	11.51291	21.33711	30.32131	30.08421	12.69151	29.19761	17.43661	17.18111	24.00121	23.63871	17.67951	16.86591	27.56291	6.02801	13.39011	21.95541	15.72051	12.58791	21.28501	9.47321	16.24881	18.76651	15.63661	17.26651	2.13841	17.84261	20.48381	21.39321	4.92511	9.96581	17.27651	4.95221
10434	49.12861	33.11951	65.96071	85.67121	41.82071	30.61211	15.10981	49.98711	64.65421	33.36831	44.86571	84.52091	36.19891	35.32081	30.21861	40.42891	61.94311	32.41871	71.64741	80.51301	54.39371	58.28921	44.54261	49.43101	30.60841	33.66911	78.75991	37.88471	28.96051	35.82141	25.16191	56.31671	72.38711	36.67051	70.85731	59.88031	73.40051	80.01071	42.35251	78.35041	38.95371	51.72801	30.64831	38.44001	70.72251	61.40261	32.14701	29.88891	14.13641
10435	8.66621	21.08971	69.59621	75.07001	0.01841	0.11881	5.68711	1.00E-05	1.79331	0.15311	0.02641	1.00E-05	1.00E-05	1.00E-05	1.00E-05	1.00E-05	1.00E-05	143.89011	56.91131	0.65581	0.49921	90.94371	0.84661	1.00E-05	0.02041	1.00E-05	6.08511	0.01041	0.04161	1.00E-05	116.58601	1.00E-05	1.47841	9.86571	0.05121	0.08491	50.54821	1.00E-05	0.05211	170.63061	1.00E-05	3.58381	1.00E-05	0.61861	26.18461	1.00E-05	1.00E-05	0.02551	134.72131
10436	34.97471	14.88601	47.41761	56.08861	49.98711	58.58541	14.26021	46.08501	32.89851	55.26681	55.32391	65.23961	47.15221	49.80331	48.76691	41.00001	47.11001	2.76031	41.44741	14.76071	61.89691	45.97981	56.50951	52.69721	43.95891	70.47531	44.30251	68.02331	59.78231	72.18141	2.28921	49.63961	54.98701	22.03961	51.32521	9.97931	41.49091	13.85441	62.42531	57.08221	61.06641	72.12901	63.40941	64.28251	50.14671	43.19501	73.15331	68.23271	5.82021
10437	2982.93701	8123.14701	7492.97101	6759.08201	20.04111	34.39961	4648.84101	35.85511	3680.76501	321.67501	35.07791	73.33441	21.28701	7.02261	7.12411	532.60561	57.53331	1364.56701	7938.89501	3452.47701	80.59411	12342.79701	74.16411	732.62201	16.10921	26.87081	5376.46901	569.04771	17.43891	32.19091	1161.07001	63.24771	505.53301	5623.23101	25.04381	17.12671	7600.87201	3070.83201	31.83451	13518.93201	26.90031	514.94291	18.42841	19.68631	5762.96701	595.87391	16.75031	20.25011	861.79761
10438	50.20681	10.86251	21.74151	28.33481	23.52731	23.77461	3.99271	21.22581	16.52851	20.23901	28.71711	54.29201	25.69351	29.18171	20.85561	19.52941	27.35331	30.61771	13.39111	37.24331	14.95601	18.55581	26.43181	16.09581	16.87251	14.53271	12.88251	16.09541	17.15561	21.05521	19.46831	22.67331	17.12371	4.17631	21.96161	23.57561	11.18201	26.06531	13.61051	13.30391	13.29711	7.45521	12.75371	14.16311	10.66761	9.22581	10.04851	13.91681	14.87801
10439	1.00E-05	0.77881	2.39201	1.79861	1.00E-05	1.00E-05	0.16511	1.00E-05	2.27991	0.02831	1.00E-05	1.00E-05	1.00E-05	1.00E-05	1.00E-05	1.00E-05	1.00E-05	1.00E-05	1.58061	1.00E-05	1.00E-05	1.46021	1.00E-05	1.00E-05	1.00E-05	1.00E-05	2.67571	1.00E-05	0.01571	1.00E-05	1.00E-05	1.00E-05	0.01651	0.07981	1.00E-05	1.00E-05	2.65171	1.00E-05	1.00E-05	3.41401	1.00E-05	1.00E-05	1.00E-05	1.00E-05	2.52451	1.00E-05	1.00E-05	1.00E-05	1.00E-05
1044	1.00E-05	1.00E-05	1.00E-05	1.00E-05	1.00E-05	1.00E-05	1.00E-05	1.00E-05	1.00E-05	1.00E-05	1.00E-05	1.00E-05	1.00E-05	1.00E-05	1.00E-05	1.00E-05	1.00E-05	1.00E-05	1.00E-05	1.00E-05	1.00E-05	1.00E-05	1.00E-05	1.00E-05	1.00E-05	1.00E-05	1.00E-05	1.00E-05	1.00E-05	1.00E-05	1.00E-05	1.00E-05	1.00E-05	1.00E-05	1.00E-05	1.00E-05	1.00E-05	1.00E-05	1.00E-05	1.00E-05	1.00E-05	1.00E-05	1.00E-05	1.00E-05	1.00E-05	1.00E-05	1.00E-05	1.00E-05	1.00E-05
10440	17.51861	11.44961	36.10091	28.38071	20.96261	15.53741	5.76481	23.79571	36.17061	10.55581	20.39111	36.01151	20.46171	19.78381	14.28191	17.42401	29.35601	4.81121	27.52591	25.93981	21.07651	37.64581	31.34691	20.51701	10.18931	24.11631	41.93511	14.15271	15.46791	14.14111	4.12921	26.19271	39.54141	8.46031	34.80201	8.80481	31.23351	16.37001	16.47271	32.90161	18.68081	17.79451	16.72661	23.05331	39.32011	21.01331	19.01401	22.88161	4.17151
10443	15.35521	6.54111	13.17891	15.92301	29.90031	16.63251	2.92831	14.98191	11.36731	9.34531	16.02431	24.31431	21.69491	26.92111	20.03321	10.61741	21.73941	16.56771	12.53321	17.12601	14.64281	12.72421	24.70481	12.62921	15.02571	18.31161	9.87731	10.43361	17.38861	22.16171	14.11561	16.77371	11.00901	4.16771	15.59651	20.52481	10.79121	26.99331	12.14961	11.89951	14.35791	6.72821	15.21321	11.42321	11.65761	9.57291	12.46011	14.69291	8.55931
10444	1.04051	2.19261	2.86931	7.74931	10.70261	4.26521	3.27351	4.65371	3.11791	3.84121	5.22051	7.15391	5.23621	5.33451	6.07111	3.17481	7.40321	8.91321	2.93191	8.31451	5.59991	1.63271	3.65501	3.20491	4.64331	3.34681	2.45991	3.04461	3.00651	0.85371	10.63911	5.24611	7.52531	1.62861	1.72351	16.42261	0.89721	11.37291	2.09941	3.02401	6.03811	0.14731	4.06621	5.56801	4.12001	0.26261	2.05251	4.38071	8.50711
10445	60.73351	36.16701	74.26561	70.19941	47.65031	58.06351	22.30571	64.54801	59.70671	36.09721	64.24461	88.45771	50.21011	36.55521	29.58791	35.58581	60.33981	15.65771	57.77881	69.95051	79.64251	73.58441	50.27541	41.48031	51.20171	80.25591	60.57761	38.95211	41.22941	52.23041	26.22231	100.41721	62.79171	31.81651	56.92441	63.85321	48.35191	52.06841	57.92391	70.22061	54.39001	6.51451	45.14461	71.33791	68.20851	27.49731	43.26901	54.45351	17.88111
10446	0.01111	0.01071	0.00311	0.00761	0.00641	0.03361	0.04161	0.03421	0.01091	0.11491	0.01861	0.38421	0.00661	0.01991	0.02861	0.01881	0.51401	0.04351	0.01011	0.00371	0.00341	0.01311	0.00701	0.00961	0.00531	1.00E-05	1.00E-05	0.00911	0.00331	0.00821	0.01841	0.00421	0.00641	0.00391	0.01421	0.02891	0.00321	0.02471	0.01001	0.00521	0.00581	0.03051	0.00381	0.00731	1.00E-05	0.01041	0.00761	0.01011	0.04851
10447	2.60701	0.23421	0.85101	1.32891	0.09551	2.28331	0.11481	1.29791	0.82971	6.37061	2.16601	0.65511	0.68281	0.68781	0.98231	6.04861	0.10221	0.03181	0.46281	0.41601	1.57381	1.20141	1.39241	3.88681	0.37411	0.73261	0.45471	6.08161	1.89331	0.40001	1.00E-05	1.54931	1.45031	0.18861	0.46421	1.00E-05	2.38921	1.08371	1.87811	0.50271	2.30821	49.75761	0.97611	2.27401	1.22701	31.73581	3.65641	1.37201	0.41901
10449	56.28081	54.79221	110.97621	112.99701	159.20311	105.33941	31.40091	48.79441	87.64041	18.10021	99.93441	135.63521	63.30741	50.50571	47.85831	37.64501	81.13131	3.16251	75.37121	61.58621	122.47391	56.24421	143.29301	35.92101	39.81101	87.02551	76.82111	28.11821	46.16301	73.68251	4.62791	128.75631	61.43501	40.27701	95.72241	64.95881	92.93211	80.78111	113.18331	97.20981	119.16281	24.51331	59.76751	113.38281	104.06531	39.93971	48.56781	90.67241	5.94701
1045	1.00E-05	1.00E-05	1.00E-05	1.00E-05	1.00E-05	1.00E-05	1.00E-05	1.00E-05	1.00E-05	1.00E-05	1.00E-05	1.00E-05	1.00E-05	1.00E-05	1.00E-05	1.00E-05	1.00E-05	1.00E-05	1.00E-05	1.00E-05	1.00E-05	1.00E-05	1.00E-05	1.00E-05	1.00E-05	1.00E-05	1.00E-05	1.00E-05	1.00E-05	1.00E-05	1.00E-05	1.00E-05	1.00E-05	1.00E-05	1.00E-05	1.00E-05	1.00E-05	1.00E-05	1.00E-05	1.00E-05	1.00E-05	1.00E-05	1.00E-05	1.00E-05	1.00E-05	1.00E-05	1.00E-05	1.00E-05	1.00E-05
10450	31.64281	19.34411	48.21731	32.09471	42.77841	52.06871	13.04991	31.53791	34.39971	29.76141	50.86671	56.76701	45.80641	39.49481	38.94381	27.13671	53.81301	2.17191	56.76681	21.70361	89.66051	60.39721	87.23811	74.06211	94.43251	76.00671	74.31731	57.40031	89.31751	74.63731	2.30621	123.48361	70.19271	35.66171	71.42791	21.00981	84.30141	31.92151	109.51651	47.62681	104.88051	115.76261	114.99001	105.76991	85.56861	136.82151	156.94311	107.33551	5.68531
10451	0.00911	0.30031	0.72291	0.14521	1.52311	1.67171	0.17731	1.19721	1.69211	3.02951	0.96751	5.18251	0.35651	0.15721	0.16781	0.80891	1.41341	1.36931	0.46821	0.20681	0.99351	0.00301	0.51601	0.10381	0.00581	0.44681	2.30761	2.04061	1.00E-05	1.55781	0.72561	1.65941	0.86631	0.17741	2.29291	0.61021	0.62841	0.48911	2.49551	0.58561	0.39101	2.43431	0.85971	1.31781	2.17591	0.01411	0.14521	1.22431	0.33781
10452	8.48821	0.88591	7.89911	3.96101	3.56561	7.19891	0.67901	3.64181	2.39621	2.60581	5.99861	7.28601	4.13481	4.04681	2.97771	2.19581	1.54951	0.34401	2.48111	5.69761	2.52041	1.88821	3.37361	1.96591	2.68091	3.24381	3.30611	3.92361	2.70111	13.31851	0.29721	2.74101	2.91811	0.26621	1.66191	0.13011	6.00111	0.14421	1.04021	1.15551	5.64811	11.06841	3.79831	7.03301	2.88541	0.05321	10.36711	2.03941	0.42891
10454	7.52291	4.73631	7.35921	3.78231	8.00841	7.75131	2.33641	5.58351	7.52871	4.92811	5.85751	7.59411	3.65361	4.95411	7.23281	6.96981	5.85671	0.63411	5.40431	4.81821	3.75401	1.68281	1.84901	1.62121	1.10531	2.08681	3.46531	1.33101	2.98471	2.56791	0.20491	2.01401	0.94631	1.98011	2.24001	1.00E-05	1.65171	0.04631	2.84911	3.87861	2.87751	0.22501	2.99861	3.33471	2.56681	0.78121	1.25941	2.72901	1.06281
10455	6.10491	14.69791	23.77471	20.72001	58.20131	35.49451	8.07311	38.71071	38.46451	25.52501	48.36021	55.08511	41.50571	48.32381	42.60741	25.40801	37.93461	0.18711	40.87981	16.22131	46.73411	25.94231	73.03771	32.40971	46.57481	68.41541	48.28421	34.15391	58.62581	71.15311	1.20611	78.10771	62.97921	15.42091	75.65941	33.70501	37.71891	23.43541	46.16431	22.27011	51.06801	19.23411	46.23921	49.63381	46.17691	47.17461	65.50321	55.11981	1.00E-05
10456	113.96081	34.27981	85.93071	104.62241	99.08331	92.71851	28.31421	98.95841	70.81871	67.50171	96.71081	75.84651	109.96831	86.04251	87.55181	67.61081	135.65191	36.48261	98.41911	205.99971	127.87221	116.23811	162.54681	103.81181	117.73551	126.37231	102.66371	107.77281	179.13771	141.88761	52.19961	148.03161	107.47061	56.95641	160.39731	209.60101	98.21311	190.66061	134.34231	110.92141	126.13101	74.82311	157.53671	147.03991	114.44781	121.69161	161.90771	136.05541	42.67491
10457	0.11251	0.84521	3.83481	0.29221	0.08111	0.12391	0.13561	0.09761	0.70331	0.49231	0.05671	0.18311	0.00801	0.09281	0.08381	0.08661	0.03491	0.21821	1.43321	0.05561	0.01491	2.11161	0.01061	0.05631	1.00E-05	0.02481	0.42891	0.10301	0.06651	0.05881	0.11411	0.01811	0.14321	0.13171	0.22161	0.15601	3.60431	0.17051	0.12021	4.06311	0.00511	0.02781	0.02741	0.04451	0.05791	0.00971	0.04311	0.04951	0.28171
10458	0.05351	8.16501	13.36001	20.85821	0.04781	4.55611	1.88591	8.72511	10.41681	0.45801	2.27141	2.51891	2.05171	1.41481	1.54331	0.42761	1.20021	6.75681	6.68481	2.65911	2.03711	4.64271	0.06671	0.00211	1.64271	1.50031	10.29101	0.19431	1.29631	4.77801	4.89831	6.71051	24.79171	1.43041	1.00E-05	1.00E-05	4.27941	0.07141	5.71351	4.75081	1.00E-05	0.03741	0.78701	1.47481	7.08111	0.00261	0.04441	0.28811	1.02441
10459	44.44211	30.73151	62.62691	63.34341	57.34621	69.74301	18.21251	92.50041	64.30061	31.29261	50.80971	42.32731	35.01061	20.44111	26.97371	27.82221	54.85191	25.83941	81.62901	28.72331	99.31331	93.14451	48.75881	39.34671	64.82961	78.91931	86.74371	49.90411	31.32021	60.97741	20.05541	60.57471	106.81511	26.91861	70.26431	26.53241	80.74181	27.72491	78.59631	70.66911	76.63431	43.42881	47.81881	75.16871	78.84681	13.19361	37.89161	53.79451	21.07201
1046	1.00E-05	1.00E-05	1.00E-05	1.00E-05	1.00E-05	1.00E-05	1.00E-05	1.00E-05	1.00E-05	1.00E-05	1.00E-05	1.00E-05	1.00E-05	1.00E-05	1.00E-05	1.00E-05	1.00E-05	1.00E-05	1.00E-05	1.00E-05	1.00E-05	1.00E-05	1.00E-05	1.00E-05	1.00E-05	1.00E-05	1.00E-05	1.00E-05	1.00E-05	1.00E-05	1.00E-05	1.00E-05	1.00E-05	1.00E-05	1.00E-05	1.00E-05	1.00E-05	1.00E-05	1.00E-05	1.00E-05	1.00E-05	1.00E-05	1.00E-05	1.00E-05	1.00E-05	1.00E-05	1.00E-05	1.00E-05	1.00E-05
10460	26.74961	17.98431	17.08131	3.91451	9.96441	1.69621	11.51731	11.34871	4.78781	3.88041	16.82111	10.88541	3.36221	13.68201	7.17281	4.37791	38.38831	82.88631	31.43411	44.74991	18.05691	14.00541	11.53111	6.42711	18.44241	9.54011	17.23831	9.33281	28.16601	23.14441	98.90871	19.21801	9.57951	15.11131	41.54111	52.18871	37.44541	34.65751	15.01671	18.70601	19.56751	3.17421	27.61291	19.82821	19.82511	11.18691	39.81571	20.99231	68.35421
10461	1.00E-05	0.19221	8.97071	10.73141	1.00E-05	0.02311	0.17101	1.00E-05	0.05541	1.00E-05	1.00E-05	1.00E-05	0.02901	1.00E-05	0.05951	1.00E-05	1.00E-05	1.00E-05	0.59351	1.00E-05	0.02361	6.00891	1.00E-05	1.00E-05	1.00E-05	0.00131	1.00E-05	1.00E-05	1.00E-05	0.01911	0.01801	1.00E-05	0.01571	0.02321	1.00E-05	0.02511	0.21961	1.00E-05	0.00791	10.13881	1.00E-05	1.00E-05	1.00E-05	1.00E-05	0.70091	0.02331	1.00E-05	1.00E-05	1.00E-05
10462	0.10701	5.28051	7.37851	0.02291	1.00E-05	0.02411	2.81531	1.94721	217.39121	0.11411	0.58881	4.16261	0.03311	0.03381	1.00E-05	0.03551	0.68211	0.17751	39.89481	0.04721	0.25871	14.02761	0.85151	0.04971	0.08491	1.00E-05	330.27131	0.13301	0.04461	0.03991	0.01291	1.36861	17.41071	8.04451	1.00E-05	0.07861	27.13641	0.03401	1.00E-05	45.42491	0.09891	0.06861	1.00E-05	0.05011	438.74461	0.09771	0.05171	0.10441	2.80031
10463	0.17651	0.96531	1.67811	1.91961	1.96641	0.86071	0.29661	1.98631	1.93591	1.41201	1.62901	3.08921	1.78211	2.22111	1.72981	1.21451	1.89591	0.88641	1.72591	1.08891	1.34841	1.22481	0.92591	1.04891	0.83251	1.41791	2.14681	0.77951	1.11221	0.95831	0.43881	1.51541	1.83841	0.55011	1.47491	0.82941	1.32181	1.08281	0.72651	1.94971	0.49721	0.36411	0.72401	0.85311	1.23871	0.02821	0.78141	1.01521	0.35251
10464	2.09841	1.39501	2.90531	4.09281	9.69291	5.65571	0.52641	5.98991	2.35851	5.84321	7.17621	10.53331	6.12281	12.07321	6.34521	3.81331	7.31191	1.86221	2.98681	7.75181	5.68421	3.52291	5.31091	2.22011	4.86251	8.03991	4.08921	6.24621	3.80561	7.40191	1.15131	2.96291	5.39131	0.83051	4.44231	8.38041	1.73461	1.84151	3.93561	1.91071	5.09851	3.56261	5.18021	4.13831	2.37871	0.70571	4.86331	7.00851	2.21611
10465	35.15911	6.59881	14.87121	18.94941	26.52081	26.90341	5.68161	19.89451	18.33301	21.50861	37.95071	31.01651	33.64601	27.60911	32.88321	17.57081	23.25531	1.89351	14.22751	20.97571	33.21901	17.99961	38.79931	24.79261	33.74491	46.60801	17.93111	29.67891	45.98851	62.49741	2.08101	42.04951	29.72761	7.45861	23.78631	27.71421	13.05811	35.43451	57.18811	22.01991	29.66871	18.09721	37.05471	39.32201	19.72711	17.06911	34.60191	49.67321	3.93761
10466	1.97431	3.59331	8.64261	8.82701	9.28881	5.94901	1.56121	3.79361	3.88361	4.25161	7.21221	11.62831	6.10561	5.70781	4.31921	5.91561	9.66021	2.91241	4.85691	9.85571	6.90541	5.19741	4.65681	4.30041	4.97371	6.66001	4.22631	5.19481	2.67271	3.63451	2.08931	0.43491	1.95421	1.91661	4.74431	11.40711	5.91421	7.69901	4.78361	2.67541	7.77841	1.32001	9.08411	4.68161	4.11591	3.79811	5.19631	6.88261	1.70501
10467	124.21801	77.54681	154.27101	135.89601	111.12001	117.85901	49.29531	152.97901	146.26001	74.34691	101.86301	95.59101	99.80011	66.27301	88.14001	67.62571	150.19101	98.11541	156.97401	195.92001	134.10301	158.69201	97.66481	83.12941	123.55201	120.99901	146.72901	91.17791	97.19451	97.73361	119.12201	163.57501	148.03501	57.17541	121.56001	285.37301	229.62601	176.32101	104.78101	177.76801	142.98201	104.08901	115.06901	135.27701	174.02401	141.23301	120.03801	103.32801	153.52301
10468	0.00611	1.00E-05	1.00E-05	1.00E-05	1.00E-05	1.00E-05	1.00E-05	1.00E-05	0.18651	0.01251	0.00671	0.01861	1.00E-05	0.27391	0.00371	0.00351	0.02461	1.00E-05	1.00E-05	1.00E-05	0.00721	1.00E-05	1.00E-05	0.01011	1.00E-05	1.00E-05	1.00E-05	0.00561	1.00E-05	0.00681	1.00E-05	1.00E-05	0.00691	1.00E-05	1.00E-05	0.01071	1.00E-05	0.00721	1.00E-05	1.00E-05	1.00E-05	0.00231	0.09691	0.00631	1.00E-05	1.00E-05	1.00E-05	1.00E-05	0.00941
10469	2.75391	6.62841	9.71611	11.74331	9.35781	9.49851	2.28031	18.28931	13.66351	6.91711	11.76511	8.92361	10.60441	6.63671	9.03091	8.62631	15.37251	0.16721	11.70761	2.57851	11.04181	14.62161	11.05001	8.46291	9.54181	9.89021	16.74231	7.11121	8.30781	5.30391	1.18081	12.15191	8.70941	3.40861	5.68211	12.97181	8.93881	0.56861	17.20011	10.61801	15.42411	1.81511	11.13451	10.17551	14.44361	2.15951	9.35391	17.20771	1.00E-05
1047	1.00E-05	0.01971	1.00E-05	1.00E-05	1.00E-05	1.00E-05	0.01811	1.00E-05	0.13991	0.02211	1.00E-05	1.00E-05	1.00E-05	0.00361	0.06081	1.00E-05	1.00E-05	1.00E-05	0.54321	1.00E-05	0.01201	1.00E-05	1.00E-05	1.00E-05	1.00E-05	1.00E-05	0.07961	1.00E-05	1.00E-05	1.00E-05	1.00E-05	1.00E-05	1.00E-05	1.00E-05	1.00E-05	3.51921	0.05841	0.93381	1.00E-05	1.00E-05	1.00E-05	1.00E-05	1.00E-05	1.00E-05	0.32681	1.00E-05	1.00E-05	1.00E-05	1.00E-05
10471	1.01911	0.46321	0.96421	0.76121	0.66991	1.12351	0.18751	3.09531	1.99021	1.09471	2.17461	2.51921	1.43471	2.15791	1.70481	1.19121	1.60451	0.65881	2.95991	1.06321	2.26751	1.75251	2.23381	1.59841	2.09701	5.30071	3.51651	3.41961	1.53301	2.77841	0.33141	2.41771	1.39551	0.36761	1.12181	0.01591	1.78231	0.00701	1.28381	2.86671	2.87441	0.39911	2.83861	1.63431	2.44951	0.04051	0.16841	3.18531	1.73361
10472	2.79951	0.13711	0.25681	0.36001	0.01721	0.18901	0.08701	0.74101	0.33921	1.43131	0.15481	0.84131	0.39801	0.77761	0.40161	0.45511	0.13471	1.71171	0.16551	0.51511	0.09951	0.03231	0.19951	0.36321	0.25421	0.36121	0.32881	0.50951	0.50071	0.15971	0.81031	0.15491	0.54381	0.03991	0.34671	0.09821	0.08991	0.58441	0.09351	0.07981	0.16451	0.23351	0.19431	0.09651	0.23581	0.44801	0.49461	0.47791	1.44141
10473	46.29001	21.56971	39.36531	53.56061	89.75771	83.28701	20.41211	47.69021	38.51431	47.82921	94.01731	81.66031	76.75401	66.50251	51.14571	51.61641	83.98881	29.90811	41.95691	69.67581	113.16201	27.75311	83.38231	50.14021	70.64781	73.73941	54.86021	48.18301	53.82821	63.54741	46.25131	69.01961	39.57881	37.15851	83.33651	112.47001	33.10811	57.51771	62.81671	29.89351	69.89651	40.94231	74.31551	67.42031	45.29971	37.36231	55.71791	59.77851	38.60641
10474	101.49671	26.67301	73.52861	91.51991	37.06401	50.55591	17.50471	37.04431	44.57701	33.21271	44.19401	64.45591	33.30801	24.84971	24.02581	22.88901	55.58411	41.86671	41.24951	105.58251	69.46641	50.33491	24.75851	23.85541	36.99651	43.25311	35.32331	23.72901	22.45901	42.46621	33.11641	56.92711	27.51491	20.49131	42.77541	58.56211	26.27111	88.68181	72.91411	58.50461	28.11731	12.96311	46.20821	56.33551	49.49101	4.60311	29.61821	42.07721	28.43281
10475	2.59381	6.33901	15.11411	13.11331	9.38521	8.25841	2.69601	11.88731	9.73771	16.78091	7.18881	9.25511	6.60811	5.69181	4.95971	13.14971	9.63331	8.76621	8.58931	4.40631	5.82631	7.28601	6.07921	8.72331	4.22501	6.50101	9.52111	11.63521	4.22011	7.01101	5.66261	4.04451	8.33871	3.22041	4.12261	11.32881	6.15661	2.41611	6.77731	9.68191	5.87791	3.51531	4.33851	5.65471	7.00061	6.81831	3.95971	5.08391	7.58051
10476	295.47341	147.65071	350.13091	265.17261	214.20281	223.35471	113.36321	343.20671	368.25901	117.34521	238.42211	262.31041	313.39241	295.48551	292.41631	159.75851	346.60651	123.35091	414.70491	372.59871	268.83191	471.03631	326.83261	271.43361	472.40651	379.95321	476.79621	209.16421	414.87341	406.44071	184.38331	378.25571	409.58541	179.95681	485.94241	380.71981	361.75131	434.70981	285.42241	405.76841	313.51401	230.21151	378.18161	287.55661	387.75081	185.14451	331.44091	340.03841	213.13531
10477	47.91841	13.74481	29.55051	39.82961	18.63741	24.41001	6.11201	48.23761	12.12681	5.05431	22.31261	29.31111	16.09441	16.36121	9.31711	11.31721	6.13671	22.97231	28.09231	45.84451	22.51901	20.16511	20.97121	11.20271	11.22151	21.45541	21.42781	10.59731	11.75841	15.65961	16.32681	26.08991	55.74151	8.21431	16.50811	14.69291	24.54651	40.13131	14.37551	18.28481	12.78661	6.71821	13.78041	22.26701	17.63951	4.25921	14.07471	14.14001	13.50051
10478	1.86381	1.90311	2.89951	1.10761	6.36431	2.93891	0.73591	3.67851	2.58411	3.84991	4.17541	8.01021	5.08651	5.94621	3.23741	4.07791	8.07351	1.31241	2.77821	4.74571	6.22821	3.44481	5.84831	7.22691	5.46491	4.95871	2.92881	4.74171	5.33861	5.56811	0.16411	3.82391	4.46991	1.26721	6.93351	0.22061	3.57301	1.84531	2.24211	2.00541	5.45771	8.90151	4.20401	4.62321	3.66781	5.79661	7.25621	4.78151	0.70391
10479	3.42371	2.99481	4.47791	3.83001	10.81841	5.06191	0.99571	3.65661	4.73961	2.40231	6.32531	9.73811	4.14121	6.25811	3.76331	2.04711	4.88291	1.83041	4.13261	3.59711	8.15771	6.80431	12.42401	3.60311	6.97521	3.63701	5.05981	3.19361	5.84811	3.54841	0.10101	3.46461	4.42211	2.15321	4.65071	0.64561	3.31371	5.97471	8.06861	4.04321	10.71481	3.18131	6.55371	5.41781	4.80771	0.01481	4.57481	4.46751	1.00E-05
1048	0.11411	0.04621	0.02241	0.02411	0.03991	0.03991	0.02391	0.02581	0.02631	0.14351	0.04121	0.05491	0.06201	0.04491	0.06831	0.03181	0.03521	0.27181	0.01461	0.01441	0.03471	0.01311	0.00591	0.01441	0.02341	0.04081	0.01241	0.06831	0.01611	0.02761	0.21681	0.00831	0.05891	0.01841	0.01541	0.08511	0.02191	0.13421	0.05921	0.03141	0.06861	0.10501	0.01121	0.05231	0.19521	0.00901	0.03871	0.09921	0.20891
10480	57.82181	90.88551	141.12751	131.80931	131.33001	99.70851	53.12431	146.41511	184.64021	69.37591	126.12421	145.52331	126.38331	148.43241	112.94521	91.58391	130.72381	12.77941	206.83551	48.75421	111.40001	159.83261	161.71681	94.55831	128.38951	139.61811	253.96861	96.38201	117.96171	136.28821	10.64741	149.12591	168.61981	70.34831	183.44841	56.55091	187.81711	54.22931	98.07941	124.18361	106.06011	77.88581	122.67811	113.39081	196.24291	75.08381	114.04771	107.60551	28.91621
10481	1.00E-05	1.00E-05	1.00E-05	1.00E-05	1.00E-05	1.00E-05	1.00E-05	1.00E-05	1.00E-05	1.00E-05	1.00E-05	1.00E-05	1.00E-05	1.00E-05	1.00E-05	1.00E-05	1.00E-05	1.00E-05	1.00E-05	1.00E-05	1.00E-05	1.00E-05	1.00E-05	1.00E-05	1.00E-05	1.00E-05	1.00E-05	1.00E-05	1.00E-05	1.00E-05	1.00E-05	1.00E-05	1.00E-05	1.00E-05	1.00E-05	1.00E-05	1.00E-05	1.00E-05	1.00E-05	1.00E-05	1.00E-05	1.00E-05	1.00E-05	1.00E-05	1.00E-05	1.00E-05	1.00E-05	1.00E-05	1.00E-05
10482	8.66621	19.23041	29.11201	32.74641	35.40121	21.84101	9.18191	18.33791	34.61611	19.89551	35.58311	31.12571	27.23221	23.66671	25.46051	17.97821	34.13401	13.76701	19.25551	26.41851	26.08021	20.56811	16.65881	11.33411	13.31261	5.35531	19.32761	11.57031	14.77631	6.42121	9.03741	17.37951	21.42281	7.23001	22.92571	12.82361	11.14761	18.35371	11.84881	22.98701	17.12541	6.40681	15.27301	19.32911	15.96311	0.06351	10.53201	23.77531	9.73201
10483	63.96601	43.93091	83.25741	76.95511	54.85021	40.48111	20.23671	77.42651	69.05181	29.79721	64.39501	51.53961	38.61931	32.26241	29.34821	39.32741	48.64961	25.46871	95.50411	84.93901	80.95641	88.21871	101.45271	54.34111	52.13831	62.94441	107.11611	41.82881	37.09551	52.07411	37.70471	48.59921	94.68441	46.29991	49.60761	144.80591	101.46191	121.54721	65.61831	74.01651	91.68841	46.90421	62.92451	70.69061	96.20381	67.44261	52.64161	64.56341	34.02401
10484	13.38231	19.59951	30.78021	26.15141	35.08151	21.75831	6.56091	35.03771	21.99341	18.59981	38.33471	32.23501	24.47761	23.26301	19.78871	19.26401	36.16251	19.89431	34.48151	38.39551	35.66721	28.46101	47.89981	23.54281	29.58161	38.65071	29.02911	14.92741	29.10671	15.77031	18.91341	39.71011	37.56101	16.34171	51.75301	88.78631	31.34011	49.37731	23.51871	24.44651	33.07871	9.79031	33.08831	35.61221	31.91531	8.03381	32.06981	33.47661	20.24041
10486	1.00E-05	1.00E-05	1.00E-05	1.00E-05	0.16691	0.13021	1.00E-05	1.00E-05	1.00E-05	1.00E-05	1.00E-05	1.00E-05	1.00E-05	1.00E-05	1.00E-05	1.00E-05	1.00E-05	1.00E-05	1.00E-05	1.00E-05	1.00E-05	1.00E-05	1.00E-05	1.00E-05	1.00E-05	1.00E-05	1.00E-05	1.00E-05	1.00E-05	1.00E-05	1.00E-05	1.00E-05	1.00E-05	1.00E-05	1.00E-05	1.00E-05	1.00E-05	1.00E-05	1.00E-05	1.00E-05	0.97311	1.00E-05	1.00E-05	0.06171	1.00E-05	1.00E-05	1.00E-05	1.00E-05	1.00E-05
10487	1583.25751	625.89031	1191.30781	1250.58981	499.63271	551.07461	569.51401	327.04941	582.91711	243.87091	519.99631	400.56421	337.99691	258.16841	275.26111	231.27641	580.36991	1127.52561	686.50061	2393.39451	895.05031	851.56031	618.03951	251.69901	363.19471	670.06321	810.24021	257.17161	321.75381	471.33721	1142.77411	435.50381	413.14161	831.39281	681.88371	1356.55041	644.39921	2229.20941	665.27041	930.78061	491.80011	157.91871	467.37391	641.95231	837.33971	229.78661	354.25651	512.39431	850.33691
10488	14.26701	10.54161	28.34841	21.84951	24.18811	21.47061	4.61151	23.36111	19.22531	9.67941	19.63911	20.04411	18.31431	12.22441	9.86801	14.10251	17.55121	3.81641	30.98381	9.05421	30.32151	26.82261	33.50931	18.22061	22.79471	42.22031	40.12101	17.06861	20.17321	17.43391	13.06621	24.27361	34.43221	9.48131	29.60531	19.78561	37.81191	11.60181	34.20721	21.36611	38.65541	24.42481	31.55601	31.51421	37.75971	17.26211	24.13411	23.69171	7.89051
10489	10.83421	21.75271	30.99851	23.89621	26.77941	24.00411	11.28921	41.43291	39.10491	18.86201	31.71441	38.00241	25.11421	19.32621	17.48471	20.17541	26.57221	2.45581	26.87731	15.71251	27.13501	30.79121	26.59891	15.75641	23.58061	21.13711	33.92961	20.72021	23.38541	18.48831	2.57081	30.81961	18.82821	11.80881	25.30131	35.80501	22.99771	8.76491	11.84781	19.96041	16.86311	0.04891	20.25921	25.00571	43.57461	7.13811	22.74721	18.11921	1.40941
10490	71.74851	25.51191	64.78831	52.88391	36.63701	37.24691	14.12181	36.88531	44.81011	23.09671	39.69161	70.56661	29.90071	33.14891	33.08601	25.37571	41.19411	16.55121	65.37501	110.36301	52.19621	67.19681	49.94271	38.00451	36.65831	65.06221	53.44071	39.39401	40.62261	65.09151	14.52471	54.54081	36.22561	26.97411	53.92201	106.23951	57.04771	139.60751	56.82721	65.40231	41.96021	24.87961	39.81241	45.59771	47.53691	24.08701	31.50531	41.69771	26.53331
104909134	1.00E-05	1.00E-05	1.00E-05	1.00E-05	1.00E-05	1.00E-05	1.00E-05	1.00E-05	1.00E-05	1.00E-05	1.00E-05	1.00E-05	1.00E-05	1.00E-05	1.00E-05	1.00E-05	1.00E-05	1.00E-05	1.00E-05	1.00E-05	1.00E-05	1.00E-05	1.00E-05	1.00E-05	1.00E-05	1.00E-05	1.00E-05	1.00E-05	1.00E-05	1.00E-05	1.00E-05	1.00E-05	1.00E-05	1.00E-05	1.00E-05	1.00E-05	1.00E-05	1.00E-05	1.00E-05	1.00E-05	1.00E-05	1.00E-05	1.00E-05	1.00E-05	1.00E-05	1.00E-05	1.00E-05	1.00E-05	1.00E-05
10491	24.37901	223.87401	102.01351	47.88131	51.49901	30.89991	83.07471	88.23411	237.89791	27.70011	50.34781	50.21171	47.20281	24.35951	21.81441	31.06501	66.96071	18.58681	369.52931	24.84591	46.18621	107.90331	52.56351	27.24321	40.17951	37.82611	287.41051	23.42781	17.57501	27.79221	21.18601	53.88071	102.39081	105.78371	50.93901	12.39891	298.85621	27.01841	42.23181	117.34421	54.45541	11.81581	56.14671	43.21561	228.34041	34.21141	27.69111	27.78901	14.88391
10492	10.06501	14.20321	38.89131	36.84321	48.27661	30.27011	7.05461	28.30131	33.11581	17.29361	32.25821	50.17371	26.12611	26.49621	20.67831	21.64591	25.75911	1.31891	23.60291	1.98271	30.97911	22.71011	24.02801	15.16501	17.60031	24.64351	36.20351	16.45531	12.87271	25.57421	0.65971	43.50731	30.97401	9.43311	18.06441	4.57521	19.20021	1.08661	37.19101	21.31531	26.89601	7.30381	23.63731	23.35241	32.29151	14.80171	16.70391	26.27201	4.89671
10493	17.57871	13.12391	6.98771	10.08091	21.84671	10.36961	11.07591	6.52011	9.98981	24.93651	13.98691	15.62551	20.46791	14.17051	10.14011	18.95041	13.50691	5.01071	14.14601	25.55011	17.40251	3.90721	16.77921	11.31631	12.51931	10.75591	6.82881	14.41751	16.87061	7.91051	2.83601	11.44121	6.08331	6.02081	11.64331	105.80161	8.14891	14.08171	12.76911	6.73371	13.99631	0.04821	24.14011	16.17941	6.39451	3.93171	9.32201	7.54091	3.81001
10494	8.85541	6.73661	11.37061	20.62681	12.52061	18.86131	3.16621	15.71711	13.99461	12.11671	15.38251	14.87521	11.99671	8.75561	9.13981	9.74981	17.46331	3.62011	12.69501	12.59821	23.67641	9.15911	20.94351	14.24241	9.56381	19.80251	12.13771	11.26991	8.94521	5.86911	2.76551	20.65261	14.84611	4.37751	14.97571	28.70521	19.57521	15.63601	7.31901	17.78961	12.72941	6.53201	20.11461	20.64881	12.40701	11.04361	17.34721	14.65041	4.50441
10495	7.61511	5.89741	15.07411	8.89221	7.58161	7.85611	1.63241	5.70061	7.19701	8.50731	4.70541	7.30841	6.98021	5.81081	6.89471	5.94641	9.26941	0.47921	8.60871	12.27231	12.24331	9.92481	9.88121	10.12661	13.26131	6.31861	8.09961	9.26931	10.59211	10.71621	1.32111	13.59021	7.89841	3.40901	11.21121	22.52891	11.36971	14.16961	9.70881	8.85571	6.18981	7.12421	10.56811	10.87881	11.97131	9.02871	11.82781	9.01921	0.21951
10497	1.00E-05	0.07671	0.24471	1.00E-05	1.00E-05	1.00E-05	0.04681	1.00E-05	0.26591	1.00E-05	0.23971	0.00201	1.00E-05	0.03941	0.03631	0.13221	1.00E-05	0.00191	0.11971	1.00E-05	1.00E-05	1.00E-05	1.00E-05	1.00E-05	1.00E-05	1.00E-05	0.01961	1.00E-05	1.00E-05	1.00E-05	1.00E-05	1.00E-05	1.00E-05	0.04291	1.00E-05	1.00E-05	1.00E-05	1.00E-05	1.00E-05	1.00E-05	1.00E-05	1.00E-05	0.23361	1.00E-05	0.25671	1.00E-05	1.00E-05	1.00E-05	1.00E-05
10498	1.00E-05	0.11911	0.41461	0.19041	0.01801	0.20151	0.10871	0.04401	1.00E-05	0.11631	0.14131	0.14301	0.12311	0.11141	0.13741	0.35841	1.00E-05	1.00E-05	0.16511	0.25731	0.10851	0.02261	0.09521	0.05231	0.43481	0.90071	0.21921	0.12351	0.10691	1.00E-05	1.00E-05	1.00E-05	1.00E-05	0.03871	0.31031	1.00E-05	0.31501	1.00E-05	0.02151	0.05651	0.22331	1.00E-05	0.08431	1.08771	0.30531	0.22921	0.24371	0.42191	1.00E-05
10499	0.89651	1.65611	3.41801	5.61891	2.56541	3.17111	0.42341	1.12511	1.97881	2.85461	3.18101	3.11241	1.86561	1.62181	1.84931	2.12291	1.62501	5.30771	1.23891	2.59781	1.80441	0.42321	0.49331	0.46671	0.58601	2.64131	0.87161	1.22801	2.16051	1.44881	3.62621	1.90911	0.60601	0.43451	4.47551	4.08871	0.84851	2.14371	2.89251	1.66671	0.41161	0.56261	1.51641	1.17561	0.67231	0.60791	0.64211	0.78231	2.80171
105	0.00321	0.00431	0.01741	0.00541	0.01451	0.04721	1.00E-05	0.01141	0.00841	0.08011	0.00181	0.05021	0.01451	0.00691	0.01401	0.01431	0.00651	0.06271	0.01521	0.01561	0.16871	0.00531	0.00201	0.02391	0.84641	0.78151	0.11111	0.02521	0.01641	0.01811	4.22091	1.71801	0.00551	0.12031	1.28021	0.04091	0.00381	0.01811	0.61051	0.00151	0.01311	0.00771	1.20401	0.80401	0.00511	0.00331	0.70481	0.28211	4.58251
1050	0.01071	1.89081	7.81971	9.48191	0.01671	0.44981	0.61051	0.00751	4.53021	0.01101	0.40221	0.00781	0.11911	0.03021	0.01281	0.07481	0.30221	2.49861	5.93791	1.00E-05	0.43471	14.08371	0.40291	1.00E-05	1.00E-05	0.94061	3.96541	1.00E-05	1.00E-05	1.12511	1.02011	1.00E-05	0.67681	0.69601	1.00E-05	6.77441	5.70711	0.00611	1.65691	9.51321	1.16461	0.01011	1.00E-05	0.41821	5.74751	0.00521	0.06921	0.06641	1.38001
10500	0.47281	1.00E-05	1.00E-05	1.00E-05	0.66251	0.03911	0.01581	0.10861	1.00E-05	1.00E-05	1.00E-05	1.00E-05	0.00421	0.01031	1.00E-05	1.00E-05	1.00E-05	1.00E-05	0.01621	1.00E-05	0.02601	1.00E-05	1.00E-05	1.00E-05	1.00E-05	1.00E-05	1.00E-05	1.00E-05	1.00E-05	1.00E-05	1.00E-05	1.00E-05	1.00E-05	0.02351	1.00E-05	1.00E-05	0.00831	1.00E-05	1.00E-05	1.00E-05	0.13291	1.00E-05	1.00E-05	1.00E-05	1.00E-05	1.00E-05	0.22011	0.01661	0.25451
10501	1.00E-05	1.00E-05	1.00E-05	1.00E-05	1.00E-05	1.00E-05	0.01161	1.00E-05	1.00E-05	1.00E-05	1.00E-05	1.00E-05	1.00E-05	1.00E-05	1.00E-05	1.00E-05	1.00E-05	0.04051	1.00E-05	1.00E-05	1.00E-05	1.00E-05	1.00E-05	1.00E-05	1.00E-05	1.00E-05	1.00E-05	1.00E-05	1.00E-05	1.00E-05	1.00E-05	1.00E-05	1.00E-05	1.00E-05	1.00E-05	1.00E-05	1.00E-05	1.00E-05	1.00E-05	1.00E-05	1.00E-05	1.00E-05	1.00E-05	1.00E-05	1.00E-05	1.00E-05	1.00E-05	1.00E-05	1.00E-05
10505	2.92261	0.09451	0.02991	0.01771	0.86281	1.93191	0.19251	0.01411	0.02311	1.08061	1.74741	1.03241	0.94921	0.83811	0.69591	0.93221	0.71881	0.18681	0.13661	0.05111	3.05931	0.01191	2.98941	0.63551	0.95531	2.09801	0.23871	0.94051	0.29821	0.93051	0.14401	1.52531	0.03171	0.34081	1.68791	0.10631	0.06901	0.15381	0.98271	0.01801	1.43131	0.02151	1.01731	1.14671	0.00831	0.00311	0.71941	1.56151	0.35701
10507	24.61111	5.35191	6.55581	7.80271	15.07491	22.62661	4.21671	10.24851	3.06031	2.12971	19.83961	7.40551	17.44271	17.80651	23.75081	5.91931	11.43031	36.21381	6.07451	23.97971	19.25711	3.03241	12.41201	3.74921	14.38741	17.00061	1.84761	2.11661	14.31041	14.93201	19.26001	10.38461	8.44171	7.61231	15.30631	9.85231	4.95821	31.87311	23.39751	6.23691	12.35341	0.91631	15.33491	14.70161	3.01811	0.41691	19.17241	30.08781	21.67231
10509	0.14051	0.75511	2.88671	1.60211	1.00E-05	0.71271	0.62331	0.20661	2.18181	11.82001	1.02541	0.91151	0.75541	0.48081	0.71681	13.21661	0.12351	3.48751	1.90731	1.27671	0.61561	0.85741	1.00E-05	13.29271	0.40081	0.07531	2.06461	6.61181	1.00E-05	0.43001	5.62741	1.39081	1.00E-05	0.72991	1.00E-05	1.00E-05	2.55991	0.01161	1.72161	1.00E-05	1.59051	1.60681	0.21961	0.24751	0.72071	10.95241	0.28551	0.12511	1.50851
1051	35.65961	0.71111	6.63941	6.95421	0.13811	0.65501	0.39891	0.00541	1.67271	0.50601	0.72901	0.01121	0.66571	0.57841	0.38331	0.15181	0.10051	14.90891	3.38391	5.92261	0.10011	4.76811	0.00951	1.00E-05	0.59711	0.96711	1.06161	0.35201	0.47011	0.01481	8.99021	1.00E-05	0.18251	0.11671	1.00E-05	7.91261	3.34231	5.38021	1.02621	4.13681	0.35191	1.38991	0.62171	0.47081	1.38261	0.01121	0.93001	0.24271	10.30421
10512	0.05331	3.00601	1.72131	2.78611	0.01801	1.00E-05	0.50231	2.97741	3.34591	0.00601	1.00E-05	1.00E-05	0.01931	0.00221	1.00E-05	0.01351	1.00E-05	1.56721	4.70451	0.12091	1.00E-05	0.53041	0.00711	0.00961	1.00E-05	0.01031	2.91531	0.00341	1.00E-05	0.00561	1.97891	1.00E-05	3.68251	0.95491	0.01431	78.98331	4.67061	0.97771	0.00521	2.26501	0.01151	0.00121	1.00E-05	1.00E-05	2.24031	0.01061	1.00E-05	0.00701	1.35231
10513	5.45371	4.97801	8.21311	5.81871	13.19501	8.21301	1.87991	4.83061	5.17911	8.99741	10.33491	9.73361	8.94601	8.35801	7.38241	5.98121	6.98151	6.97731	9.72801	16.65851	10.12271	7.33431	3.88301	7.98901	9.20951	6.91811	14.32861	11.49161	11.74581	10.78861	7.84881	11.08571	3.07151	1.33181	11.78971	4.66121	10.81721	10.71301	5.42911	4.14211	7.04401	2.15601	10.22331	10.44101	6.57791	5.47971	8.61991	7.35651	16.79351
10514	0.00441	2.39511	4.19561	3.03621	7.64651	5.39421	1.91121	6.58931	5.11781	3.60971	7.57121	5.33791	5.43051	5.90801	6.30901	5.49021	4.00991	0.00921	1.36511	1.00E-05	3.06731	0.74471	2.10661	2.35661	0.04531	0.34421	1.47481	1.32591	0.98701	1.40401	0.03571	0.61261	0.23781	0.97061	0.20541	1.00E-05	0.57171	0.00591	1.87361	0.81961	2.71531	0.18111	1.89521	2.87661	1.35101	0.01131	0.12091	1.79211	0.00811
10516	0.57211	0.04191	0.20621	0.18661	1.00E-05	1.41381	0.07971	0.01131	0.05591	0.22061	0.17871	0.04061	0.05191	0.87811	2.87611	0.03631	0.13341	1.86261	0.25611	2.25801	1.71361	0.27121	1.00E-05	0.07701	0.13761	0.09251	0.10451	0.02651	3.26051	0.45921	1.76961	1.00E-05	0.04301	0.08901	1.00E-05	8.12811	0.05631	3.84541	0.03171	0.17181	2.38611	1.00E-05	0.12671	0.04141	0.03931	0.04251	0.17251	0.30251	1.88081
10517	1.00E-05	1.00E-05	1.00E-05	1.00E-05	0.00331	0.01421	0.00361	1.00E-05	1.00E-05	1.00E-05	1.00E-05	1.00E-05	1.00E-05	1.00E-05	1.00E-05	1.00E-05	1.00E-05	1.00E-05	1.00E-05	1.00E-05	0.01801	1.00E-05	1.00E-05	1.00E-05	1.00E-05	1.00E-05	1.00E-05	1.00E-05	1.00E-05	1.00E-05	1.00E-05	1.00E-05	1.00E-05	1.00E-05	1.00E-05	1.00E-05	1.00E-05	1.00E-05	1.00E-05	1.00E-05	1.00E-05	1.00E-05	1.00E-05	1.00E-05	0.02531	1.00E-05	1.00E-05	1.00E-05	1.00E-05
10518	1.00E-05	1.00E-05	0.05511	1.00E-05	1.00E-05	0.41791	0.14411	25.88961	0.00811	0.03921	0.17811	0.54031	0.08781	0.00671	0.07231	0.11471	1.00E-05	1.00E-05	1.00E-05	1.00E-05	0.01631	0.33561	1.00E-05	1.00E-05	1.00E-05	0.08521	1.00E-05	0.27861	0.30741	0.00921	1.00E-05	1.00E-05	8.08311	0.03651	1.00E-05	1.00E-05	1.00E-05	1.00E-05	1.24861	1.00E-05	0.08321	1.00E-05	1.00E-05	0.37261	0.32831	1.00E-05	0.12391	0.73811	1.00E-05
105180390	1.00E-05	1.00E-05	1.00E-05	0.02651	1.00E-05	1.00E-05	0.00901	1.00E-05	1.00E-05	0.11731	1.00E-05	1.00E-05	1.00E-05	1.00E-05	1.00E-05	1.00E-05	1.00E-05	1.00E-05	1.00E-05	1.00E-05	1.00E-05	1.00E-05	1.00E-05	1.00E-05	1.00E-05	1.00E-05	1.00E-05	1.00E-05	1.00E-05	1.00E-05	1.00E-05	1.00E-05	1.00E-05	1.00E-05	1.00E-05	1.00E-05	1.00E-05	1.00E-05	1.00E-05	1.00E-05	1.00E-05	1.00E-05	1.00E-05	1.00E-05	1.00E-05	1.00E-05	1.00E-05	1.00E-05	1.00E-05
105180391	1.00E-05	1.00E-05	1.00E-05	0.02651	1.00E-05	1.00E-05	0.00901	1.00E-05	1.00E-05	0.11731	1.00E-05	1.00E-05	1.00E-05	1.00E-05	1.00E-05	1.00E-05	1.00E-05	1.00E-05	1.00E-05	1.00E-05	1.00E-05	1.00E-05	1.00E-05	1.00E-05	1.00E-05	1.00E-05	1.00E-05	1.00E-05	1.00E-05	1.00E-05	1.00E-05	1.00E-05	1.00E-05	1.00E-05	1.00E-05	1.00E-05	1.00E-05	1.00E-05	1.00E-05	1.00E-05	1.00E-05	1.00E-05	1.00E-05	1.00E-05	1.00E-05	1.00E-05	1.00E-05	1.00E-05	1.00E-05
10519	155.32971	63.41791	146.00021	159.57691	103.55681	158.25371	68.60151	86.50241	120.95481	118.47451	165.67971	108.57761	155.32071	98.53641	110.09021	144.26411	126.71501	47.51531	179.11481	247.13811	260.42511	218.11281	192.88051	309.55111	289.88861	297.62361	210.83911	273.78831	209.68451	244.76591	85.88691	271.62061	136.47681	133.21551	206.53621	90.05871	232.68281	271.61931	275.70541	207.58161	219.16861	419.64751	304.87711	266.65041	245.11861	460.94391	272.72701	224.39881	107.59781
1052	22.09641	3.97301	5.72431	1.57911	8.28651	3.14871	1.08181	0.00811	8.17021	0.02371	1.25981	3.86131	0.56351	0.09721	0.00551	0.04691	0.31421	39.35441	13.63451	5.81411	3.08581	3.36061	5.71271	0.01931	0.34051	1.74611	5.62251	0.01061	0.02491	0.01121	27.09101	5.43391	1.05001	0.82851	1.30821	3.84861	18.51301	4.35401	0.69431	7.50591	5.65151	0.00431	0.04631	0.88691	5.70931	1.66071	1.00E-05	0.01301	42.27081
10520	12.65211	2.22061	3.47511	4.57201	12.49111	4.85161	1.03071	2.95981	4.13181	7.38681	13.01521	6.11631	10.17501	9.66841	6.15981	5.28821	11.04561	5.25921	5.54321	10.65631	7.74191	6.45271	19.94011	4.32531	5.40641	8.27161	7.12931	7.47381	6.88681	11.06131	5.71551	5.92151	0.07381	3.19651	9.96201	0.08091	6.72871	11.44821	5.15541	3.17971	10.29231	3.27691	10.64341	9.86871	7.90691	11.37421	10.06681	9.06091	6.99381
10521	6.06451	4.77471	8.30351	7.46061	13.23011	10.57651	3.07981	14.76351	9.41311	8.56101	8.77671	9.13451	7.23521	6.75381	6.19191	7.77271	8.96701	12.58701	7.87991	6.90351	8.37411	5.13261	8.43971	5.40591	9.27921	9.64071	5.69461	7.58431	5.55131	8.82161	12.58391	7.49061	9.53061	3.07371	6.86911	12.89591	4.47381	4.69281	5.84831	5.74161	8.12741	8.31381	4.97951	4.55731	4.08871	2.74101	5.81331	6.26671	12.01901
10522	8.62211	0.42421	1.25571	3.00171	2.54921	1.43981	0.35781	0.29961	0.25501	0.59851	2.40531	1.42541	4.81221	3.19361	0.87561	0.89471	0.87891	0.35431	1.84341	1.23571	2.07321	0.66541	1.00E-05	1.07331	5.36091	0.77531	2.51291	1.09161	0.55451	2.87101	0.11871	2.92341	1.00E-05	0.11921	1.00E-05	1.00E-05	4.13621	0.89731	4.57691	0.33831	1.33581	1.00E-05	4.88471	3.34481	3.76711	1.00E-05	8.36521	3.28121	2.33721
10523	0.50681	3.03681	5.65391	4.12511	8.02431	6.14411	2.77031	7.18371	5.37651	6.41551	7.34601	6.33271	6.06651	3.92901	4.51911	5.22731	7.37321	4.59101	2.26141	2.22101	3.57011	0.60341	3.13881	2.82551	2.26291	2.92051	2.09181	2.45591	2.14311	4.00541	3.23901	3.75761	4.41101	1.64201	2.24281	3.07141	0.73461	0.36351	4.19971	1.47581	3.71461	0.14561	2.58701	4.75411	2.01031	1.15321	2.01771	3.22641	2.47091
10524	49.78591	16.17661	38.86841	35.12291	31.60851	24.53641	8.10481	21.44521	24.76941	26.22921	33.84171	23.96971	23.61661	24.18101	18.33161	18.29051	21.85021	23.29921	34.15641	53.46391	44.48061	30.59361	26.61921	24.69221	26.12531	31.99031	33.16261	28.74591	32.98091	28.89971	25.55041	36.74751	25.88771	13.33661	37.63371	36.08531	27.94151	50.89551	30.09811	30.85391	34.22381	6.48971	24.75261	42.43351	35.31591	7.18941	34.45411	33.49181	23.55881
10525	3.27541	2.82741	7.68001	5.40711	17.43521	23.31371	2.07541	58.09391	9.56781	4.72031	14.12871	17.36061	9.36351	4.72081	5.14101	11.07041	7.06031	0.98341	3.52921	1.39401	9.96571	3.39141	12.70691	2.55711	3.66271	6.79951	2.87821	3.01911	3.12281	5.48511	0.19101	5.67991	24.52941	1.88701	4.20091	8.29531	1.59671	2.68921	9.32421	4.38611	13.30141	0.46631	4.98271	9.49861	2.97431	2.84621	2.22971	6.92141	0.80921
10526	2.74711	1.08371	2.26891	2.03461	1.48821	4.21341	0.45241	2.32281	1.04201	3.88091	2.48891	2.47541	2.14651	2.51911	2.70401	1.13311	1.86531	2.34741	1.64291	2.79311	2.17011	1.03421	4.07581	1.47151	2.32081	2.12811	1.59831	2.03091	1.93681	3.52931	1.08441	1.10771	1.71041	0.49071	2.86321	6.89471	1.58951	1.08051	0.60991	2.33971	2.31771	2.18321	1.08361	2.12901	0.96091	2.39691	2.51251	2.77291	1.63151
10527	0.02651	1.90951	3.26531	4.43891	8.27031	2.83791	0.61001	1.84541	5.58831	2.50161	2.97291	7.02941	2.44971	4.09341	3.62791	2.50261	1.22071	0.41461	0.98331	0.09091	1.22481	1.26241	0.62651	0.59111	0.86101	2.00611	0.70371	1.24111	1.70291	1.76371	0.16281	2.00051	1.74371	0.31871	1.06261	0.00281	0.52351	0.00261	1.53571	3.93811	2.28601	0.74621	0.86781	0.91351	1.72211	0.16351	0.59001	0.78771	1.00E-05
10528	19.05541	15.18641	24.25361	18.28711	64.06611	42.84551	8.63531	58.37361	26.47131	32.18491	49.09711	39.11981	41.76351	39.21581	37.46981	35.27531	42.93171	1.05481	20.20121	19.57391	31.07441	21.66481	35.98481	22.13801	29.68201	30.80491	21.33501	25.76501	20.81141	36.15231	1.00E-05	35.98151	36.35401	8.07361	27.00911	6.78471	21.71611	12.03061	35.06811	28.20901	41.32731	9.12061	33.87921	41.26511	20.55221	16.91311	30.27401	37.49291	2.41321
10529	1.00E-05	0.02971	0.04031	0.02581	1.00E-05	1.00E-05	1.00E-05	1.00E-05	0.01191	1.00E-05	1.00E-05	1.00E-05	1.00E-05	1.00E-05	1.00E-05	1.00E-05	0.17271	0.30311	1.00E-05	1.00E-05	1.00E-05	1.00E-05	1.00E-05	1.00E-05	1.00E-05	1.00E-05	1.00E-05	1.00E-05	1.00E-05	1.00E-05	1.00E-05	1.00E-05	1.00E-05	1.00E-05	1.00E-05	1.00E-05	1.00E-05	1.00E-05	1.00E-05	1.00E-05	1.00E-05	1.00E-05	0.03831	1.00E-05	1.00E-05	1.00E-05	1.00E-05	1.00E-05	1.00E-05
1053	894.99401	1.69631	0.69391	0.58261	0.11431	0.18541	0.68271	1.00E-05	1.08841	0.19991	0.72491	0.17541	0.54031	0.51281	2.11371	0.17671	0.17951	1.50301	2.16591	462.45001	1.00E-05	0.24191	0.01521	0.40721	1.72801	0.82891	1.49801	0.94211	3.06041	1.69741	1.28991	1.00E-05	3.13231	0.42401	0.07591	0.75971	2.87741	610.16601	1.00E-05	0.15201	0.01221	0.15481	1.66181	0.04931	1.98991	1.00E-05	3.14821	1.92611	1.38581
10531	1.00E-05	3.73441	5.39431	6.15171	12.17131	7.26211	0.92011	6.80961	8.49071	2.36511	8.26591	9.43811	6.87191	6.11651	7.87031	7.41051	8.00001	1.00E-05	8.39631	1.55541	16.45091	8.61631	14.70021	10.41691	8.85551	13.05621	14.60251	4.04111	11.97351	13.70751	1.00E-05	19.07191	8.23861	5.22041	12.98961	8.69931	6.49061	0.29491	6.76461	5.60031	11.83751	3.88351	7.50091	11.57401	10.55701	3.59081	7.47771	8.03271	0.28701
10533	58.63241	66.81661	59.99001	41.90221	8.66611	13.11171	14.08821	12.72261	55.66511	7.88981	10.76831	10.44021	10.38091	9.09521	7.04051	9.25321	15.73301	57.61121	122.23111	86.23251	21.99751	54.55401	15.93721	10.39621	7.02341	20.71181	95.45081	13.55471	11.14391	10.67931	74.78801	27.48361	15.35721	26.64821	20.34601	6.68931	133.98611	58.97471	15.74911	68.10421	9.22471	0.10171	14.08311	13.14081	66.51911	4.71041	11.30441	13.56431	67.00071
10534	25.94401	14.07641	31.65191	22.09121	48.31371	39.52391	8.56801	52.06521	36.97131	36.99941	28.84611	25.80131	30.50931	24.03151	26.98041	32.88941	37.66781	12.50821	48.25581	23.47321	62.58511	40.98771	44.08711	45.93281	54.32831	63.43361	45.81111	51.37201	75.08431	48.36021	11.75571	95.84331	83.57251	14.53661	36.11111	21.14981	72.54531	27.51571	68.94501	53.40231	84.13041	127.25881	56.15181	63.58801	48.32981	87.38021	75.78861	68.61691	17.82231
10535	17.30401	7.39281	17.46451	16.31051	18.81211	19.89721	3.49571	18.92751	13.97821	20.70511	19.63211	27.79641	13.67611	11.28321	12.86971	18.15391	31.11121	2.97191	18.11761	12.21071	29.06621	25.33451	35.23771	18.66031	20.29021	16.65241	19.25281	17.39981	11.84621	23.82481	2.10251	50.31291	24.47151	6.52671	16.63931	0.46881	22.52621	11.00701	26.74671	18.45581	37.83261	37.83151	23.38831	24.87311	18.04821	42.65591	16.77781	21.57181	2.36231
10536	1.00E-05	1.00E-05	1.00E-05	1.00E-05	0.08351	0.12491	1.00E-05	1.00E-05	1.00E-05	1.00E-05	0.32661	1.00E-05	1.00E-05	0.15191	1.00E-05	1.00E-05	0.13831	1.00E-05	1.00E-05	1.00E-05	0.04981	1.00E-05	0.32801	1.00E-05	1.00E-05	1.00E-05	1.00E-05	1.00E-05	0.05721	1.00E-05	1.00E-05	1.00E-05	1.00E-05	0.02901	1.00E-05	1.00E-05	1.00E-05	1.00E-05	1.00E-05	1.00E-05	0.45151	1.00E-05	1.00E-05	0.08001	1.00E-05	1.00E-05	0.68911	0.30231	1.00E-05
105369209	19.60991	5.19091	10.31641	20.05651	12.56151	9.96461	2.22661	4.93601	7.84611	9.18291	18.47531	16.55221	8.98771	7.67851	9.42311	8.11741	13.50931	54.96401	9.26611	41.82961	17.67731	11.90221	9.08881	13.74271	6.09661	8.85341	10.32611	9.74391	5.86551	8.60611	75.50381	15.33881	9.99851	3.96531	12.81261	28.31331	7.35441	26.65511	16.92181	9.49201	8.46601	1.19071	15.56261	13.55321	8.71981	2.90071	10.50151	12.40771	70.95281
105369550	0.04561	0.31741	0.58181	0.03821	7.77591	16.26961	0.47261	0.06781	0.22341	0.06761	1.97831	0.03991	0.22441	0.09671	0.83651	0.11841	0.02841	0.11521	1.04801	0.03091	30.64121	0.03271	16.04451	0.04301	0.17141	0.48561	0.02111	0.04021	0.06801	5.33351	0.05091	3.23691	0.08921	1.95291	1.00E-05	0.24981	0.38831	0.09591	33.07431	0.08701	13.25791	0.09811	0.25101	7.15931	0.01071	0.02221	0.39441	5.36201	0.33801
105369632	27.83381	4.10881	11.00551	12.10171	16.94731	16.08871	3.27001	19.08431	11.16081	14.00441	11.86081	11.92861	15.57351	12.94691	11.68311	7.30781	10.05111	7.75471	5.01271	19.52661	7.52251	1.06351	8.41911	3.46751	5.02801	5.84511	4.47631	7.12961	8.00431	9.06441	3.87441	2.97321	8.68301	1.40421	10.14521	0.01531	3.48341	9.09371	9.83211	3.29771	5.18541	7.86661	6.69801	7.75401	2.95661	5.16401	6.06081	10.14901	1.19021
10537	1.00E-05	1.00E-05	1.00E-05	1.00E-05	1.00E-05	1.00E-05	0.01001	1.00E-05	1.00E-05	1.00E-05	1.00E-05	1.00E-05	1.00E-05	1.00E-05	1.00E-05	1.00E-05	1.00E-05	1.00E-05	1.00E-05	1.00E-05	1.00E-05	2.46221	1.00E-05	1.00E-05	1.00E-05	1.00E-05	1.00E-05	1.00E-05	1.00E-05	1.00E-05	1.00E-05	1.00E-05	1.00E-05	1.00E-05	1.00E-05	1.00E-05	0.13611	1.00E-05	1.00E-05	1.00E-05	1.00E-05	1.00E-05	1.00E-05	1.00E-05	1.00E-05	1.00E-05	1.00E-05	1.00E-05	1.00E-05
105371045	1.00E-05	1.00E-05	1.00E-05	1.00E-05	1.00E-05	1.00E-05	1.00E-05	0.01541	0.01271	0.03011	1.00E-05	1.00E-05	1.00E-05	1.00E-05	0.02791	1.00E-05	1.00E-05	1.00E-05	1.00E-05	1.00E-05	1.00E-05	1.00E-05	1.00E-05	1.00E-05	1.00E-05	1.00E-05	1.00E-05	1.00E-05	1.00E-05	1.00E-05	1.00E-05	1.00E-05	1.00E-05	1.00E-05	1.00E-05	1.00E-05	1.00E-05	1.00E-05	1.00E-05	1.00E-05	1.00E-05	1.00E-05	1.00E-05	0.01471	1.00E-05	1.00E-05	1.00E-05	0.00831	1.00E-05
105371242	0.03461	0.07821	1.00E-05	1.00E-05	0.05891	0.08421	0.02721	0.04851	1.00E-05	1.00E-05	1.00E-05	0.13521	0.04461	0.05761	0.07681	0.04411	0.02381	1.00E-05	1.00E-05	1.00E-05	0.20901	1.00E-05	1.00E-05	0.02811	1.00E-05	0.03231	1.00E-05	0.05821	1.00E-05	1.00E-05	1.00E-05	0.04161	0.04211	1.00E-05	0.04081	1.00E-05	1.00E-05	1.00E-05	0.03311	1.00E-05	0.54551	0.04131	0.07891	0.03181	0.15431	0.07081	0.06201	0.15031	0.07811
105371267	1.00E-05	1.00E-05	1.00E-05	0.25231	1.00E-05	1.00E-05	1.00E-05	1.00E-05	1.00E-05	1.00E-05	1.00E-05	1.00E-05	1.00E-05	1.00E-05	1.00E-05	1.00E-05	1.00E-05	1.00E-05	1.00E-05	1.00E-05	1.00E-05	1.00E-05	1.00E-05	1.00E-05	1.00E-05	1.00E-05	1.00E-05	1.00E-05	1.00E-05	1.00E-05	1.00E-05	1.00E-05	1.00E-05	1.00E-05	1.00E-05	1.00E-05	1.00E-05	1.00E-05	1.00E-05	1.00E-05	1.00E-05	1.00E-05	1.00E-05	1.00E-05	1.00E-05	1.00E-05	1.00E-05	1.00E-05	1.00E-05
105371346	1.00E-05	1.00E-05	1.00E-05	1.00E-05	1.00E-05	1.00E-05	1.00E-05	1.00E-05	1.00E-05	1.00E-05	1.00E-05	1.00E-05	1.00E-05	1.00E-05	1.00E-05	1.00E-05	1.00E-05	1.00E-05	1.00E-05	1.00E-05	1.00E-05	1.00E-05	1.00E-05	1.00E-05	1.00E-05	1.00E-05	1.00E-05	1.00E-05	1.00E-05	1.00E-05	1.00E-05	1.00E-05	1.00E-05	1.00E-05	1.00E-05	1.00E-05	0.01211	1.00E-05	1.00E-05	1.00E-05	1.00E-05	1.00E-05	0.02821	1.00E-05	1.00E-05	1.00E-05	1.00E-05	1.00E-05	1.00E-05
105371348	187.90481	5.11721	27.24751	49.63631	51.07931	62.76221	5.40451	18.71461	7.24961	21.64071	68.63341	52.40411	58.41741	44.97901	22.02161	15.49001	17.46081	19.98031	13.68351	96.23351	22.27041	14.02021	17.12501	22.85971	39.24751	25.39821	15.09801	23.01971	33.80651	40.27981	17.40241	22.25921	9.52001	2.08841	33.52141	22.89911	51.40731	59.67691	21.80521	8.59291	35.28181	80.11651	68.20901	69.81391	24.79361	120.84201	133.93571	31.50451	36.13181
105372240	1.00E-05	1.00E-05	1.00E-05	1.00E-05	0.38041	0.34961	1.00E-05	1.00E-05	1.00E-05	0.13741	0.28191	1.00E-05	0.12771	0.06281	1.00E-05	0.66161	0.64961	1.00E-05	1.00E-05	1.00E-05	0.01521	1.00E-05	1.00E-05	1.00E-05	1.00E-05	1.00E-05	1.00E-05	0.01911	1.00E-05	1.00E-05	1.00E-05	1.00E-05	1.00E-05	1.00E-05	1.00E-05	1.00E-05	1.00E-05	1.00E-05	1.00E-05	0.02281	0.16601	1.00E-05	0.02101	0.72571	1.00E-05	6.40691	0.02951	1.00E-05	1.00E-05
105372267	1.00E-05	1.00E-05	1.00E-05	1.00E-05	1.00E-05	1.00E-05	0.09471	0.00881	1.00E-05	0.01291	0.45741	28.42051	0.27901	1.00E-05	0.08701	1.00E-05	1.00E-05	0.10371	1.00E-05	1.00E-05	1.00E-05	1.00E-05	1.00E-05	0.01051	1.00E-05	0.53501	1.00E-05	1.00E-05	1.00E-05	1.00E-05	1.00E-05	11.61021	1.00E-05	0.09581	1.00E-05	1.00E-05	0.01561	0.04311	2.31901	1.00E-05	0.01261	0.00941	1.00E-05	1.24511	1.00E-05	0.00611	1.00E-05	0.75561	1.00E-05
105372280	1.00E-05	1.00E-05	1.00E-05	1.00E-05	1.00E-05	1.00E-05	1.00E-05	1.00E-05	1.00E-05	1.00E-05	1.00E-05	1.00E-05	1.00E-05	1.00E-05	1.00E-05	1.00E-05	1.00E-05	1.00E-05	1.00E-05	1.00E-05	1.00E-05	1.00E-05	1.00E-05	1.00E-05	1.00E-05	1.00E-05	1.00E-05	1.00E-05	1.00E-05	1.00E-05	1.00E-05	1.00E-05	1.00E-05	1.00E-05	1.00E-05	1.00E-05	1.00E-05	1.00E-05	0.03681	1.00E-05	1.00E-05	1.00E-05	1.00E-05	1.00E-05	1.00E-05	1.00E-05	1.00E-05	1.00E-05	1.00E-05
105372440	1.00E-05	1.00E-05	0.30531	0.32011	1.00E-05	0.59951	1.00E-05	0.19441	0.45031	1.00E-05	1.03691	1.00E-05	0.12641	1.00E-05	0.15181	0.39371	1.00E-05	1.00E-05	0.57881	1.00E-05	0.23291	1.00E-05	1.00E-05	1.00E-05	1.00E-05	1.68941	0.59441	0.53841	1.00E-05	1.00E-05	1.00E-05	2.00191	1.77481	0.24451	1.00E-05	1.00E-05	0.85401	1.00E-05	2.13561	1.00E-05	1.00E-05	1.00E-05	0.57381	0.10651	1.11861	1.00E-05	1.00E-05	1.00E-05	1.00E-05
105372481	58.35861	15.23921	31.59401	35.60321	50.77021	56.03391	10.76191	53.58671	27.47111	33.80681	55.00401	50.08891	41.29371	34.63041	41.54651	32.14981	44.42541	24.25611	36.90631	45.80241	63.10091	38.53361	70.68051	44.67661	48.12231	61.35301	34.58001	45.10861	59.73451	90.22561	23.99841	63.30781	69.35021	23.15391	70.04561	72.99261	34.95921	85.12681	85.70521	31.38601	72.29881	30.20961	59.42061	75.71161	28.34671	35.00601	60.51871	67.68731	13.90931
105372824	0.03271	1.41361	2.89211	3.44281	2.17131	1.27801	0.70271	0.50211	1.46391	0.84561	0.67971	2.32431	1.29321	0.68111	0.57911	0.69381	1.13631	0.47111	1.69981	0.01001	0.76431	0.77981	0.73281	0.59441	0.04441	0.47771	0.99711	0.92951	0.72941	0.04621	0.36671	0.45021	1.05461	0.51731	0.06001	2.31741	1.39301	0.05181	0.15941	2.60401	1.48871	0.20391	0.79991	0.84471	1.32441	2.55051	0.92541	0.83551	0.14021
105373251	0.61561	1.00E-05	1.00E-05	1.00E-05	1.00E-05	1.00E-05	1.00E-05	1.00E-05	1.00E-05	0.15561	1.00E-05	1.00E-05	1.00E-05	1.00E-05	1.00E-05	1.00E-05	0.02141	1.00E-05	1.00E-05	0.42081	1.00E-05	1.00E-05	1.00E-05	1.00E-05	1.00E-05	1.00E-05	1.00E-05	1.00E-05	1.00E-05	1.00E-05	1.00E-05	1.00E-05	1.00E-05	1.00E-05	1.00E-05	1.00E-05	1.00E-05	0.92711	1.00E-05	1.00E-05	1.00E-05	1.00E-05	1.00E-05	1.00E-05	1.00E-05	1.00E-05	1.00E-05	1.00E-05	1.00E-05
105373377	1.00E-05	1.00E-05	1.00E-05	1.00E-05	1.00E-05	1.00E-05	1.00E-05	1.00E-05	1.00E-05	1.00E-05	1.00E-05	1.00E-05	1.00E-05	1.00E-05	1.00E-05	1.00E-05	1.00E-05	1.00E-05	1.00E-05	1.00E-05	1.00E-05	1.00E-05	1.00E-05	1.00E-05	1.00E-05	1.00E-05	1.00E-05	1.00E-05	1.00E-05	1.00E-05	1.00E-05	1.00E-05	1.00E-05	1.00E-05	1.00E-05	1.00E-05	1.00E-05	1.00E-05	1.00E-05	1.00E-05	1.00E-05	1.00E-05	1.00E-05	1.00E-05	1.00E-05	1.00E-05	1.00E-05	1.00E-05	1.00E-05
105373378	1.00E-05	0.63511	1.37801	0.97431	2.01921	2.05301	0.39631	1.41711	0.65761	1.84831	1.38331	1.69311	1.08381	1.12781	1.71311	2.68991	1.56711	0.02951	0.81991	0.40281	1.12981	0.34721	2.13641	1.07791	1.03271	1.72121	0.40631	1.62061	0.92091	1.15371	1.00E-05	1.49701	0.10441	0.39981	0.00271	0.00551	0.50521	1.00E-05	2.26951	0.45761	0.90201	0.02041	1.86281	1.14611	0.94121	1.04091	2.39971	2.03021	0.01001
[truncated: 18,814 more rows]
[truncated: 60 more columns]
