# Supplementary material for: ImmCellFie: A user-friendly web-based platform to infer metabolic function from omics data
Source: STAR Protoc. 2023 Jan 25;4(1):102069. doi: 10.1016/j.xpro.2023.102069 (PMC9898792; doi:10.1016/j.xpro.2023.102069)
Supplement: File S3. Post-processed version of HPA phenotypic data compatible with ImmCellFie, related to the “preparing ImmCellFie input files” step — Post-processed version of the HPA phenotypic data that users can use directly with ImmCellFie. Users should use this if they wish to skip the pre-processing step of the protocol. [file mmc3.csv]

Sample ID	Donor	Immune cell
940	a	eosinophil
941	a	classical monocyte
942	a	intermediate monocyte
943	a	non-classical monocyte
944	a	MAIT T-cell
945	a	gdT-cell
946	a	total PBMC
947	a	plasmacytoid DC
948	a	myeloid DC
949	a	naive B-cell
950	a	memory CD8 T-cell
951	a	NK-cell
952	a	memory CD4 T-cell
953	a	naive CD4 T-cell
954	a	naive CD8 T-cell
955	a	memory B-cell
956	a	T-reg
957	a	neutrophil
958	b	classical monocyte
959	b	eosinophil
960	b	gdT-cell
961	b	intermediate monocyte
962	b	MAIT T-cell
963	b	memory B-cell
964	b	memory CD4 T-cell
965	b	memory CD8 T-cell
966	b	myeloid DC
967	b	naive B-cell
968	b	naive CD4 T-cell
969	b	naive CD8 T-cell
970	b	neutrophil
971	b	NK-cell
973	b	plasmacytoid DC
974	b	total PBMC
975	b	T-reg
976	c	basophil
977	c	classical monocyte
978	c	eosinophil
979	c	gdT-cell
980	c	intermediate monocyte
981	c	MAIT T-cell
982	c	memory B-cell
983	c	memory CD4 T-cell
984	c	memory CD8 T-cell
985	c	myeloid DC
986	c	naive B-cell
987	c	naive CD4 T-cell
988	c	naive CD8 T-cell
989	c	neutrophil
990	c	NK-cell
991	c	non-classical monocyte
992	c	plasmacytoid DC
993	c	total PBMC
994	c	T-reg
995	d	basophil
996	d	classical monocyte
997	d	eosinophil
998	d	gdT-cell
999	d	intermediate monocyte
1000	d	MAIT T-cell
1001	d	memory B-cell
1002	d	memory CD4 T-cell
1003	d	memory CD8 T-cell
1004	d	myeloid DC
1005	d	naive B-cell
1006	d	naive CD4 T-cell
1007	d	naive CD8 T-cell
1008	d	neutrophil
1009	d	NK-cell
1010	d	non-classical monocyte
1011	d	plasmacytoid DC
1012	d	total PBMC
1013	d	T-reg
1014	e	total PBMC
1015	e	gdT-cell
1016	e	eosinophil
1017	e	neutrophil
1018	e	classical monocyte
1019	e	intermediate monocyte
1020	e	non-classical monocyte
1021	e	MAIT T-cell
1022	e	basophil
1023	e	naive CD4 T-cell
1024	e	memory CD4 T-cell
1025	e	naive CD8 T-cell
1027	e	plasmacytoid DC
1028	e	myeloid DC
1029	e	naive B-cell
1030	e	memory B-cell
1031	e	NK-cell
1032	e	T-reg
1033	f	total PBMC
1034	f	neutrophil
1035	f	MAIT T-cell
1036	f	gdT-cell
1037	f	plasmacytoid DC
1039	f	eosinophil
1040	f	basophil
1041	f	NK-cell
1042	f	naive B-cell
1043	f	memory B-cell
1044	f	T-reg
1045	f	classical monocyte
1046	f	intermediate monocyte
1047	f	non-classical monocyte
1048	f	naive CD8 T-cell
1049	f	memory CD8 T-cell
1050	f	naive CD4 T-cell
1051	f	memory CD4 T-cell
